# Supplementary material for: Synthesis of an aza[5]helicene-incorporated macrocyclic heteroarene via oxidation of an o-phenylene-pyrrole-thiophene icosamer
Source: Beilstein J Org Chem. 2025 Jul 31;21:1561–7. doi: 10.3762/bjoc.21.119 (PMC12320735; doi:10.3762/bjoc.21.119)
Supplement: File 2 — Crystallographic Information File for compound 4. [file Beilstein_J_Org_Chem-21-1561-s002.cif]

 
data_220902matsuo_a
 
_audit_creation_method            'SHELXL-2018/3'
_shelx_SHELXL_version_number      '2018/3'
_chemical_name_systematic         ?
_chemical_name_common             ?
_chemical_melting_point           ?
_chemical_formula_moiety          '	C100 H66 N6 S4, 0.666(C6 H14), 0.668(C3 H6 O)'
_chemical_formula_sum
 'C106 H79.33 N6 O0.67 S4' 
_chemical_formula_weight          1576.01

loop_
 _atom_type_symbol
 _atom_type_description
 _atom_type_scat_dispersion_real
 _atom_type_scat_dispersion_imag
 _atom_type_scat_source
 'C'  'C'   0.0033   0.0016
 'International Tables Vol C Tables 4.2.6.8 and 6.1.1.4'
 'H'  'H'   0.0000   0.0000
 'International Tables Vol C Tables 4.2.6.8 and 6.1.1.4'
 'N'  'N'   0.0061   0.0033
 'International Tables Vol C Tables 4.2.6.8 and 6.1.1.4'
 'S'  'S'   0.1246   0.1234
 'International Tables Vol C Tables 4.2.6.8 and 6.1.1.4'
 'O'  'O'   0.0106   0.0060
 'International Tables Vol C Tables 4.2.6.8 and 6.1.1.4'
 
_space_group_crystal_system       triclinic
_space_group_IT_number            2
_space_group_name_H-M_alt         'P -1'
_space_group_name_Hall            '-P 1'
 
_shelx_space_group_comment
;
The symmetry employed for this shelxl refinement is uniquely defined
by the following loop, which should always be used as a source of
symmetry information in preference to the above space-group names.
They are only intended as comments.
;
 
loop_
 _space_group_symop_operation_xyz
 'x, y, z'
 '-x, -y, -z'
 
_cell_length_a                    12.9137(5)
_cell_length_b                    15.6940(5)
_cell_length_c                    20.8461(7)
_cell_angle_alpha                 80.038(3)
_cell_angle_beta                  81.684(3)
_cell_angle_gamma                 85.216(3)
_cell_volume                      4110.0(3)
_cell_formula_units_Z             2
_cell_measurement_temperature     143(2)
_cell_measurement_reflns_used   17649
_cell_measurement_theta_min     2.0570
_cell_measurement_theta_max     30.9870
 
_exptl_crystal_description        'Prism'
_exptl_crystal_colour             'colorless'
_exptl_crystal_density_meas       ?
_exptl_crystal_density_method     ?
_exptl_crystal_density_diffrn     1.273          
_exptl_crystal_F_000              1653
_exptl_transmission_factor_min    ?
_exptl_transmission_factor_max    ?
_exptl_crystal_size_max           ?
_exptl_crystal_size_mid           ?
_exptl_crystal_size_min           ?
_exptl_absorpt_coefficient_mu     0.172
_shelx_estimated_absorpt_T_min    ?
_shelx_estimated_absorpt_T_max    ?
_exptl_absorpt_correction_T_min                   0.65128
_exptl_absorpt_correction_T_max                   1.00000
_exptl_absorpt_correction_type            multi-scan
_exptl_absorpt_process_details
;
CrysAlisPro 1.171.39.46e (Rigaku Oxford Diffraction, 2018)
Empirical absorption correction using spherical harmonics,
 implemented in SCALE3 ABSPACK scaling algorithm.
;
_exptl_absorpt_special_details    ?
_diffrn_ambient_temperature       143(2)
_diffrn_radiation_wavelength      0.71073
_diffrn_radiation_type            MoK\a
_diffrn_source                    'Rotating Anode'
_diffrn_measurement_device_type   'Rigaku Saturn724+ (4x4 bin mode)'
_diffrn_measurement_method        'profile data from \w-scans'
_diffrn_reflns_number             33305
_diffrn_reflns_av_unetI/netI      0.1292
_diffrn_reflns_av_R_equivalents   0.1134
_diffrn_reflns_limit_h_min        -16
_diffrn_reflns_limit_h_max        15
_diffrn_reflns_limit_k_min        -17
_diffrn_reflns_limit_k_max        20
_diffrn_reflns_limit_l_min        -26
_diffrn_reflns_limit_l_max        27
_diffrn_reflns_theta_min          2.132
_diffrn_reflns_theta_max          27.500
_diffrn_reflns_theta_full         25.242
_diffrn_measured_fraction_theta_max   0.968
_diffrn_measured_fraction_theta_full  0.985
_diffrn_reflns_Laue_measured_fraction_max    0.968
_diffrn_reflns_Laue_measured_fraction_full   0.985
_diffrn_reflns_point_group_measured_fraction_max   0.968
_diffrn_reflns_point_group_measured_fraction_full  0.985
_reflns_number_total              18269
_reflns_number_gt                 12053
_reflns_threshold_expression      'I > 2\s(I)'
_reflns_Friedel_coverage          0.000
_reflns_Friedel_fraction_max      .
_reflns_Friedel_fraction_full     .
 
_reflns_special_details
;
 Reflections were merged by SHELXL according to the crystal
 class for the calculation of statistics and refinement.
 
 _reflns_Friedel_fraction is defined as the number of unique
 Friedel pairs measured divided by the number that would be
 possible theoretically, ignoring centric projections and
 systematic absences.
;
 
_computing_data_collection        ?
_computing_cell_refinement        ?
_computing_data_reduction         ?
_computing_structure_solution     'SHELXT 2018/2 (Sheldrick, 2018)'
_computing_structure_refinement 'SHELXL-2018/3 (Sheldrick, 2018)'
_computing_molecular_graphics     ?
_computing_publication_material   ?
_refine_special_details           ?
_refine_ls_structure_factor_coef  Fsqd
_refine_ls_matrix_type            full
_refine_ls_weighting_scheme       calc
_refine_ls_weighting_details
'w=1/[\s^2^(Fo^2^)+(0.1450P)^2^] where P=(Fo^2^+2Fc^2^)/3'
_atom_sites_solution_primary      ?
_atom_sites_solution_secondary    ?
_atom_sites_solution_hydrogens    geom
_refine_ls_hydrogen_treatment     constr
_refine_ls_extinction_method      none
_refine_ls_extinction_coef        .
_refine_ls_number_reflns          18269
_refine_ls_number_parameters      1118
_refine_ls_number_restraints      23
_refine_ls_R_factor_all           0.1230
_refine_ls_R_factor_gt            0.0914
_refine_ls_wR_factor_ref          0.2591
_refine_ls_wR_factor_gt           0.2234
_refine_ls_goodness_of_fit_ref    1.007
_refine_ls_restrained_S_all       1.007
_refine_ls_shift/su_max           0.003
_refine_ls_shift/su_mean          0.000
 
loop_
 _atom_site_label
 _atom_site_type_symbol
 _atom_site_fract_x
 _atom_site_fract_y
 _atom_site_fract_z
 _atom_site_U_iso_or_equiv
 _atom_site_adp_type
 _atom_site_occupancy
 _atom_site_site_symmetry_order  
 _atom_site_calc_flag
 _atom_site_refinement_flags_posn
 _atom_site_refinement_flags_adp
 _atom_site_refinement_flags_occupancy
 _atom_site_disorder_assembly
 _atom_site_disorder_group
S001 S 0.29096(6) 0.69720(5) 0.15562(4) 0.0281(2) Uani 1 1 d . . . . .
S002 S 1.00397(6) 0.72354(5) 0.51961(4) 0.02685(19) Uani 1 1 d . . . . .
S003 S 0.46266(6) 0.52416(6) 0.09315(4) 0.0305(2) Uani 1 1 d . . . . .
S004 S 0.74554(7) 0.87969(5) 0.55362(4) 0.0343(2) Uani 1 1 d . . . . .
N005 N 0.50382(19) 0.59010(15) 0.33338(11) 0.0212(5) Uani 1 1 d . . . . .
H1 H 0.564857 0.608106 0.313562 0.025 Uiso 1 1 calc R U . . .
N006 N 0.5953(2) 0.60661(16) 0.45060(12) 0.0241(5) Uani 1 1 d . . . . .
H2 H 0.529029 0.596776 0.451333 0.029 Uiso 1 1 calc R U . . .
N007 N 0.7731(2) 0.88673(17) 0.13641(12) 0.0256(6) Uani 1 1 d . . . . .
H3 H 0.774395 0.832839 0.157041 0.031 Uiso 1 1 calc R U . . .
N008 N 0.88546(19) 0.77817(16) 0.31891(12) 0.0245(6) Uani 1 1 d . . . . .
H4 H 0.844811 0.759472 0.355444 0.029 Uiso 1 1 calc R U . . .
N009 N 0.59667(19) 0.68835(16) 0.18145(12) 0.0236(5) Uani 1 1 d . . . . .
H5 H 0.549174 0.686418 0.155502 0.028 Uiso 1 1 calc R U . . .
N00A N 0.5979(2) 0.85441(18) 0.04842(12) 0.0305(6) Uani 1 1 d . . . . .
H6 H 0.621193 0.898416 0.061984 0.037 Uiso 1 1 calc R U . . .
C00B C 0.5819(2) 0.73038(18) 0.23476(13) 0.0213(6) Uani 1 1 d . . . . .
C00C C 0.3994(2) 0.72932(19) 0.29900(14) 0.0220(6) Uani 1 1 d . . . . .
C00D C 0.4900(2) 0.51089(18) 0.37170(14) 0.0216(6) Uani 1 1 d . . . . .
C00E C 0.6732(2) 0.7185(2) 0.26210(14) 0.0243(6) Uani 1 1 d . . . . .
H7 H 0.685633 0.740032 0.299997 0.029 Uiso 1 1 calc R U . . .
C00F C 0.4793(2) 0.77398(19) 0.25659(13) 0.0214(6) Uani 1 1 d . . . . .
C00G C 1.0392(2) 0.6556(2) 0.40315(14) 0.0241(6) Uani 1 1 d . . . . .
C00H C 0.4101(2) 0.63809(19) 0.32978(14) 0.0215(6) Uani 1 1 d . . . . .
C00I C 0.6786(2) 0.55198(19) 0.43080(14) 0.0242(6) Uani 1 1 d . . . . .
C00J C 0.5800(2) 0.44821(19) 0.38430(14) 0.0245(6) Uani 1 1 d . . . . .
C00K C 0.7682(2) 0.59142(19) 0.43669(14) 0.0250(6) Uani 1 1 d . . . . .
H8 H 0.838272 0.569447 0.426224 0.030 Uiso 1 1 calc R U . . .
C00L C 0.6291(2) 0.67817(19) 0.46897(14) 0.0219(6) Uani 1 1 d . . . . .
C00M C 0.6682(3) 0.4690(2) 0.40977(16) 0.0279(7) Uani 1 1 d . . . . .
C00N C 1.0696(2) 0.57495(19) 0.43766(15) 0.0243(6) Uani 1 1 d . . . . .
H9 H 1.079897 0.570928 0.482317 0.029 Uiso 1 1 calc R U . . .
C00O C 0.6968(2) 0.64941(19) 0.17417(15) 0.0247(6) Uani 1 1 d . . . . .
C00P C 0.7460(2) 0.6685(2) 0.22411(15) 0.0251(6) Uani 1 1 d . . . . .
H10 H 0.816101 0.651183 0.231609 0.030 Uiso 1 1 calc R U . . .
C00Q C 1.0214(2) 0.6594(2) 0.33689(15) 0.0263(7) Uani 1 1 d . . . . .
C00R C 0.5711(2) 0.8061(2) 0.52836(14) 0.0259(7) Uani 1 1 d . . . . .
C00S C 0.7379(2) 0.6693(2) 0.46073(14) 0.0245(6) Uani 1 1 d . . . . .
H11 H 0.783658 0.708789 0.469745 0.029 Uiso 1 1 calc R U . . .
C00T C 0.4646(3) 0.8623(2) 0.23548(15) 0.0279(7) Uani 1 1 d . . . . .
H12 H 0.519085 0.891907 0.206964 0.033 Uiso 1 1 calc R U . . .
C00U C 1.0851(2) 0.5009(2) 0.40908(17) 0.0307(7) Uani 1 1 d . . . . .
H13 H 1.104845 0.446989 0.434068 0.037 Uiso 1 1 calc R U . . .
C00V C 0.5777(3) 0.3655(2) 0.36800(16) 0.0276(7) Uani 1 1 d . . . . .
H14 H 0.517730 0.351173 0.351487 0.033 Uiso 1 1 calc R U . . .
C00W C 0.7364(2) 0.5992(2) 0.12167(15) 0.0268(7) Uani 1 1 d . . . . .
C00X C 0.5532(2) 0.7496(2) 0.48581(14) 0.0249(6) Uani 1 1 d . . . . .
C00Y C 0.9802(2) 0.7393(2) 0.29806(15) 0.0261(7) Uani 1 1 d . . . . .
C00Z C 0.3341(2) 0.5855(2) 0.36648(16) 0.0279(7) Uani 1 1 d . . . . .
H15 H 0.260825 0.600155 0.372684 0.033 Uiso 1 1 calc R U . . .
C010 C 0.7645(2) 0.90337(19) 0.28763(14) 0.0237(6) Uani 1 1 d . . . . .
C011 C 0.8627(2) 0.8509(2) 0.27446(15) 0.0255(6) Uani 1 1 d . . . . .
C012 C 0.6638(3) 0.7953(2) 0.56422(15) 0.0265(7) Uani 1 1 d . . . . .
C013 C 0.3064(3) 0.8754(2) 0.10189(16) 0.0316(7) Uani 1 1 d . . . . .
C014 C 0.7133(3) 0.95554(19) 0.23784(14) 0.0258(7) Uani 1 1 d . . . . .
C015 C 0.4985(3) 0.8750(2) 0.53725(16) 0.0301(7) Uani 1 1 d . . . . .
H16 H 0.511111 0.914039 0.565010 0.036 Uiso 1 1 calc R U . . .
C016 C 0.3052(2) 0.7763(2) 0.31687(15) 0.0284(7) Uani 1 1 d . . . . .
H17 H 0.249348 0.747021 0.344281 0.034 Uiso 1 1 calc R U . . .
C017 C 0.8221(3) 0.8256(2) 0.61089(15) 0.0283(7) Uani 1 1 d . . . . .
C018 C 0.2925(3) 0.8644(2) 0.29515(16) 0.0315(7) Uani 1 1 d . . . . .
H18 H 0.228429 0.895099 0.307921 0.038 Uiso 1 1 calc R U . . .
C019 C 0.4113(3) 0.8972(2) 0.08078(15) 0.0308(7) Uani 1 1 d . . . . .
C01A C 0.3842(2) 0.5066(2) 0.39295(15) 0.0266(7) Uani 1 1 d . . . . .
H19 H 0.351003 0.459159 0.420467 0.032 Uiso 1 1 calc R U . . .
C01B C 0.6758(3) 0.5417(2) 0.09962(15) 0.0286(7) Uani 1 1 d . . . . .
C01C C 0.6959(3) 0.7288(2) 0.60949(15) 0.0292(7) Uani 1 1 d . . . . .
H20 H 0.661847 0.675933 0.622047 0.035 Uiso 1 1 calc R U . . .
C01D C 0.7744(3) 0.7994(2) -0.00179(15) 0.0329(8) Uani 1 1 d . . . . .
C01E C 0.4348(3) 0.4799(2) 0.21785(15) 0.0304(7) Uani 1 1 d . . . . .
H21 H 0.403738 0.462253 0.261821 0.036 Uiso 1 1 calc R U . . .
C01F C 0.9459(2) 0.8578(2) 0.22488(15) 0.0278(7) Uani 1 1 d . . . . .
H22 H 0.952677 0.901918 0.187338 0.033 Uiso 1 1 calc R U . . .
C01G C 0.2679(3) 0.4799(2) 0.16692(15) 0.0294(7) Uani 1 1 d . . . . .
C01H C 1.0197(2) 0.8322(2) 0.51843(16) 0.0273(7) Uani 1 1 d . . . . .
C01I C 0.9149(3) 0.8660(2) 0.62414(17) 0.0321(7) Uani 1 1 d . . . . .
C01J C 0.7191(3) 0.9034(2) 0.35279(15) 0.0282(7) Uani 1 1 d . . . . .
H23 H 0.751131 0.867280 0.386836 0.034 Uiso 1 1 calc R U . . .
C01K C 0.4351(3) 0.9827(2) 0.08295(15) 0.0336(8) Uani 1 1 d . . . . .
H24 H 0.505136 0.999133 0.069548 0.040 Uiso 1 1 calc R U . . .
C01L C 0.3801(3) 0.4931(2) 0.16531(15) 0.0275(7) Uani 1 1 d . . . . .
C01M C 1.0318(2) 0.7336(2) 0.43476(15) 0.0250(6) Uani 1 1 d . . . . .
C01N C 0.5419(3) 0.4951(2) 0.20041(15) 0.0300(7) Uani 1 1 d . . . . .
H25 H 0.590083 0.488346 0.231606 0.036 Uiso 1 1 calc R U . . .
C01O C 0.3729(3) 0.9083(2) 0.25481(16) 0.0314(7) Uani 1 1 d . . . . .
H26 H 0.364987 0.969138 0.240715 0.038 Uiso 1 1 calc R U . . .
C01P C 0.4937(3) 0.8368(2) 0.05494(15) 0.0320(8) Uani 1 1 d . . . . .
C01Q C 1.0198(3) 0.7877(2) 0.23953(15) 0.0307(7) Uani 1 1 d . . . . .
H27 H 1.084663 0.776182 0.213689 0.037 Uiso 1 1 calc R U . . .
C01R C 0.2315(3) 0.9373(2) 0.12280(16) 0.0357(8) Uani 1 1 d . . . . .
H28 H 0.161133 0.922013 0.136647 0.043 Uiso 1 1 calc R U . . .
C01S C 0.2576(3) 1.0211(2) 0.12380(17) 0.0361(8) Uani 1 1 d . . . . .
H29 H 0.205582 1.062763 0.138014 0.043 Uiso 1 1 calc R U . . .
C01T C 1.0493(2) 0.8179(2) 0.40816(16) 0.0302(7) Uani 1 1 d . . . . .
H30 H 1.063149 0.837496 0.362191 0.036 Uiso 1 1 calc R U . . .
C01U C 0.7856(3) 0.7467(2) 0.63601(15) 0.0308(7) Uani 1 1 d . . . . .
H31 H 0.817046 0.706960 0.668423 0.037 Uiso 1 1 calc R U . . .
C01V C 0.1934(3) 0.5449(2) 0.14569(16) 0.0288(7) Uani 1 1 d . . . . .
C01W C 0.4613(3) 0.7640(2) 0.45620(16) 0.0336(8) Uani 1 1 d . . . . .
H32 H 0.447837 0.725765 0.428087 0.040 Uiso 1 1 calc R U . . .
C01X C 1.0080(3) 0.8693(2) 0.58036(17) 0.0318(8) Uani 1 1 d . . . . .
C01Y C 0.6252(3) 1.0082(2) 0.25615(17) 0.0355(8) Uani 1 1 d . . . . .
H33 H 0.593077 1.045658 0.222795 0.043 Uiso 1 1 calc R U . . .
C01Z C 0.8398(3) 0.6096(2) 0.09127(16) 0.0319(7) Uani 1 1 d . . . . .
H34 H 0.881618 0.647340 0.106014 0.038 Uiso 1 1 calc R U . . .
C020 C 0.3597(3) 1.0433(2) 0.10399(16) 0.0353(8) Uani 1 1 d . . . . .
H35 H 0.378257 1.100413 0.104780 0.042 Uiso 1 1 calc R U . . .
C021 C 1.0450(3) 0.8734(2) 0.45564(17) 0.0319(7) Uani 1 1 d . . . . .
H36 H 1.058365 0.933149 0.444760 0.038 Uiso 1 1 calc R U . . .
C022 C 0.2689(3) 0.7899(2) 0.09964(16) 0.0334(8) Uani 1 1 d . . . . .
C023 C 0.7459(3) 0.9589(2) 0.16630(15) 0.0291(7) Uani 1 1 d . . . . .
C024 C 0.2346(3) 0.3963(2) 0.19145(17) 0.0380(8) Uani 1 1 d . . . . .
H37 H 0.284614 0.352017 0.206178 0.046 Uiso 1 1 calc R U . . .
C025 C 0.5705(3) 0.5206(2) 0.13432(16) 0.0275(7) Uani 1 1 d . . . . .
C026 C 1.0394(3) 0.5844(2) 0.30909(16) 0.0338(8) Uani 1 1 d . . . . .
H38 H 1.029287 0.587193 0.264524 0.041 Uiso 1 1 calc R U . . .
C027 C 0.7189(3) 0.5020(2) 0.04615(16) 0.0335(8) Uani 1 1 d . . . . .
H39 H 0.677133 0.465991 0.029556 0.040 Uiso 1 1 calc R U . . .
C028 C 0.2185(3) 0.6361(2) 0.11943(16) 0.0330(8) Uani 1 1 d . . . . .
C029 C 0.8371(3) 0.8519(2) 0.02274(15) 0.0349(8) Uani 1 1 d . . . . .
C02A C 0.6299(3) 0.9538(2) 0.36959(16) 0.0358(8) Uani 1 1 d . . . . .
H40 H 0.600459 0.951408 0.414308 0.043 Uiso 1 1 calc R U . . .
C02B C 0.3899(3) 0.8318(2) 0.46655(18) 0.0374(8) Uani 1 1 d . . . . .
H41 H 0.327920 0.839652 0.446035 0.045 Uiso 1 1 calc R U . . .
C02C C 0.5941(3) 0.7355(2) 0.00602(16) 0.0361(8) Uani 1 1 d . . . . .
H42 H 0.614572 0.685863 -0.014205 0.043 Uiso 1 1 calc R U . . .
C02D C 0.7979(3) 0.9115(2) 0.06957(15) 0.0326(8) Uani 1 1 d . . . . .
C02E C 0.6608(3) 0.7938(2) 0.01778(15) 0.0328(8) Uani 1 1 d . . . . .
C02F C 0.4912(3) 0.7622(2) 0.02899(16) 0.0359(8) Uani 1 1 d . . . . .
H43 H 0.429970 0.733615 0.026998 0.043 Uiso 1 1 calc R U . . .
C02G C 0.4084(3) 0.8888(2) 0.50704(17) 0.0354(8) Uani 1 1 d . . . . .
H44 H 0.360187 0.936532 0.513921 0.042 Uiso 1 1 calc R U . . .
C02H C 0.8219(3) 0.7524(3) -0.05061(17) 0.0405(9) Uani 1 1 d . . . . .
H45 H 0.780209 0.717295 -0.068132 0.049 Uiso 1 1 calc R U . . .
C02I C 0.6599(3) 0.3046(2) 0.37526(19) 0.0394(9) Uani 1 1 d . . . . .
H46 H 0.656410 0.248862 0.364073 0.047 Uiso 1 1 calc R U . . .
C02J C 1.0716(3) 0.5058(2) 0.34397(17) 0.0349(8) Uani 1 1 d . . . . .
H47 H 1.084315 0.455795 0.323366 0.042 Uiso 1 1 calc R U . . .
C02K C 0.7508(3) 0.4057(2) 0.4165(2) 0.0422(9) Uani 1 1 d . . . . .
H48 H 0.810835 0.418644 0.433647 0.051 Uiso 1 1 calc R U . . .
C02L C 0.5836(3) 1.0079(2) 0.32028(18) 0.0421(9) Uani 1 1 d . . . . .
H49 H 0.523505 1.044512 0.331046 0.051 Uiso 1 1 calc R U . . .
C02M C 0.8825(3) 0.5659(2) 0.04006(18) 0.0387(9) Uani 1 1 d . . . . .
H50 H 0.953665 0.571853 0.021344 0.046 Uiso 1 1 calc R U . . .
C02N C 0.0884(3) 0.5236(3) 0.15034(17) 0.0370(8) Uani 1 1 d . . . . .
H51 H 0.037248 0.567621 0.136866 0.044 Uiso 1 1 calc R U . . .
C02O C 0.0581(3) 0.4416(3) 0.17362(18) 0.0416(9) Uani 1 1 d . . . . .
H52 H -0.013031 0.428991 0.175336 0.050 Uiso 1 1 calc R U . . .
C02P C 0.1313(3) 0.3759(3) 0.19499(18) 0.0433(9) Uani 1 1 d . . . . .
H53 H 0.110734 0.318684 0.211540 0.052 Uiso 1 1 calc R U . . .
C02Q C 0.9268(3) 0.7552(3) -0.07403(19) 0.0498(11) Uani 1 1 d . . . . .
H54 H 0.956811 0.721384 -0.106430 0.060 Uiso 1 1 calc R U . . .
C02R C 0.9087(3) 0.9028(3) 0.68140(19) 0.0465(10) Uani 1 1 d . . . . .
H55 H 0.845701 0.900460 0.711312 0.056 Uiso 1 1 calc R U . . .
C02S C 0.7495(4) 1.0287(2) 0.11737(18) 0.0512(11) Uani 1 1 d . . . . .
H56 H 0.733072 1.087358 0.122908 0.061 Uiso 1 1 calc R U . . .
C02T C 0.8207(3) 0.5137(3) 0.01669(18) 0.0422(9) Uani 1 1 d . . . . .
H57 H 0.848201 0.485864 -0.019674 0.051 Uiso 1 1 calc R U . . .
C02U C 1.0930(3) 0.9096(2) 0.5945(2) 0.0458(10) Uani 1 1 d . . . . .
H58 H 1.156649 0.912072 0.565251 0.055 Uiso 1 1 calc R U . . .
C02V C 0.9890(3) 0.8074(3) -0.0504(2) 0.0561(12) Uani 1 1 d . . . . .
H59 H 1.061305 0.810766 -0.067022 0.067 Uiso 1 1 calc R U . . .
C02W C 0.7815(4) 0.9994(3) 0.05734(18) 0.0543(12) Uani 1 1 d . . . . .
H60 H 0.790194 1.034717 0.015292 0.065 Uiso 1 1 calc R U . . .
C02X C 0.9438(3) 0.8545(3) -0.00234(19) 0.0510(11) Uani 1 1 d . . . . .
H61 H 0.986321 0.889846 0.014303 0.061 Uiso 1 1 calc R U . . .
C02Y C 0.7478(3) 0.3251(3) 0.3990(2) 0.0503(11) Uani 1 1 d . . . . .
H62 H 0.805725 0.284033 0.403162 0.060 Uiso 1 1 calc R U . . .
C02Z C 0.2063(4) 0.7722(3) 0.0566(2) 0.0531(12) Uani 1 1 d . . . . .
H63 H 0.184184 0.814610 0.022150 0.064 Uiso 1 1 calc R U . . .
C030 C 0.1777(4) 0.6864(3) 0.0676(2) 0.0528(12) Uani 1 1 d . . . . .
H64 H 0.134066 0.665205 0.041668 0.063 Uiso 1 1 calc R U . . .
C031 C 1.0837(4) 0.9460(3) 0.6519(2) 0.0575(12) Uani 1 1 d . . . . .
H65 H 1.141217 0.973791 0.661082 0.069 Uiso 1 1 calc R U . . .
C032 C 0.9928(4) 0.9422(3) 0.6949(2) 0.0573(12) Uani 1 1 d . . . . .
H66 H 0.987706 0.966636 0.733953 0.069 Uiso 1 1 calc R U . . .
C33 C 0.4146(9) 0.1948(10) 0.2203(5) 0.065(3) Uani 0.666(7) 1 d D . P A 1
H79 H 0.354981 0.186262 0.198319 0.098 Uiso 0.666(7) 1 calc R U P A 1
H80 H 0.441329 0.138667 0.242283 0.098 Uiso 0.666(7) 1 calc R U P A 1
H81 H 0.391846 0.232943 0.252898 0.098 Uiso 0.666(7) 1 calc R U P A 1
C34 C 0.5015(7) 0.2362(6) 0.1693(4) 0.056(2) Uani 0.666(7) 1 d D . P A 1
H82 H 0.473057 0.292043 0.146585 0.068 Uiso 0.666(7) 1 calc R U P A 1
H83 H 0.522477 0.197887 0.135983 0.068 Uiso 0.666(7) 1 calc R U P A 1
C35 C 0.5993(5) 0.2526(4) 0.1984(3) 0.0536(19) Uani 0.666(7) 1 d D . P A 1
H84 H 0.579187 0.294104 0.229495 0.064 Uiso 0.666(7) 1 calc R U P A 1
H85 H 0.624881 0.197502 0.223721 0.064 Uiso 0.666(7) 1 calc R U P A 1
C36 C 0.8378(8) 0.2401(9) 0.2191(5) 0.091(4) Uani 0.666(7) 1 d D . P A 1
H86 H 0.895448 0.261383 0.236643 0.137 Uiso 0.666(7) 1 calc R U P A 1
H87 H 0.787425 0.214235 0.255571 0.137 Uiso 0.666(7) 1 calc R U P A 1
H88 H 0.865708 0.196402 0.191786 0.137 Uiso 0.666(7) 1 calc R U P A 1
C37 C 0.6889(6) 0.2884(4) 0.1470(3) 0.063(2) Uani 0.666(7) 1 d D . P A 1
H89 H 0.660890 0.338834 0.117721 0.076 Uiso 0.666(7) 1 calc R U P A 1
H90 H 0.715698 0.243422 0.119811 0.076 Uiso 0.666(7) 1 calc R U P A 1
C38 C 0.7822(10) 0.3168(7) 0.1769(7) 0.099(5) Uani 0.666(7) 1 d D . P A 1
H91 H 0.833885 0.343522 0.140805 0.118 Uiso 0.666(7) 1 calc R U P A 1
H92 H 0.755622 0.361352 0.204574 0.118 Uiso 0.666(7) 1 calc R U P A 1
O1 O 0.5378(10) 0.2404(7) 0.2583(5) 0.082(4) Uani 0.334(7) 1 d D . P A 2
C40 C 0.4939(15) 0.2314(11) 0.2117(9) 0.093(9) Uani 0.334(7) 1 d D . P A 2
C39 C 0.534(2) 0.2675(15) 0.1403(8) 0.094(8) Uani 0.334(7) 1 d D . P A 2
H67 H 0.487527 0.252864 0.111329 0.141 Uiso 0.334(7) 1 calc R U P A 2
H68 H 0.536409 0.330578 0.135146 0.141 Uiso 0.334(7) 1 calc R U P A 2
H69 H 0.605080 0.241989 0.128785 0.141 Uiso 0.334(7) 1 calc R U P A 2
C41 C 0.398(2) 0.179(2) 0.2225(15) 0.125(15) Uani 0.334(7) 1 d D . P A 2
H70 H 0.373600 0.178248 0.180229 0.187 Uiso 0.334(7) 1 calc R U P A 2
H71 H 0.416650 0.118915 0.242414 0.187 Uiso 0.334(7) 1 calc R U P A 2
H72 H 0.342665 0.204077 0.251822 0.187 Uiso 0.334(7) 1 calc R U P A 2
O2 O 0.7967(14) 0.2659(11) 0.1298(8) 0.148(8) Uani 0.334(7) 1 d D . P A 2
C43 C 0.7859(17) 0.3573(11) 0.2117(10) 0.116(10) Uani 0.334(7) 1 d D . P A 2
H73 H 0.796801 0.348846 0.257941 0.174 Uiso 0.334(7) 1 calc R U P A 2
H74 H 0.834534 0.398899 0.185766 0.174 Uiso 0.334(7) 1 calc R U P A 2
H75 H 0.713612 0.379653 0.207428 0.174 Uiso 0.334(7) 1 calc R U P A 2
C42 C 0.836(3) 0.1931(16) 0.2369(13) 0.25(3) Uani 0.334(7) 1 d D . P A 2
H76 H 0.838186 0.212584 0.278792 0.376 Uiso 0.334(7) 1 calc R U P A 2
H77 H 0.783470 0.149532 0.242967 0.376 Uiso 0.334(7) 1 calc R U P A 2
H78 H 0.904766 0.167526 0.221467 0.376 Uiso 0.334(7) 1 calc R U P A 2
C44 C 0.8059(17) 0.2701(13) 0.1862(8) 0.092(10) Uani 0.334(7) 1 d D . P A 2
 
loop_
 _atom_site_aniso_label
 _atom_site_aniso_U_11
 _atom_site_aniso_U_22
 _atom_site_aniso_U_33
 _atom_site_aniso_U_23
 _atom_site_aniso_U_13
 _atom_site_aniso_U_12
S001 0.0307(4) 0.0324(4) 0.0221(4) -0.0055(3) -0.0084(3) 0.0034(3)
S002 0.0357(4) 0.0206(4) 0.0249(4) -0.0024(3) -0.0079(3) -0.0013(3)
S003 0.0326(4) 0.0390(5) 0.0206(4) -0.0065(3) -0.0085(3) 0.0062(4)
S004 0.0421(5) 0.0237(4) 0.0397(5) -0.0004(3) -0.0194(4) -0.0031(4)
N005 0.0209(12) 0.0213(12) 0.0206(12) 0.0006(9) -0.0046(10) -0.0015(10)
N006 0.0232(12) 0.0255(13) 0.0244(13) -0.0040(10) -0.0080(11) 0.0012(10)
N007 0.0339(14) 0.0244(13) 0.0177(12) -0.0023(10) -0.0054(11) 0.0043(11)
N008 0.0236(13) 0.0299(14) 0.0186(12) -0.0014(10) -0.0036(10) 0.0017(11)
N009 0.0243(13) 0.0282(13) 0.0199(12) -0.0084(10) -0.0076(10) 0.0056(11)
N00A 0.0399(16) 0.0308(15) 0.0201(13) -0.0052(11) -0.0052(12) 0.0063(12)
C00B 0.0270(15) 0.0185(14) 0.0169(13) -0.0003(11) -0.0016(12) -0.0014(12)
C00C 0.0258(15) 0.0231(15) 0.0171(13) -0.0010(11) -0.0073(12) 0.0020(12)
C00D 0.0289(15) 0.0174(14) 0.0193(14) -0.0001(11) -0.0072(12) -0.0051(12)
C00E 0.0259(15) 0.0261(16) 0.0206(14) -0.0036(12) -0.0027(12) -0.0011(12)
C00F 0.0248(15) 0.0225(14) 0.0169(13) -0.0022(11) -0.0062(12) 0.0029(12)
C00G 0.0174(13) 0.0291(16) 0.0244(15) -0.0011(12) -0.0027(12) -0.0001(12)
C00H 0.0238(14) 0.0221(15) 0.0188(14) -0.0036(11) -0.0047(12) 0.0020(12)
C00I 0.0263(15) 0.0238(15) 0.0226(15) -0.0007(12) -0.0085(13) 0.0007(12)
C00J 0.0261(15) 0.0221(15) 0.0235(15) 0.0012(11) -0.0052(12) 0.0012(12)
C00K 0.0260(15) 0.0250(15) 0.0247(15) -0.0055(12) -0.0062(13) 0.0029(12)
C00L 0.0249(15) 0.0250(15) 0.0170(13) -0.0042(11) -0.0068(12) 0.0002(12)
C00M 0.0299(16) 0.0264(16) 0.0284(16) -0.0024(13) -0.0116(14) 0.0010(13)
C00N 0.0217(14) 0.0243(15) 0.0261(15) -0.0011(12) -0.0041(12) -0.0011(12)
C00O 0.0256(15) 0.0246(15) 0.0231(15) -0.0037(12) -0.0053(12) 0.0056(12)
C00P 0.0235(15) 0.0260(16) 0.0253(15) -0.0011(12) -0.0064(13) -0.0002(12)
C00Q 0.0208(14) 0.0331(17) 0.0234(15) -0.0035(12) -0.0011(12) 0.0018(13)
C00R 0.0283(16) 0.0277(16) 0.0207(14) -0.0044(12) -0.0030(12) 0.0041(13)
C00S 0.0266(15) 0.0260(15) 0.0226(15) -0.0038(12) -0.0065(12) -0.0055(12)
C00T 0.0353(17) 0.0245(16) 0.0236(15) -0.0020(12) -0.0056(13) -0.0016(13)
C00U 0.0283(16) 0.0249(16) 0.0376(18) -0.0032(13) -0.0042(14) 0.0021(13)
C00V 0.0315(16) 0.0212(15) 0.0315(17) -0.0021(12) -0.0105(14) -0.0044(13)
C00W 0.0262(15) 0.0313(17) 0.0218(15) -0.0027(12) -0.0078(13) 0.0088(13)
C00X 0.0289(16) 0.0250(15) 0.0214(14) -0.0053(12) -0.0042(13) 0.0003(12)
C00Y 0.0255(15) 0.0320(17) 0.0214(15) -0.0057(12) -0.0064(12) 0.0038(13)
C00Z 0.0242(15) 0.0247(16) 0.0322(17) 0.0007(13) -0.0020(13) -0.0004(12)
C010 0.0287(15) 0.0209(15) 0.0225(15) -0.0042(11) -0.0053(12) -0.0024(12)
C011 0.0305(16) 0.0252(15) 0.0211(14) -0.0006(12) -0.0076(13) -0.0022(13)
C012 0.0337(17) 0.0250(15) 0.0226(15) -0.0093(12) -0.0047(13) 0.0015(13)
C013 0.0392(18) 0.0318(18) 0.0235(15) -0.0011(13) -0.0126(14) 0.0063(14)
C014 0.0352(17) 0.0219(15) 0.0210(15) -0.0043(12) -0.0064(13) 0.0011(13)
C015 0.0356(18) 0.0294(17) 0.0281(16) -0.0132(13) -0.0061(14) 0.0025(14)
C016 0.0287(16) 0.0295(17) 0.0250(16) 0.0000(12) -0.0053(13) 0.0038(13)
C017 0.0327(17) 0.0299(17) 0.0256(16) -0.0091(13) -0.0110(14) 0.0010(14)
C018 0.0330(17) 0.0281(17) 0.0309(17) -0.0029(13) -0.0058(14) 0.0116(14)
C019 0.0429(19) 0.0317(17) 0.0180(15) -0.0030(12) -0.0098(14) 0.0049(15)
C01A 0.0255(15) 0.0265(16) 0.0268(16) -0.0015(12) -0.0027(13) -0.0040(12)
C01B 0.0307(16) 0.0325(17) 0.0224(15) -0.0051(13) -0.0087(13) 0.0089(14)
C01C 0.0319(17) 0.0320(17) 0.0228(15) -0.0030(13) -0.0030(13) -0.0019(14)
C01D 0.049(2) 0.0312(17) 0.0178(14) -0.0033(12) -0.0078(14) 0.0068(15)
C01E 0.0390(18) 0.0297(17) 0.0209(15) -0.0009(12) -0.0064(14) 0.0052(14)
C01F 0.0280(16) 0.0320(17) 0.0217(15) 0.0016(12) -0.0044(13) -0.0023(13)
C01G 0.0365(18) 0.0326(17) 0.0212(15) -0.0099(13) -0.0078(14) 0.0029(14)
C01H 0.0264(15) 0.0208(15) 0.0352(17) -0.0029(13) -0.0083(14) -0.0006(12)
C01I 0.0405(19) 0.0251(16) 0.0344(18) -0.0090(13) -0.0132(16) -0.0008(14)
C01J 0.0383(18) 0.0213(15) 0.0253(15) -0.0032(12) -0.0071(14) 0.0000(13)
C01K 0.045(2) 0.0332(18) 0.0204(15) 0.0016(13) -0.0041(14) 0.0001(15)
C01L 0.0324(16) 0.0282(16) 0.0222(15) -0.0064(12) -0.0076(13) 0.0073(13)
C01M 0.0236(15) 0.0246(15) 0.0266(15) -0.0020(12) -0.0061(13) 0.0004(12)
C01N 0.0387(18) 0.0302(17) 0.0223(15) -0.0045(13) -0.0121(14) 0.0049(14)
C01O 0.0382(18) 0.0256(16) 0.0288(17) -0.0003(13) -0.0085(14) 0.0063(14)
C01P 0.0432(19) 0.0326(18) 0.0174(14) -0.0005(12) -0.0041(14) 0.0059(15)
C01Q 0.0279(16) 0.0384(19) 0.0238(15) -0.0015(13) -0.0033(13) 0.0025(14)
C01R 0.042(2) 0.0338(18) 0.0305(17) -0.0029(14) -0.0115(15) 0.0063(15)
C01S 0.046(2) 0.0294(18) 0.0310(17) -0.0039(14) -0.0077(16) 0.0091(15)
C01T 0.0280(16) 0.0279(17) 0.0309(17) 0.0017(13) -0.0006(14) 0.0003(13)
C01U 0.0367(18) 0.0321(17) 0.0244(16) -0.0013(13) -0.0109(14) -0.0014(14)
C01V 0.0315(17) 0.0308(17) 0.0281(16) -0.0132(13) -0.0100(14) 0.0034(14)
C01W 0.0381(19) 0.0387(19) 0.0282(17) -0.0144(14) -0.0122(15) 0.0056(15)
C01X 0.0373(18) 0.0221(16) 0.0399(19) -0.0064(14) -0.0170(16) 0.0003(14)
C01Y 0.045(2) 0.0290(17) 0.0337(18) -0.0070(14) -0.0118(16) 0.0095(15)
C01Z 0.0298(17) 0.0400(19) 0.0266(16) -0.0084(14) -0.0084(14) 0.0084(14)
C020 0.052(2) 0.0271(17) 0.0242(16) -0.0005(13) -0.0061(15) 0.0043(15)
C021 0.0329(17) 0.0218(16) 0.0410(19) -0.0019(14) -0.0081(15) -0.0033(13)
C022 0.0382(19) 0.0320(18) 0.0317(17) -0.0070(14) -0.0144(15) 0.0076(15)
C023 0.0376(18) 0.0284(17) 0.0210(15) -0.0044(12) -0.0075(13) 0.0064(14)
C024 0.043(2) 0.038(2) 0.0335(19) -0.0055(15) -0.0118(16) 0.0022(16)
C025 0.0323(16) 0.0232(15) 0.0292(16) -0.0109(12) -0.0091(14) 0.0077(13)
C026 0.0365(18) 0.0389(19) 0.0257(16) -0.0066(14) -0.0056(14) 0.0046(15)
C027 0.0369(18) 0.0385(19) 0.0280(17) -0.0143(14) -0.0092(15) 0.0070(15)
C028 0.0335(18) 0.0357(19) 0.0328(18) -0.0105(14) -0.0147(15) 0.0081(15)
C029 0.043(2) 0.041(2) 0.0206(15) -0.0075(14) -0.0108(15) 0.0138(16)
C02A 0.050(2) 0.0308(18) 0.0256(16) -0.0077(14) 0.0013(15) 0.0017(16)
C02B 0.0332(18) 0.043(2) 0.0389(19) -0.0111(16) -0.0165(16) 0.0121(16)
C02C 0.054(2) 0.0285(18) 0.0244(16) -0.0038(13) -0.0038(16) 0.0036(16)
C02D 0.0404(19) 0.0360(18) 0.0210(15) -0.0018(13) -0.0101(14) 0.0049(15)
C02E 0.047(2) 0.0310(17) 0.0167(14) -0.0006(12) -0.0014(14) 0.0067(15)
C02F 0.049(2) 0.0300(18) 0.0270(17) -0.0033(14) -0.0050(15) 0.0028(16)
C02G 0.0334(18) 0.0339(19) 0.0378(19) -0.0091(15) -0.0043(15) 0.0104(15)
C02H 0.049(2) 0.049(2) 0.0239(17) -0.0117(15) -0.0060(16) 0.0071(18)
C02I 0.049(2) 0.0195(16) 0.055(2) -0.0097(15) -0.0205(19) 0.0008(15)
C02J 0.0408(19) 0.0299(18) 0.0365(18) -0.0135(15) -0.0067(16) 0.0037(15)
C02K 0.0375(19) 0.0330(19) 0.064(3) -0.0157(18) -0.0298(19) 0.0111(16)
C02L 0.047(2) 0.042(2) 0.0358(19) -0.0143(16) -0.0031(17) 0.0172(17)
C02M 0.0310(17) 0.048(2) 0.0367(19) -0.0129(16) -0.0032(15) 0.0124(16)
C02N 0.0316(18) 0.049(2) 0.0349(19) -0.0166(16) -0.0113(15) 0.0072(16)
C02O 0.0356(19) 0.056(2) 0.039(2) -0.0202(18) -0.0103(17) -0.0064(18)
C02P 0.052(2) 0.047(2) 0.035(2) -0.0080(16) -0.0103(18) -0.0103(18)
C02Q 0.049(2) 0.068(3) 0.036(2) -0.024(2) -0.0088(18) 0.015(2)
C02R 0.057(2) 0.050(2) 0.039(2) -0.0210(18) -0.0128(19) -0.003(2)
C02S 0.095(3) 0.0256(18) 0.0303(19) -0.0001(15) -0.010(2) 0.010(2)
C02T 0.045(2) 0.051(2) 0.0308(18) -0.0181(17) -0.0065(16) 0.0196(18)
C02U 0.047(2) 0.038(2) 0.057(3) -0.0107(18) -0.017(2) -0.0073(17)
C02V 0.042(2) 0.086(3) 0.047(2) -0.037(2) -0.0086(19) 0.018(2)
C02W 0.099(4) 0.035(2) 0.0237(18) 0.0035(15) -0.009(2) 0.010(2)
C02X 0.048(2) 0.077(3) 0.036(2) -0.028(2) -0.0161(19) 0.011(2)
C02Y 0.047(2) 0.035(2) 0.076(3) -0.017(2) -0.033(2) 0.0144(18)
C02Z 0.073(3) 0.039(2) 0.054(3) -0.0017(18) -0.043(2) 0.004(2)
C030 0.076(3) 0.039(2) 0.054(3) -0.0113(19) -0.048(2) 0.006(2)
C031 0.060(3) 0.056(3) 0.070(3) -0.025(2) -0.026(3) -0.017(2)
C032 0.074(3) 0.057(3) 0.055(3) -0.032(2) -0.021(3) -0.015(2)
C33 0.076(9) 0.068(7) 0.057(5) -0.026(5) -0.027(6) 0.038(6)
C34 0.073(6) 0.054(5) 0.046(5) -0.021(4) -0.018(5) 0.018(4)
C35 0.073(5) 0.037(3) 0.054(4) -0.013(3) -0.021(4) 0.013(3)
C36 0.066(6) 0.145(11) 0.052(6) 0.007(7) -0.017(5) 0.029(6)
C37 0.087(6) 0.041(4) 0.059(4) 0.001(3) -0.014(4) 0.001(4)
C38 0.125(11) 0.067(8) 0.107(10) -0.030(7) -0.013(8) 0.008(8)
O1 0.115(10) 0.067(7) 0.073(8) -0.015(6) -0.036(8) 0.003(7)
C40 0.103(18) 0.070(12) 0.13(2) -0.059(14) -0.090(18) 0.058(13)
C39 0.15(2) 0.079(15) 0.060(13) -0.007(10) -0.039(14) -0.016(14)
C41 0.068(17) 0.10(2) 0.23(4) -0.09(2) -0.02(2) 0.020(14)
O2 0.143(15) 0.147(15) 0.136(16) -0.019(12) -0.022(12) 0.092(12)
C43 0.088(14) 0.092(17) 0.12(2) 0.061(14) 0.024(14) 0.021(13)
C42 0.30(5) 0.20(4) 0.18(3) 0.11(3) -0.05(3) 0.14(4)
C44 0.077(16) 0.14(3) 0.064(16) -0.060(18) 0.040(13) -0.045(18)
 
_geom_special_details
;
 All esds (except the esd in the dihedral angle between two l.s. planes)
 are estimated using the full covariance matrix.  The cell esds are taken
 into account individually in the estimation of esds in distances, angles
 and torsion angles; correlations between esds in cell parameters are only
 used when they are defined by crystal symmetry.  An approximate (isotropic)
 treatment of cell esds is used for estimating esds involving l.s. planes.
;
 
loop_
 _geom_bond_atom_site_label_1
 _geom_bond_atom_site_label_2
 _geom_bond_distance
 _geom_bond_site_symmetry_2
 _geom_bond_publ_flag
S001 C028 1.724(3) . ?
S001 C022 1.731(3) . ?
S002 C01H 1.729(3) . ?
S002 C01M 1.735(3) . ?
S003 C025 1.731(3) . ?
S003 C01L 1.734(3) . ?
S004 C017 1.724(3) . ?
S004 C012 1.726(3) . ?
N005 C00D 1.367(4) . ?
N005 C00H 1.376(3) . ?
N006 C00L 1.370(4) . ?
N006 C00I 1.379(4) . ?
N007 C02D 1.378(4) . ?
N007 C023 1.382(4) . ?
N008 C00Y 1.368(4) . ?
N008 C011 1.380(4) . ?
N009 C00B 1.370(4) . ?
N009 C00O 1.383(4) . ?
N00A C01P 1.378(5) . ?
N00A C02E 1.380(4) . ?
C00B C00E 1.368(4) . ?
C00B C00F 1.488(4) . ?
C00C C00F 1.406(4) . ?
C00C C016 1.406(4) . ?
C00C C00H 1.468(4) . ?
C00D C01A 1.377(4) . ?
C00D C00J 1.482(4) . ?
C00E C00P 1.415(4) . ?
C00F C00T 1.385(4) . ?
C00G C00N 1.399(4) . ?
C00G C00Q 1.423(4) . ?
C00G C01M 1.478(4) . ?
C00H C00Z 1.389(4) . ?
C00I C00K 1.387(4) . ?
C00I C00M 1.466(4) . ?
C00J C00V 1.401(4) . ?
C00J C00M 1.407(4) . ?
C00K C00S 1.405(4) . ?
C00L C00S 1.389(4) . ?
C00L C00X 1.481(4) . ?
C00M C02K 1.402(4) . ?
C00N C00U 1.383(4) . ?
C00O C00P 1.382(4) . ?
C00O C00W 1.466(4) . ?
C00Q C026 1.387(4) . ?
C00Q C00Y 1.474(4) . ?
C00R C015 1.391(4) . ?
C00R C00X 1.412(4) . ?
C00R C012 1.484(4) . ?
C00T C01O 1.381(4) . ?
C00U C02J 1.381(5) . ?
C00V C02I 1.375(4) . ?
C00W C01Z 1.403(5) . ?
C00W C01B 1.414(5) . ?
C00X C01W 1.400(4) . ?
C00Y C01Q 1.375(4) . ?
C00Z C01A 1.410(4) . ?
C010 C01J 1.399(4) . ?
C010 C014 1.413(4) . ?
C010 C011 1.472(4) . ?
C011 C01F 1.376(4) . ?
C012 C01C 1.361(4) . ?
C013 C01R 1.392(4) . ?
C013 C019 1.414(5) . ?
C013 C022 1.475(5) . ?
C014 C01Y 1.397(4) . ?
C014 C023 1.483(4) . ?
C015 C02G 1.385(4) . ?
C016 C018 1.383(4) . ?
C017 C01U 1.353(5) . ?
C017 C01I 1.483(5) . ?
C018 C01O 1.388(5) . ?
C019 C01K 1.412(5) . ?
C019 C01P 1.471(4) . ?
C01B C027 1.394(4) . ?
C01B C025 1.479(5) . ?
C01C C01U 1.421(5) . ?
C01D C02H 1.400(4) . ?
C01D C029 1.404(5) . ?
C01D C02E 1.471(5) . ?
C01E C01L 1.365(4) . ?
C01E C01N 1.408(5) . ?
C01F C01Q 1.417(4) . ?
C01G C024 1.402(5) . ?
C01G C01V 1.402(4) . ?
C01G C01L 1.476(5) . ?
C01H C021 1.363(5) . ?
C01H C01X 1.490(5) . ?
C01I C01X 1.399(5) . ?
C01I C02R 1.403(5) . ?
C01J C02A 1.380(4) . ?
C01K C020 1.383(5) . ?
C01M C01T 1.368(4) . ?
C01N C025 1.372(4) . ?
C01P C02F 1.377(5) . ?
C01R C01S 1.389(5) . ?
C01S C020 1.378(5) . ?
C01T C021 1.420(5) . ?
C01V C02N 1.410(5) . ?
C01V C028 1.486(5) . ?
C01W C02B 1.373(4) . ?
C01X C02U 1.401(5) . ?
C01Y C02L 1.366(5) . ?
C01Z C02M 1.391(4) . ?
C022 C02Z 1.367(5) . ?
C023 C02S 1.360(5) . ?
C024 C02P 1.386(5) . ?
C026 C02J 1.384(5) . ?
C027 C02T 1.382(5) . ?
C028 C030 1.367(5) . ?
C029 C02X 1.402(6) . ?
C029 C02D 1.475(4) . ?
C02A C02L 1.388(5) . ?
C02B C02G 1.388(5) . ?
C02C C02E 1.381(5) . ?
C02C C02F 1.402(5) . ?
C02D C02W 1.363(5) . ?
C02H C02Q 1.374(6) . ?
C02I C02Y 1.383(5) . ?
C02K C02Y 1.380(5) . ?
C02M C02T 1.380(6) . ?
C02N C02O 1.363(6) . ?
C02O C02P 1.398(5) . ?
C02Q C02V 1.386(6) . ?
C02R C032 1.380(6) . ?
C02S C02W 1.403(5) . ?
C02U C031 1.398(6) . ?
C02V C02X 1.381(5) . ?
C02Z C030 1.398(6) . ?
C031 C032 1.369(7) . ?
C33 C34 1.533(12) . ?
C34 C35 1.536(10) . ?
C35 C37 1.531(9) . ?
C36 C38 1.553(13) . ?
C37 C38 1.563(12) . ?
O1 C40 1.227(13) . ?
C40 C41 1.514(16) . ?
C40 C39 1.530(16) . ?
O2 C44 1.213(15) . ?
C43 C44 1.541(16) . ?
C42 C44 1.524(17) . ?
 
loop_
 _geom_angle_atom_site_label_1
 _geom_angle_atom_site_label_2
 _geom_angle_atom_site_label_3
 _geom_angle
 _geom_angle_site_symmetry_1
 _geom_angle_site_symmetry_3
 _geom_angle_publ_flag
C028 S001 C022 92.80(16) . . ?
C01H S002 C01M 92.62(15) . . ?
C025 S003 C01L 92.56(15) . . ?
C017 S004 C012 92.81(15) . . ?
C00D N005 C00H 111.3(3) . . ?
C00L N006 C00I 111.3(2) . . ?
C02D N007 C023 110.1(3) . . ?
C00Y N008 C011 110.3(3) . . ?
C00B N009 C00O 110.4(2) . . ?
C01P N00A C02E 111.0(3) . . ?
C00E C00B N009 107.2(2) . . ?
C00E C00B C00F 130.5(3) . . ?
N009 C00B C00F 122.1(2) . . ?
C00F C00C C016 118.1(3) . . ?
C00F C00C C00H 124.5(3) . . ?
C016 C00C C00H 117.3(3) . . ?
N005 C00D C01A 107.0(2) . . ?
N005 C00D C00J 121.4(3) . . ?
C01A C00D C00J 131.7(3) . . ?
C00B C00E C00P 108.2(3) . . ?
C00T C00F C00C 119.8(3) . . ?
C00T C00F C00B 117.9(3) . . ?
C00C C00F C00B 122.3(3) . . ?
C00N C00G C00Q 117.7(3) . . ?
C00N C00G C01M 119.8(3) . . ?
C00Q C00G C01M 122.4(3) . . ?
N005 C00H C00Z 105.7(2) . . ?
N005 C00H C00C 124.7(3) . . ?
C00Z C00H C00C 129.2(3) . . ?
N006 C00I C00K 105.9(3) . . ?
N006 C00I C00M 124.5(3) . . ?
C00K C00I C00M 129.7(3) . . ?
C00V C00J C00M 119.1(3) . . ?
C00V C00J C00D 117.8(3) . . ?
C00M C00J C00D 123.0(3) . . ?
C00I C00K C00S 108.5(3) . . ?
N006 C00L C00S 106.5(3) . . ?
N006 C00L C00X 120.3(3) . . ?
C00S C00L C00X 132.8(3) . . ?
C02K C00M C00J 117.8(3) . . ?
C02K C00M C00I 117.8(3) . . ?
C00J C00M C00I 124.4(3) . . ?
C00U C00N C00G 122.3(3) . . ?
C00P C00O N009 106.5(3) . . ?
C00P C00O C00W 130.0(3) . . ?
N009 C00O C00W 123.5(3) . . ?
C00O C00P C00E 107.7(3) . . ?
C026 C00Q C00G 118.7(3) . . ?
C026 C00Q C00Y 119.2(3) . . ?
C00G C00Q C00Y 122.1(3) . . ?
C015 C00R C00X 118.6(3) . . ?
C015 C00R C012 118.4(3) . . ?
C00X C00R C012 123.1(3) . . ?
C00L C00S C00K 107.8(3) . . ?
C01O C00T C00F 121.7(3) . . ?
C02J C00U C00N 119.6(3) . . ?
C02I C00V C00J 121.8(3) . . ?
C01Z C00W C01B 118.4(3) . . ?
C01Z C00W C00O 117.9(3) . . ?
C01B C00W C00O 123.7(3) . . ?
C01W C00X C00R 118.3(3) . . ?
C01W C00X C00L 118.6(3) . . ?
C00R C00X C00L 123.0(3) . . ?
N008 C00Y C01Q 107.6(3) . . ?
N008 C00Y C00Q 120.7(3) . . ?
C01Q C00Y C00Q 131.8(3) . . ?
C00H C00Z C01A 108.3(3) . . ?
C01J C010 C014 117.5(3) . . ?
C01J C010 C011 119.0(3) . . ?
C014 C010 C011 123.6(3) . . ?
C01F C011 N008 106.7(3) . . ?
C01F C011 C010 133.9(3) . . ?
N008 C011 C010 119.4(3) . . ?
C01C C012 C00R 130.5(3) . . ?
C01C C012 S004 110.3(2) . . ?
C00R C012 S004 119.1(2) . . ?
C01R C013 C019 120.2(3) . . ?
C01R C013 C022 116.7(3) . . ?
C019 C013 C022 123.1(3) . . ?
C01Y C014 C010 118.7(3) . . ?
C01Y C014 C023 116.4(3) . . ?
C010 C014 C023 124.9(3) . . ?
C02G C015 C00R 122.3(3) . . ?
C018 C016 C00C 121.0(3) . . ?
C01U C017 C01I 129.8(3) . . ?
C01U C017 S004 110.1(2) . . ?
C01I C017 S004 120.1(2) . . ?
C016 C018 C01O 120.4(3) . . ?
C01K C019 C013 117.0(3) . . ?
C01K C019 C01P 119.5(3) . . ?
C013 C019 C01P 123.5(3) . . ?
C00D C01A C00Z 107.7(3) . . ?
C027 C01B C00W 118.8(3) . . ?
C027 C01B C025 120.2(3) . . ?
C00W C01B C025 120.9(3) . . ?
C012 C01C C01U 112.9(3) . . ?
C02H C01D C029 118.0(3) . . ?
C02H C01D C02E 117.4(3) . . ?
C029 C01D C02E 124.5(3) . . ?
C01L C01E C01N 113.3(3) . . ?
C011 C01F C01Q 108.1(3) . . ?
C024 C01G C01V 118.4(3) . . ?
C024 C01G C01L 117.2(3) . . ?
C01V C01G C01L 124.5(3) . . ?
C021 C01H C01X 128.1(3) . . ?
C021 C01H S002 110.6(2) . . ?
C01X C01H S002 121.3(2) . . ?
C01X C01I C02R 119.3(3) . . ?
C01X C01I C017 121.5(3) . . ?
C02R C01I C017 119.2(3) . . ?
C02A C01J C010 122.7(3) . . ?
C020 C01K C019 122.0(3) . . ?
C01E C01L C01G 126.5(3) . . ?
C01E C01L S003 110.4(3) . . ?
C01G C01L S003 123.1(2) . . ?
C01T C01M C00G 130.3(3) . . ?
C01T C01M S002 109.9(2) . . ?
C00G C01M S002 119.7(2) . . ?
C025 C01N C01E 113.9(3) . . ?
C00T C01O C018 118.9(3) . . ?
C02F C01P N00A 106.2(3) . . ?
C02F C01P C019 133.0(3) . . ?
N00A C01P C019 120.7(3) . . ?
C00Y C01Q C01F 107.3(3) . . ?
C01S C01R C013 121.2(4) . . ?
C020 C01S C01R 119.4(3) . . ?
C01M C01T C021 113.7(3) . . ?
C017 C01U C01C 113.9(3) . . ?
C01G C01V C02N 118.7(3) . . ?
C01G C01V C028 123.6(3) . . ?
C02N C01V C028 117.7(3) . . ?
C02B C01W C00X 122.0(3) . . ?
C01I C01X C02U 119.3(3) . . ?
C01I C01X C01H 122.1(3) . . ?
C02U C01X C01H 118.6(3) . . ?
C02L C01Y C014 122.4(3) . . ?
C02M C01Z C00W 121.6(3) . . ?
C01S C020 C01K 120.2(3) . . ?
C01H C021 C01T 113.1(3) . . ?
C02Z C022 C013 126.0(3) . . ?
C02Z C022 S001 109.4(3) . . ?
C013 C022 S001 124.4(2) . . ?
C02S C023 N007 106.6(3) . . ?
C02S C023 C014 129.2(3) . . ?
N007 C023 C014 124.2(3) . . ?
C02P C024 C01G 122.4(3) . . ?
C01N C025 C01B 128.0(3) . . ?
C01N C025 S003 109.8(3) . . ?
C01B C025 S003 122.2(2) . . ?
C02J C026 C00Q 122.3(3) . . ?
C02T C027 C01B 121.7(3) . . ?
C030 C028 C01V 124.8(3) . . ?
C030 C028 S001 110.1(3) . . ?
C01V C028 S001 124.7(2) . . ?
C02X C029 C01D 118.8(3) . . ?
C02X C029 C02D 116.0(3) . . ?
C01D C029 C02D 124.9(3) . . ?
C01J C02A C02L 119.1(3) . . ?
C01W C02B C02G 119.9(3) . . ?
C02E C02C C02F 108.4(3) . . ?
C02W C02D N007 106.5(3) . . ?
C02W C02D C029 128.6(3) . . ?
N007 C02D C029 124.9(3) . . ?
N00A C02E C02C 106.0(3) . . ?
N00A C02E C01D 123.9(3) . . ?
C02C C02E C01D 129.9(3) . . ?
C01P C02F C02C 108.4(3) . . ?
C015 C02G C02B 118.9(3) . . ?
C02Q C02H C01D 122.2(4) . . ?
C00V C02I C02Y 119.5(3) . . ?
C00U C02J C026 119.2(3) . . ?
C02Y C02K C00M 122.2(3) . . ?
C01Y C02L C02A 119.5(3) . . ?
C02T C02M C01Z 119.4(3) . . ?
C02O C02N C01V 121.8(3) . . ?
C02N C02O C02P 120.3(4) . . ?
C024 C02P C02O 118.4(4) . . ?
C02H C02Q C02V 120.1(4) . . ?
C032 C02R C01I 120.9(4) . . ?
C023 C02S C02W 108.4(3) . . ?
C02M C02T C027 120.0(3) . . ?
C031 C02U C01X 119.8(4) . . ?
C02X C02V C02Q 118.7(4) . . ?
C02D C02W C02S 108.4(3) . . ?
C02V C02X C029 122.2(4) . . ?
C02K C02Y C02I 119.6(3) . . ?
C022 C02Z C030 114.2(3) . . ?
C028 C030 C02Z 113.4(3) . . ?
C032 C031 C02U 120.8(4) . . ?
C031 C032 C02R 119.8(4) . . ?
C33 C34 C35 114.0(8) . . ?
C37 C35 C34 114.0(6) . . ?
C35 C37 C38 114.0(7) . . ?
C36 C38 C37 112.7(8) . . ?
O1 C40 C41 120.4(17) . . ?
O1 C40 C39 123.2(15) . . ?
C41 C40 C39 116.3(13) . . ?
O2 C44 C42 124.6(16) . . ?
O2 C44 C43 120.4(16) . . ?
C42 C44 C43 115.1(14) . . ?
 
loop_
 _geom_torsion_atom_site_label_1
 _geom_torsion_atom_site_label_2
 _geom_torsion_atom_site_label_3
 _geom_torsion_atom_site_label_4
 _geom_torsion
 _geom_torsion_site_symmetry_1
 _geom_torsion_site_symmetry_2
 _geom_torsion_site_symmetry_3
 _geom_torsion_site_symmetry_4
 _geom_torsion_publ_flag
C00O N009 C00B C00E 0.0(3) . . . . ?
C00O N009 C00B C00F -176.5(3) . . . . ?
C00H N005 C00D C01A 0.8(3) . . . . ?
C00H N005 C00D C00J -178.6(3) . . . . ?
N009 C00B C00E C00P 0.5(3) . . . . ?
C00F C00B C00E C00P 176.7(3) . . . . ?
C016 C00C C00F C00T 2.0(4) . . . . ?
C00H C00C C00F C00T -173.5(3) . . . . ?
C016 C00C C00F C00B 180.0(3) . . . . ?
C00H C00C C00F C00B 4.4(4) . . . . ?
C00E C00B C00F C00T 88.1(4) . . . . ?
N009 C00B C00F C00T -96.2(3) . . . . ?
C00E C00B C00F C00C -89.9(4) . . . . ?
N009 C00B C00F C00C 85.8(4) . . . . ?
C00D N005 C00H C00Z -1.3(3) . . . . ?
C00D N005 C00H C00C 172.5(3) . . . . ?
C00F C00C C00H N005 15.2(5) . . . . ?
C016 C00C C00H N005 -160.4(3) . . . . ?
C00F C00C C00H C00Z -172.5(3) . . . . ?
C016 C00C C00H C00Z 11.9(5) . . . . ?
C00L N006 C00I C00K -0.4(3) . . . . ?
C00L N006 C00I C00M 178.5(3) . . . . ?
N005 C00D C00J C00V -123.8(3) . . . . ?
C01A C00D C00J C00V 57.1(5) . . . . ?
N005 C00D C00J C00M 54.2(4) . . . . ?
C01A C00D C00J C00M -125.0(4) . . . . ?
N006 C00I C00K C00S 0.6(3) . . . . ?
C00M C00I C00K C00S -178.1(3) . . . . ?
C00I N006 C00L C00S 0.0(3) . . . . ?
C00I N006 C00L C00X 174.0(3) . . . . ?
C00V C00J C00M C02K 1.1(5) . . . . ?
C00D C00J C00M C02K -176.8(3) . . . . ?
C00V C00J C00M C00I -177.8(3) . . . . ?
C00D C00J C00M C00I 4.3(5) . . . . ?
N006 C00I C00M C02K -154.7(3) . . . . ?
C00K C00I C00M C02K 23.8(5) . . . . ?
N006 C00I C00M C00J 24.2(5) . . . . ?
C00K C00I C00M C00J -157.3(3) . . . . ?
C00Q C00G C00N C00U 1.7(4) . . . . ?
C01M C00G C00N C00U -175.3(3) . . . . ?
C00B N009 C00O C00P -0.6(3) . . . . ?
C00B N009 C00O C00W 179.8(3) . . . . ?
N009 C00O C00P C00E 0.9(3) . . . . ?
C00W C00O C00P C00E -179.5(3) . . . . ?
C00B C00E C00P C00O -0.9(4) . . . . ?
C00N C00G C00Q C026 -2.8(4) . . . . ?
C01M C00G C00Q C026 174.1(3) . . . . ?
C00N C00G C00Q C00Y 174.4(3) . . . . ?
C01M C00G C00Q C00Y -8.7(5) . . . . ?
N006 C00L C00S C00K 0.4(3) . . . . ?
C00X C00L C00S C00K -172.6(3) . . . . ?
C00I C00K C00S C00L -0.6(3) . . . . ?
C00C C00F C00T C01O -0.2(4) . . . . ?
C00B C00F C00T C01O -178.2(3) . . . . ?
C00G C00N C00U C02J 0.8(5) . . . . ?
C00M C00J C00V C02I -1.0(5) . . . . ?
C00D C00J C00V C02I 177.0(3) . . . . ?
C00P C00O C00W C01Z -40.1(5) . . . . ?
N009 C00O C00W C01Z 139.5(3) . . . . ?
C00P C00O C00W C01B 140.6(3) . . . . ?
N009 C00O C00W C01B -39.8(5) . . . . ?
C015 C00R C00X C01W -2.0(5) . . . . ?
C012 C00R C00X C01W 177.9(3) . . . . ?
C015 C00R C00X C00L 175.3(3) . . . . ?
C012 C00R C00X C00L -4.8(5) . . . . ?
N006 C00L C00X C01W -28.6(4) . . . . ?
C00S C00L C00X C01W 143.6(3) . . . . ?
N006 C00L C00X C00R 154.0(3) . . . . ?
C00S C00L C00X C00R -33.7(5) . . . . ?
C011 N008 C00Y C01Q 0.4(4) . . . . ?
C011 N008 C00Y C00Q -179.2(3) . . . . ?
C026 C00Q C00Y N008 118.6(3) . . . . ?
C00G C00Q C00Y N008 -58.6(4) . . . . ?
C026 C00Q C00Y C01Q -60.8(5) . . . . ?
C00G C00Q C00Y C01Q 121.9(4) . . . . ?
N005 C00H C00Z C01A 1.2(3) . . . . ?
C00C C00H C00Z C01A -172.2(3) . . . . ?
C00Y N008 C011 C01F -0.5(3) . . . . ?
C00Y N008 C011 C010 -179.3(3) . . . . ?
C01J C010 C011 C01F -151.6(4) . . . . ?
C014 C010 C011 C01F 27.3(6) . . . . ?
C01J C010 C011 N008 26.9(4) . . . . ?
C014 C010 C011 N008 -154.1(3) . . . . ?
C015 C00R C012 C01C 119.0(4) . . . . ?
C00X C00R C012 C01C -60.9(5) . . . . ?
C015 C00R C012 S004 -56.9(4) . . . . ?
C00X C00R C012 S004 123.2(3) . . . . ?
C017 S004 C012 C01C -0.6(3) . . . . ?
C017 S004 C012 C00R 176.1(2) . . . . ?
C01J C010 C014 C01Y 4.2(5) . . . . ?
C011 C010 C014 C01Y -174.8(3) . . . . ?
C01J C010 C014 C023 -175.7(3) . . . . ?
C011 C010 C014 C023 5.4(5) . . . . ?
C00X C00R C015 C02G 1.5(5) . . . . ?
C012 C00R C015 C02G -178.4(3) . . . . ?
C00F C00C C016 C018 -2.1(4) . . . . ?
C00H C00C C016 C018 173.8(3) . . . . ?
C012 S004 C017 C01U 0.3(3) . . . . ?
C012 S004 C017 C01I 178.2(3) . . . . ?
C00C C016 C018 C01O 0.3(5) . . . . ?
C01R C013 C019 C01K 0.8(4) . . . . ?
C022 C013 C019 C01K 177.2(3) . . . . ?
C01R C013 C019 C01P -176.9(3) . . . . ?
C022 C013 C019 C01P -0.4(5) . . . . ?
N005 C00D C01A C00Z 0.0(3) . . . . ?
C00J C00D C01A C00Z 179.3(3) . . . . ?
C00H C00Z C01A C00D -0.8(4) . . . . ?
C01Z C00W C01B C027 -3.9(4) . . . . ?
C00O C00W C01B C027 175.4(3) . . . . ?
C01Z C00W C01B C025 173.2(3) . . . . ?
C00O C00W C01B C025 -7.5(4) . . . . ?
C00R C012 C01C C01U -175.4(3) . . . . ?
S004 C012 C01C C01U 0.7(3) . . . . ?
N008 C011 C01F C01Q 0.4(4) . . . . ?
C010 C011 C01F C01Q 179.0(3) . . . . ?
C01M S002 C01H C021 0.0(3) . . . . ?
C01M S002 C01H C01X -178.7(3) . . . . ?
C01U C017 C01I C01X 101.6(4) . . . . ?
S004 C017 C01I C01X -75.8(4) . . . . ?
C01U C017 C01I C02R -79.3(5) . . . . ?
S004 C017 C01I C02R 103.3(3) . . . . ?
C014 C010 C01J C02A -2.0(5) . . . . ?
C011 C010 C01J C02A 177.0(3) . . . . ?
C013 C019 C01K C020 -0.7(4) . . . . ?
C01P C019 C01K C020 177.1(3) . . . . ?
C01N C01E C01L C01G 177.8(3) . . . . ?
C01N C01E C01L S003 0.4(4) . . . . ?
C024 C01G C01L C01E -59.5(4) . . . . ?
C01V C01G C01L C01E 120.5(4) . . . . ?
C024 C01G C01L S003 117.6(3) . . . . ?
C01V C01G C01L S003 -62.4(4) . . . . ?
C025 S003 C01L C01E -0.7(3) . . . . ?
C025 S003 C01L C01G -178.2(3) . . . . ?
C00N C00G C01M C01T 147.9(3) . . . . ?
C00Q C00G C01M C01T -28.9(5) . . . . ?
C00N C00G C01M S002 -27.9(4) . . . . ?
C00Q C00G C01M S002 155.2(2) . . . . ?
C01H S002 C01M C01T -1.5(2) . . . . ?
C01H S002 C01M C00G 175.1(2) . . . . ?
C01L C01E C01N C025 0.3(4) . . . . ?
C00F C00T C01O C018 -1.6(5) . . . . ?
C016 C018 C01O C00T 1.5(5) . . . . ?
C02E N00A C01P C02F 1.3(3) . . . . ?
C02E N00A C01P C019 -174.4(3) . . . . ?
C01K C019 C01P C02F -157.9(3) . . . . ?
C013 C019 C01P C02F 19.7(5) . . . . ?
C01K C019 C01P N00A 16.4(4) . . . . ?
C013 C019 C01P N00A -166.0(3) . . . . ?
N008 C00Y C01Q C01F -0.1(4) . . . . ?
C00Q C00Y C01Q C01F 179.4(3) . . . . ?
C011 C01F C01Q C00Y -0.2(4) . . . . ?
C019 C013 C01R C01S -0.3(5) . . . . ?
C022 C013 C01R C01S -177.0(3) . . . . ?
C013 C01R C01S C020 -0.3(5) . . . . ?
C00G C01M C01T C021 -173.6(3) . . . . ?
S002 C01M C01T C021 2.6(3) . . . . ?
C01I C017 C01U C01C -177.5(3) . . . . ?
S004 C017 C01U C01C 0.1(4) . . . . ?
C012 C01C C01U C017 -0.5(4) . . . . ?
C024 C01G C01V C02N 0.4(5) . . . . ?
C01L C01G C01V C02N -179.6(3) . . . . ?
C024 C01G C01V C028 179.3(3) . . . . ?
C01L C01G C01V C028 -0.7(5) . . . . ?
C00R C00X C01W C02B 1.1(5) . . . . ?
C00L C00X C01W C02B -176.4(3) . . . . ?
C02R C01I C01X C02U -0.2(5) . . . . ?
C017 C01I C01X C02U 178.9(3) . . . . ?
C02R C01I C01X C01H -179.6(3) . . . . ?
C017 C01I C01X C01H -0.5(5) . . . . ?
C021 C01H C01X C01I 122.2(4) . . . . ?
S002 C01H C01X C01I -59.3(4) . . . . ?
C021 C01H C01X C02U -57.1(5) . . . . ?
S002 C01H C01X C02U 121.4(3) . . . . ?
C010 C014 C01Y C02L -3.4(5) . . . . ?
C023 C014 C01Y C02L 176.5(4) . . . . ?
C01B C00W C01Z C02M 0.8(5) . . . . ?
C00O C00W C01Z C02M -178.5(3) . . . . ?
C01R C01S C020 C01K 0.4(5) . . . . ?
C019 C01K C020 C01S 0.1(5) . . . . ?
C01X C01H C021 C01T -180.0(3) . . . . ?
S002 C01H C021 C01T 1.4(4) . . . . ?
C01M C01T C021 C01H -2.6(4) . . . . ?
C01R C013 C022 C02Z 69.4(5) . . . . ?
C019 C013 C022 C02Z -107.1(4) . . . . ?
C01R C013 C022 S001 -105.9(3) . . . . ?
C019 C013 C022 S001 77.5(4) . . . . ?
C028 S001 C022 C02Z 1.2(3) . . . . ?
C028 S001 C022 C013 177.2(3) . . . . ?
C02D N007 C023 C02S 2.6(4) . . . . ?
C02D N007 C023 C014 179.1(3) . . . . ?
C01Y C014 C023 C02S 41.1(6) . . . . ?
C010 C014 C023 C02S -139.0(4) . . . . ?
C01Y C014 C023 N007 -134.5(3) . . . . ?
C010 C014 C023 N007 45.4(5) . . . . ?
C01V C01G C024 C02P 0.4(5) . . . . ?
C01L C01G C024 C02P -179.6(3) . . . . ?
C01E C01N C025 C01B 179.9(3) . . . . ?
C01E C01N C025 S003 -0.9(4) . . . . ?
C027 C01B C025 C01N 127.9(4) . . . . ?
C00W C01B C025 C01N -49.1(5) . . . . ?
C027 C01B C025 S003 -51.2(4) . . . . ?
C00W C01B C025 S003 131.7(3) . . . . ?
C01L S003 C025 C01N 0.9(3) . . . . ?
C01L S003 C025 C01B -179.8(3) . . . . ?
C00G C00Q C026 C02J 1.6(5) . . . . ?
C00Y C00Q C026 C02J -175.8(3) . . . . ?
C00W C01B C027 C02T 3.6(5) . . . . ?
C025 C01B C027 C02T -173.6(3) . . . . ?
C01G C01V C028 C030 140.4(4) . . . . ?
C02N C01V C028 C030 -40.6(5) . . . . ?
C01G C01V C028 S001 -47.4(4) . . . . ?
C02N C01V C028 S001 131.5(3) . . . . ?
C022 S001 C028 C030 -1.4(3) . . . . ?
C022 S001 C028 C01V -174.5(3) . . . . ?
C02H C01D C029 C02X -0.3(5) . . . . ?
C02E C01D C029 C02X -177.0(3) . . . . ?
C02H C01D C029 C02D 174.2(3) . . . . ?
C02E C01D C029 C02D -2.5(5) . . . . ?
C010 C01J C02A C02L -1.1(5) . . . . ?
C00X C01W C02B C02G 0.5(6) . . . . ?
C023 N007 C02D C02W -2.7(4) . . . . ?
C023 N007 C02D C029 175.8(3) . . . . ?
C02X C029 C02D C02W 71.9(5) . . . . ?
C01D C029 C02D C02W -102.7(5) . . . . ?
C02X C029 C02D N007 -106.3(4) . . . . ?
C01D C029 C02D N007 79.1(4) . . . . ?
C01P N00A C02E C02C -1.2(3) . . . . ?
C01P N00A C02E C01D 174.0(3) . . . . ?
C02F C02C C02E N00A 0.7(4) . . . . ?
C02F C02C C02E C01D -174.2(3) . . . . ?
C02H C01D C02E N00A -158.9(3) . . . . ?
C029 C01D C02E N00A 17.7(5) . . . . ?
C02H C01D C02E C02C 15.2(5) . . . . ?
C029 C01D C02E C02C -168.2(3) . . . . ?
N00A C01P C02F C02C -0.8(3) . . . . ?
C019 C01P C02F C02C 174.2(3) . . . . ?
C02E C02C C02F C01P 0.0(4) . . . . ?
C00R C015 C02G C02B 0.1(6) . . . . ?
C01W C02B C02G C015 -1.1(6) . . . . ?
C029 C01D C02H C02Q 1.0(5) . . . . ?
C02E C01D C02H C02Q 177.9(3) . . . . ?
C00J C00V C02I C02Y -0.3(6) . . . . ?
C00N C00U C02J C026 -2.1(5) . . . . ?
C00Q C026 C02J C00U 1.0(5) . . . . ?
C00J C00M C02K C02Y 0.1(6) . . . . ?
C00I C00M C02K C02Y 179.1(4) . . . . ?
C014 C01Y C02L C02A 0.1(6) . . . . ?
C01J C02A C02L C01Y 2.1(6) . . . . ?
C00W C01Z C02M C02T 2.7(5) . . . . ?
C01G C01V C02N C02O -1.3(5) . . . . ?
C028 C01V C02N C02O 179.8(3) . . . . ?
C01V C02N C02O C02P 1.3(5) . . . . ?
C01G C024 C02P C02O -0.4(5) . . . . ?
C02N C02O C02P C024 -0.4(5) . . . . ?
C01D C02H C02Q C02V -1.5(6) . . . . ?
C01X C01I C02R C032 0.2(6) . . . . ?
C017 C01I C02R C032 -178.9(4) . . . . ?
N007 C023 C02S C02W -1.4(5) . . . . ?
C014 C023 C02S C02W -177.6(4) . . . . ?
C01Z C02M C02T C027 -3.1(5) . . . . ?
C01B C027 C02T C02M 0.0(5) . . . . ?
C01I C01X C02U C031 -0.2(5) . . . . ?
C01H C01X C02U C031 179.2(3) . . . . ?
C02H C02Q C02V C02X 1.3(7) . . . . ?
N007 C02D C02W C02S 1.8(5) . . . . ?
C029 C02D C02W C02S -176.7(4) . . . . ?
C023 C02S C02W C02D -0.2(5) . . . . ?
C02Q C02V C02X C029 -0.7(7) . . . . ?
C01D C029 C02X C02V 0.2(6) . . . . ?
C02D C029 C02X C02V -174.7(4) . . . . ?
C00M C02K C02Y C02I -1.4(7) . . . . ?
C00V C02I C02Y C02K 1.5(7) . . . . ?
C013 C022 C02Z C030 -176.6(4) . . . . ?
S001 C022 C02Z C030 -0.7(5) . . . . ?
C01V C028 C030 C02Z 174.4(4) . . . . ?
S001 C028 C030 C02Z 1.3(5) . . . . ?
C022 C02Z C030 C028 -0.4(6) . . . . ?
C01X C02U C031 C032 0.7(6) . . . . ?
C02U C031 C032 C02R -0.7(7) . . . . ?
C01I C02R C032 C031 0.3(7) . . . . ?
C33 C34 C35 C37 176.2(8) . . . . ?
C34 C35 C37 C38 172.1(7) . . . . ?
C35 C37 C38 C36 63.4(11) . . . . ?
 
_refine_diff_density_max    0.658
_refine_diff_density_min   -0.523
_refine_diff_density_rms    0.109

_shelx_res_file
;
TITL 220902matsuo_a.res in P-1
    220902matsuo_a.res
    created by SHELXL-2018/3 at 20:14:24 on 02-Sep-2022
REM  Yadorkari-X generated
CELL 0.71073 12.9137 15.6940 20.8461 80.0380 81.6840 85.2160
ZERR 2.0 0.0005 0.0005 0.0007 0.0030 0.0030 0.0030
LATT 1
REM  SPGR P-1 triclinic
SFAC C H N S O
UNIT 212 158.664 12 8 1.336
TEMP -130.0
L.S. 10
FMAP 2
PLAN -20
ACTA
CONF
LIST 4
MERG 2
OMIT -10.000000 55.000000
OMIT   -1    0    1
OMIT    0    0    2
OMIT    0   -1    1
OMIT    0    1    2
OMIT    1    1    0
OMIT    1    1    1

DFIX 1.54 0.02 C33 C34 C34 C35 C35 C37 C37 C38 C38 C36
SADI 0.02 C33 C35 C34 C37 C35 C38 C37 C36
DFIX 1.21 0.02 C40 O1 C44 O2
DFIX 1.54 0.02 C39 C40 C40 C41 C42 C44 C43 C44
DFIX 2.38 0.02 O1 C39 O1 C41 O2 C42 O2 C43
DFIX 2.57 0.02 C39 C41 C42 C43

WGHT    0.145000
FVAR       0.36891   0.66601
S001  4    0.290961    0.697199    0.155625    11.00000    0.03072    0.03241 =
         0.02206   -0.00555   -0.00841    0.00338
S002  4    1.003971    0.723540    0.519612    11.00000    0.03566    0.02061 =
         0.02489   -0.00237   -0.00792   -0.00126
S003  4    0.462660    0.524160    0.093150    11.00000    0.03261    0.03904 =
         0.02062   -0.00647   -0.00845    0.00618
S004  4    0.745539    0.879690    0.553616    11.00000    0.04213    0.02371 =
         0.03967   -0.00041   -0.01944   -0.00310
N005  3    0.503820    0.590101    0.333384    11.00000    0.02085    0.02131 =
         0.02056    0.00060   -0.00458   -0.00149
AFIX  43
H1    2    0.564857    0.608106    0.313562    11.00000   -1.20000
AFIX   0
N006  3    0.595323    0.606613    0.450598    11.00000    0.02323    0.02548 =
         0.02444   -0.00396   -0.00795    0.00118
AFIX  43
H2    2    0.529029    0.596776    0.451333    11.00000   -1.20000
AFIX   0
N007  3    0.773124    0.886727    0.136406    11.00000    0.03388    0.02437 =
         0.01771   -0.00228   -0.00543    0.00434
AFIX  43
H3    2    0.774395    0.832839    0.157041    11.00000   -1.20000
AFIX   0
N008  3    0.885456    0.778166    0.318908    11.00000    0.02361    0.02994 =
         0.01862   -0.00144   -0.00361    0.00167
AFIX  43
H4    2    0.844811    0.759472    0.355444    11.00000   -1.20000
AFIX   0
N009  3    0.596674    0.688350    0.181445    11.00000    0.02434    0.02823 =
         0.01992   -0.00836   -0.00763    0.00564
AFIX  43
H5    2    0.549174    0.686418    0.155502    11.00000   -1.20000
AFIX   0
N00A  3    0.597899    0.854405    0.048418    11.00000    0.03987    0.03080 =
         0.02009   -0.00518   -0.00524    0.00629
AFIX  43
H6    2    0.621193    0.898416    0.061984    11.00000   -1.20000
AFIX   0
C00B  1    0.581855    0.730377    0.234763    11.00000    0.02703    0.01847 =
         0.01694   -0.00031   -0.00157   -0.00141
C00C  1    0.399445    0.729315    0.299005    11.00000    0.02580    0.02306 =
         0.01709   -0.00103   -0.00728    0.00199
C00D  1    0.489985    0.510890    0.371697    11.00000    0.02892    0.01739 =
         0.01930   -0.00009   -0.00723   -0.00507
C00E  1    0.673224    0.718477    0.262096    11.00000    0.02587    0.02611 =
         0.02062   -0.00358   -0.00272   -0.00105
AFIX  43
H7    2    0.685633    0.740032    0.299997    11.00000   -1.20000
AFIX   0
C00F  1    0.479254    0.773981    0.256592    11.00000    0.02481    0.02249 =
         0.01694   -0.00217   -0.00618    0.00295
C00G  1    1.039201    0.655563    0.403145    11.00000    0.01743    0.02906 =
         0.02440   -0.00115   -0.00265   -0.00008
C00H  1    0.410083    0.638090    0.329777    11.00000    0.02377    0.02205 =
         0.01882   -0.00362   -0.00472    0.00200
C00I  1    0.678554    0.551977    0.430803    11.00000    0.02628    0.02377 =
         0.02260   -0.00065   -0.00854    0.00065
C00J  1    0.580048    0.448209    0.384303    11.00000    0.02613    0.02210 =
         0.02348    0.00120   -0.00521    0.00123
C00K  1    0.768185    0.591416    0.436693    11.00000    0.02595    0.02496 =
         0.02469   -0.00548   -0.00619    0.00292
AFIX  43
H8    2    0.838272    0.569447    0.426224    11.00000   -1.20000
AFIX   0
C00L  1    0.629064    0.678172    0.468971    11.00000    0.02489    0.02503 =
         0.01701   -0.00425   -0.00682    0.00023
C00M  1    0.668153    0.469044    0.409769    11.00000    0.02994    0.02644 =
         0.02839   -0.00237   -0.01163    0.00096
C00N  1    1.069562    0.574951    0.437663    11.00000    0.02168    0.02434 =
         0.02611   -0.00108   -0.00412   -0.00115
AFIX  43
H9    2    1.079897    0.570928    0.482317    11.00000   -1.20000
AFIX   0
C00O  1    0.696802    0.649409    0.174170    11.00000    0.02557    0.02461 =
         0.02314   -0.00365   -0.00535    0.00556
C00P  1    0.746018    0.668495    0.224115    11.00000    0.02349    0.02600 =
         0.02529   -0.00110   -0.00639   -0.00025
AFIX  43
H10   2    0.816101    0.651183    0.231609    11.00000   -1.20000
AFIX   0
C00Q  1    1.021433    0.659396    0.336890    11.00000    0.02078    0.03311 =
         0.02343   -0.00351   -0.00108    0.00176
C00R  1    0.571108    0.806074    0.528356    11.00000    0.02830    0.02770 =
         0.02073   -0.00439   -0.00301    0.00410
C00S  1    0.737903    0.669276    0.460732    11.00000    0.02658    0.02597 =
         0.02260   -0.00384   -0.00647   -0.00554
AFIX  43
H11   2    0.783658    0.708789    0.469745    11.00000   -1.20000
AFIX   0
C00T  1    0.464616    0.862269    0.235484    11.00000    0.03532    0.02446 =
         0.02363   -0.00200   -0.00562   -0.00161
AFIX  43
H12   2    0.519085    0.891907    0.206964    11.00000   -1.20000
AFIX   0
C00U  1    1.085065    0.500907    0.409083    11.00000    0.02829    0.02493 =
         0.03761   -0.00319   -0.00421    0.00205
AFIX  43
H13   2    1.104845    0.446989    0.434068    11.00000   -1.20000
AFIX   0
C00V  1    0.577712    0.365546    0.368000    11.00000    0.03148    0.02123 =
         0.03152   -0.00205   -0.01047   -0.00442
AFIX  43
H14   2    0.517730    0.351173    0.351487    11.00000   -1.20000
AFIX   0
C00W  1    0.736354    0.599152    0.121673    11.00000    0.02621    0.03131 =
         0.02177   -0.00268   -0.00783    0.00877
C00X  1    0.553164    0.749557    0.485806    11.00000    0.02891    0.02498 =
         0.02140   -0.00534   -0.00416    0.00025
C00Y  1    0.980209    0.739288    0.298060    11.00000    0.02550    0.03205 =
         0.02138   -0.00571   -0.00643    0.00378
C00Z  1    0.334054    0.585504    0.366478    11.00000    0.02420    0.02471 =
         0.03219    0.00071   -0.00202   -0.00038
AFIX  43
H15   2    0.260825    0.600155    0.372684    11.00000   -1.20000
AFIX   0
C010  1    0.764468    0.903371    0.287635    11.00000    0.02868    0.02095 =
         0.02253   -0.00420   -0.00530   -0.00236
C011  1    0.862734    0.850879    0.274455    11.00000    0.03048    0.02518 =
         0.02106   -0.00057   -0.00764   -0.00225
C012  1    0.663849    0.795317    0.564220    11.00000    0.03367    0.02502 =
         0.02256   -0.00931   -0.00472    0.00147
C013  1    0.306359    0.875413    0.101886    11.00000    0.03916    0.03183 =
         0.02353   -0.00110   -0.01263    0.00634
C014  1    0.713347    0.955543    0.237836    11.00000    0.03519    0.02191 =
         0.02096   -0.00425   -0.00642    0.00106
C015  1    0.498494    0.875041    0.537249    11.00000    0.03557    0.02943 =
         0.02811   -0.01319   -0.00611    0.00245
AFIX  43
H16   2    0.511111    0.914039    0.565010    11.00000   -1.20000
AFIX   0
C016  1    0.305179    0.776287    0.316873    11.00000    0.02865    0.02952 =
         0.02501   -0.00004   -0.00534    0.00377
AFIX  43
H17   2    0.249348    0.747021    0.344281    11.00000   -1.20000
AFIX   0
C017  1    0.822078    0.825617    0.610890    11.00000    0.03270    0.02988 =
         0.02563   -0.00908   -0.01097    0.00100
C018  1    0.292549    0.864415    0.295149    11.00000    0.03297    0.02813 =
         0.03092   -0.00295   -0.00577    0.01160
AFIX  43
H18   2    0.228429    0.895099    0.307921    11.00000   -1.20000
AFIX   0
C019  1    0.411265    0.897175    0.080784    11.00000    0.04290    0.03167 =
         0.01797   -0.00305   -0.00979    0.00494
C01A  1    0.384202    0.506643    0.392946    11.00000    0.02555    0.02653 =
         0.02676   -0.00153   -0.00265   -0.00403
AFIX  43
H19   2    0.351003    0.459159    0.420467    11.00000   -1.20000
AFIX   0
C01B  1    0.675781    0.541727    0.099618    11.00000    0.03065    0.03249 =
         0.02245   -0.00514   -0.00867    0.00893
C01C  1    0.695871    0.728806    0.609486    11.00000    0.03192    0.03202 =
         0.02284   -0.00301   -0.00303   -0.00188
AFIX  43
H20   2    0.661847    0.675933    0.622047    11.00000   -1.20000
AFIX   0
C01D  1    0.774431    0.799393   -0.001793    11.00000    0.04899    0.03116 =
         0.01779   -0.00331   -0.00784    0.00685
C01E  1    0.434841    0.479935    0.217854    11.00000    0.03899    0.02970 =
         0.02086   -0.00088   -0.00636    0.00519
AFIX  43
H21   2    0.403738    0.462253    0.261821    11.00000   -1.20000
AFIX   0
C01F  1    0.945934    0.857784    0.224877    11.00000    0.02799    0.03204 =
         0.02174    0.00163   -0.00443   -0.00232
AFIX  43
H22   2    0.952677    0.901918    0.187338    11.00000   -1.20000
AFIX   0
C01G  1    0.267946    0.479879    0.166921    11.00000    0.03654    0.03262 =
         0.02124   -0.00994   -0.00784    0.00293
C01H  1    1.019714    0.832170    0.518431    11.00000    0.02642    0.02083 =
         0.03519   -0.00294   -0.00832   -0.00063
C01I  1    0.914917    0.865990    0.624141    11.00000    0.04051    0.02512 =
         0.03442   -0.00902   -0.01317   -0.00080
C01J  1    0.719140    0.903406    0.352786    11.00000    0.03829    0.02125 =
         0.02531   -0.00325   -0.00712    0.00004
AFIX  43
H23   2    0.751131    0.867280    0.386836    11.00000   -1.20000
AFIX   0
C01K  1    0.435135    0.982714    0.082947    11.00000    0.04460    0.03323 =
         0.02036    0.00157   -0.00411    0.00010
AFIX  43
H24   2    0.505136    0.999133    0.069548    11.00000   -1.20000
AFIX   0
C01L  1    0.380132    0.493138    0.165315    11.00000    0.03240    0.02825 =
         0.02223   -0.00637   -0.00762    0.00734
C01M  1    1.031796    0.733552    0.434765    11.00000    0.02363    0.02458 =
         0.02659   -0.00203   -0.00613    0.00041
C01N  1    0.541946    0.495125    0.200413    11.00000    0.03875    0.03016 =
         0.02230   -0.00452   -0.01212    0.00489
AFIX  43
H25   2    0.590083    0.488346    0.231606    11.00000   -1.20000
AFIX   0
C01O  1    0.372919    0.908345    0.254810    11.00000    0.03823    0.02563 =
         0.02876   -0.00030   -0.00854    0.00627
AFIX  43
H26   2    0.364987    0.969138    0.240715    11.00000   -1.20000
AFIX   0
C01P  1    0.493726    0.836840    0.054942    11.00000    0.04322    0.03261 =
         0.01742   -0.00046   -0.00410    0.00593
C01Q  1    1.019782    0.787660    0.239532    11.00000    0.02793    0.03836 =
         0.02379   -0.00149   -0.00334    0.00254
AFIX  43
H27   2    1.084663    0.776182    0.213689    11.00000   -1.20000
AFIX   0
C01R  1    0.231455    0.937346    0.122799    11.00000    0.04238    0.03375 =
         0.03052   -0.00290   -0.01149    0.00628
AFIX  43
H28   2    0.161133    0.922013    0.136647    11.00000   -1.20000
AFIX   0
C01S  1    0.257612    1.021125    0.123796    11.00000    0.04644    0.02937 =
         0.03101   -0.00395   -0.00774    0.00910
AFIX  43
H29   2    0.205582    1.062763    0.138014    11.00000   -1.20000
AFIX   0
C01T  1    1.049343    0.817884    0.408160    11.00000    0.02804    0.02787 =
         0.03093    0.00165   -0.00061    0.00034
AFIX  43
H30   2    1.063149    0.837496    0.362191    11.00000   -1.20000
AFIX   0
C01U  1    0.785583    0.746738    0.636010    11.00000    0.03667    0.03212 =
         0.02438   -0.00132   -0.01093   -0.00139
AFIX  43
H31   2    0.817046    0.706960    0.668423    11.00000   -1.20000
AFIX   0
C01V  1    0.193396    0.544885    0.145694    11.00000    0.03155    0.03081 =
         0.02811   -0.01317   -0.01001    0.00342
C01W  1    0.461255    0.764020    0.456203    11.00000    0.03815    0.03874 =
         0.02825   -0.01438   -0.01224    0.00559
AFIX  43
H32   2    0.447837    0.725765    0.428087    11.00000   -1.20000
AFIX   0
C01X  1    1.007983    0.869327    0.580358    11.00000    0.03729    0.02208 =
         0.03986   -0.00644   -0.01705    0.00030
C01Y  1    0.625242    1.008238    0.256151    11.00000    0.04456    0.02898 =
         0.03370   -0.00699   -0.01175    0.00953
AFIX  43
H33   2    0.593077    1.045658    0.222795    11.00000   -1.20000
AFIX   0
C01Z  1    0.839787    0.609552    0.091271    11.00000    0.02977    0.03997 =
         0.02656   -0.00838   -0.00842    0.00842
AFIX  43
H34   2    0.881618    0.647340    0.106014    11.00000   -1.20000
AFIX   0
C020  1    0.359673    1.043332    0.103986    11.00000    0.05236    0.02714 =
         0.02420   -0.00050   -0.00606    0.00427
AFIX  43
H35   2    0.378257    1.100413    0.104780    11.00000   -1.20000
AFIX   0
C021  1    1.045007    0.873403    0.455644    11.00000    0.03286    0.02180 =
         0.04102   -0.00189   -0.00812   -0.00328
AFIX  43
H36   2    1.058365    0.933149    0.444760    11.00000   -1.20000
AFIX   0
C022  1    0.268916    0.789861    0.099640    11.00000    0.03823    0.03200 =
         0.03172   -0.00696   -0.01439    0.00762
C023  1    0.745942    0.958946    0.166298    11.00000    0.03757    0.02837 =
         0.02102   -0.00437   -0.00754    0.00636
C024  1    0.234611    0.396281    0.191453    11.00000    0.04333    0.03822 =
         0.03348   -0.00552   -0.01179    0.00222
AFIX  43
H37   2    0.284614    0.352017    0.206178    11.00000   -1.20000
AFIX   0
C025  1    0.570536    0.520595    0.134322    11.00000    0.03226    0.02316 =
         0.02922   -0.01088   -0.00911    0.00769
C026  1    1.039424    0.584448    0.309090    11.00000    0.03649    0.03891 =
         0.02574   -0.00659   -0.00561    0.00461
AFIX  43
H38   2    1.029287    0.587193    0.264524    11.00000   -1.20000
AFIX   0
C027  1    0.718875    0.502020    0.046154    11.00000    0.03687    0.03854 =
         0.02804   -0.01429   -0.00920    0.00703
AFIX  43
H39   2    0.677133    0.465991    0.029556    11.00000   -1.20000
AFIX   0
C028  1    0.218455    0.636061    0.119432    11.00000    0.03355    0.03569 =
         0.03280   -0.01051   -0.01466    0.00808
C029  1    0.837117    0.851895    0.022739    11.00000    0.04328    0.04095 =
         0.02058   -0.00754   -0.01077    0.01376
C02A  1    0.629873    0.953770    0.369593    11.00000    0.04963    0.03076 =
         0.02564   -0.00767    0.00135    0.00173
AFIX  43
H40   2    0.600459    0.951408    0.414308    11.00000   -1.20000
AFIX   0
C02B  1    0.389875    0.831810    0.466551    11.00000    0.03318    0.04294 =
         0.03885   -0.01115   -0.01652    0.01213
AFIX  43
H41   2    0.327920    0.839652    0.446035    11.00000   -1.20000
AFIX   0
C02C  1    0.594133    0.735544    0.006017    11.00000    0.05368    0.02847 =
         0.02439   -0.00378   -0.00384    0.00365
AFIX  43
H42   2    0.614572    0.685863   -0.014205    11.00000   -1.20000
AFIX   0
C02D  1    0.797940    0.911451    0.069571    11.00000    0.04036    0.03598 =
         0.02095   -0.00184   -0.01013    0.00490
C02E  1    0.660792    0.793771    0.017775    11.00000    0.04722    0.03101 =
         0.01665   -0.00056   -0.00139    0.00668
C02F  1    0.491164    0.762197    0.028991    11.00000    0.04921    0.03003 =
         0.02696   -0.00333   -0.00495    0.00280
AFIX  43
H43   2    0.429970    0.733615    0.026998    11.00000   -1.20000
AFIX   0
C02G  1    0.408436    0.888840    0.507042    11.00000    0.03339    0.03386 =
         0.03777   -0.00910   -0.00433    0.01044
AFIX  43
H44   2    0.360187    0.936532    0.513921    11.00000   -1.20000
AFIX   0
C02H  1    0.821934    0.752363   -0.050614    11.00000    0.04890    0.04928 =
         0.02390   -0.01170   -0.00597    0.00706
AFIX  43
H45   2    0.780209    0.717295   -0.068132    11.00000   -1.20000
AFIX   0
C02I  1    0.659932    0.304622    0.375257    11.00000    0.04877    0.01954 =
         0.05470   -0.00969   -0.02046    0.00082
AFIX  43
H46   2    0.656410    0.248862    0.364073    11.00000   -1.20000
AFIX   0
C02J  1    1.071615    0.505818    0.343970    11.00000    0.04076    0.02987 =
         0.03653   -0.01347   -0.00668    0.00366
AFIX  43
H47   2    1.084315    0.455795    0.323366    11.00000   -1.20000
AFIX   0
C02K  1    0.750782    0.405703    0.416477    11.00000    0.03749    0.03299 =
         0.06369   -0.01572   -0.02978    0.01111
AFIX  43
H48   2    0.810835    0.418644    0.433647    11.00000   -1.20000
AFIX   0
C02L  1    0.583628    1.007934    0.320285    11.00000    0.04728    0.04203 =
         0.03584   -0.01427   -0.00306    0.01720
AFIX  43
H49   2    0.523505    1.044512    0.331046    11.00000   -1.20000
AFIX   0
C02M  1    0.882550    0.565856    0.040057    11.00000    0.03100    0.04766 =
         0.03671   -0.01289   -0.00324    0.01238
AFIX  43
H50   2    0.953665    0.571853    0.021344    11.00000   -1.20000
AFIX   0
C02N  1    0.088360    0.523587    0.150339    11.00000    0.03161    0.04859 =
         0.03487   -0.01663   -0.01131    0.00724
AFIX  43
H51   2    0.037248    0.567621    0.136866    11.00000   -1.20000
AFIX   0
C02O  1    0.058103    0.441584    0.173620    11.00000    0.03555    0.05646 =
         0.03933   -0.02021   -0.01029   -0.00637
AFIX  43
H52   2   -0.013031    0.428991    0.175336    11.00000   -1.20000
AFIX   0
C02P  1    0.131304    0.375918    0.194987    11.00000    0.05164    0.04675 =
         0.03470   -0.00804   -0.01027   -0.01033
AFIX  43
H53   2    0.110734    0.318684    0.211540    11.00000   -1.20000
AFIX   0
C02Q  1    0.926833    0.755229   -0.074026    11.00000    0.04908    0.06788 =
         0.03593   -0.02445   -0.00880    0.01479
AFIX  43
H54   2    0.956811    0.721384   -0.106430    11.00000   -1.20000
AFIX   0
C02R  1    0.908711    0.902752    0.681403    11.00000    0.05737    0.05029 =
         0.03879   -0.02100   -0.01284   -0.00347
AFIX  43
H55   2    0.845701    0.900460    0.711312    11.00000   -1.20000
AFIX   0
C02S  1    0.749481    1.028713    0.117367    11.00000    0.09455    0.02557 =
         0.03026   -0.00015   -0.01019    0.00988
AFIX  43
H56   2    0.733072    1.087358    0.122908    11.00000   -1.20000
AFIX   0
C02T  1    0.820727    0.513720    0.016686    11.00000    0.04516    0.05125 =
         0.03084   -0.01809   -0.00645    0.01962
AFIX  43
H57   2    0.848201    0.485864   -0.019674    11.00000   -1.20000
AFIX   0
C02U  1    1.092954    0.909571    0.594529    11.00000    0.04702    0.03797 =
         0.05733   -0.01070   -0.01742   -0.00731
AFIX  43
H58   2    1.156649    0.912072    0.565251    11.00000   -1.20000
AFIX   0
C02V  1    0.989006    0.807434   -0.050437    11.00000    0.04160    0.08629 =
         0.04685   -0.03702   -0.00862    0.01755
AFIX  43
H59   2    1.061305    0.810766   -0.067022    11.00000   -1.20000
AFIX   0
C02W  1    0.781476    0.999352    0.057338    11.00000    0.09861    0.03533 =
         0.02373    0.00353   -0.00905    0.01014
AFIX  43
H60   2    0.790194    1.034717    0.015292    11.00000   -1.20000
AFIX   0
C02X  1    0.943760    0.854513   -0.002340    11.00000    0.04773    0.07694 =
         0.03556   -0.02763   -0.01614    0.01071
AFIX  43
H61   2    0.986321    0.889846    0.014303    11.00000   -1.20000
AFIX   0
C02Y  1    0.747790    0.325140    0.398962    11.00000    0.04684    0.03534 =
         0.07592   -0.01684   -0.03280    0.01437
AFIX  43
H62   2    0.805725    0.284033    0.403162    11.00000   -1.20000
AFIX   0
C02Z  1    0.206313    0.772213    0.056602    11.00000    0.07311    0.03906 =
         0.05398   -0.00170   -0.04283    0.00423
AFIX  43
H63   2    0.184184    0.814610    0.022150    11.00000   -1.20000
AFIX   0
C030  1    0.177650    0.686428    0.067635    11.00000    0.07644    0.03907 =
         0.05426   -0.01134   -0.04772    0.00554
AFIX  43
H64   2    0.134066    0.665205    0.041668    11.00000   -1.20000
AFIX   0
C031  1    1.083717    0.946019    0.651863    11.00000    0.05972    0.05559 =
         0.06974   -0.02453   -0.02580   -0.01656
AFIX  43
H65   2    1.141217    0.973791    0.661082    11.00000   -1.20000
AFIX   0
C032  1    0.992829    0.942194    0.694901    11.00000    0.07403    0.05719 =
         0.05483   -0.03229   -0.02123   -0.01506
AFIX  43
H66   2    0.987706    0.966636    0.733953    11.00000   -1.20000
PART 1
AFIX   0
C33   1    0.414574    0.194783    0.220299    21.00000    0.07563    0.06802 =
         0.05663   -0.02599   -0.02727    0.03775
AFIX  33
H79   2    0.354981    0.186262    0.198319    21.00000   -1.50000
H80   2    0.441329    0.138667    0.242283    21.00000   -1.50000
H81   2    0.391846    0.232943    0.252898    21.00000   -1.50000
AFIX   0
C34   1    0.501498    0.236202    0.169295    21.00000    0.07321    0.05392 =
         0.04560   -0.02090   -0.01771    0.01792
AFIX  23
H82   2    0.473057    0.292043    0.146585    21.00000   -1.20000
H83   2    0.522477    0.197887    0.135983    21.00000   -1.20000
AFIX   0
C35   1    0.599287    0.252606    0.198427    21.00000    0.07302    0.03693 =
         0.05400   -0.01344   -0.02098    0.01279
AFIX  23
H84   2    0.579187    0.294104    0.229495    21.00000   -1.20000
H85   2    0.624881    0.197502    0.223721    21.00000   -1.20000
AFIX   0
C36   1    0.837823    0.240142    0.219122    21.00000    0.06591    0.14492 =
         0.05210    0.00656   -0.01707    0.02883
AFIX  33
H86   2    0.895448    0.261383    0.236643    21.00000   -1.50000
H87   2    0.787425    0.214235    0.255571    21.00000   -1.50000
H88   2    0.865708    0.196402    0.191786    21.00000   -1.50000
AFIX   0
C37   1    0.688911    0.288370    0.147025    21.00000    0.08674    0.04098 =
         0.05907    0.00089   -0.01374    0.00080
AFIX  23
H89   2    0.660890    0.338834    0.117721    21.00000   -1.20000
H90   2    0.715698    0.243422    0.119811    21.00000   -1.20000
AFIX   0
C38   1    0.782191    0.316838    0.176925    21.00000    0.12481    0.06702 =
         0.10692   -0.03004   -0.01279    0.00755
AFIX  23
H91   2    0.833885    0.343522    0.140805    21.00000   -1.20000
H92   2    0.755622    0.361352    0.204574    21.00000   -1.20000
PART 2
AFIX   0
O1    5    0.537760    0.240361    0.258336   -21.00000    0.11456    0.06692 =
         0.07290   -0.01539   -0.03587    0.00328
C40   1    0.493889    0.231425    0.211704   -21.00000    0.10290    0.06955 =
         0.13259   -0.05936   -0.08969    0.05769
C39   1    0.534362    0.267451    0.140329   -21.00000    0.15004    0.07884 =
         0.06042   -0.00664   -0.03917   -0.01642
AFIX  33
H67   2    0.487527    0.252864    0.111329   -21.00000   -1.50000
H68   2    0.536409    0.330578    0.135146   -21.00000   -1.50000
H69   2    0.605080    0.241989    0.128785   -21.00000   -1.50000
AFIX   0
C41   1    0.398274    0.178502    0.222493   -21.00000    0.06768    0.09598 =
         0.23135   -0.09435   -0.02197    0.01980
AFIX  33
H70   2    0.373600    0.178248    0.180229   -21.00000   -1.50000
H71   2    0.416650    0.118915    0.242414   -21.00000   -1.50000
H72   2    0.342665    0.204077    0.251822   -21.00000   -1.50000
AFIX   0
O2    5    0.796682    0.265868    0.129759   -21.00000    0.14264    0.14672 =
         0.13575   -0.01893   -0.02243    0.09230
C43   1    0.785888    0.357306    0.211654   -21.00000    0.08771    0.09158 =
         0.12373    0.06103    0.02364    0.02055
AFIX  33
H73   2    0.796801    0.348846    0.257941   -21.00000   -1.50000
H74   2    0.834534    0.398899    0.185766   -21.00000   -1.50000
H75   2    0.713612    0.379653    0.207428   -21.00000   -1.50000
AFIX   0
C42   1    0.835742    0.193052    0.236884   -21.00000    0.29902    0.20464 =
         0.17539    0.10705   -0.04598    0.14291
AFIX  33
H76   2    0.838186    0.212584    0.278792   -21.00000   -1.50000
H77   2    0.783470    0.149532    0.242967   -21.00000   -1.50000
H78   2    0.904766    0.167526    0.221467   -21.00000   -1.50000
AFIX   0
C44   1    0.805889    0.270061    0.186222   -21.00000    0.07719    0.14196 =
         0.06378   -0.05968    0.04050   -0.04459
PART 0

HKLF 4 1 1 0 0 0 1 0 0 0 1


REM  220902matsuo_a.res in P-1
REM wR2 = 0.2591, GooF = S = 1.007, Restrained GooF = 1.007 for all data
REM R1 = 0.0914 for 12053 Fo > 4sig(Fo) and 0.1230 for all 18269 data
REM 1118 parameters refined using 23 restraints

END

WGHT      0.1515      0.0000

REM Highest difference peak  0.658,  deepest hole -0.523,  1-sigma level  0.109
Q1    1   0.8386  0.4236  0.2696  11.00000  0.05    0.66
Q2    1   1.0814  0.6373  0.4163  11.00000  0.05    0.48
Q3    1   0.6990  0.6146  0.1603  11.00000  0.05    0.47
Q4    1   0.6732  0.3583  0.0795  11.00000  0.05    0.44
Q5    1   0.7831  0.2696  0.4515  11.00000  0.05    0.43
Q6    1   0.5263  0.9732  0.2182  11.00000  0.05    0.42
Q7    1   0.3637  0.8924  0.0717  11.00000  0.05    0.41
Q8    1   0.4756  0.5867  0.0516  11.00000  0.05    0.41
Q9    1   0.8800  0.3569  0.2200  11.00000  0.05    0.40
Q10   1   0.4003  0.5361  0.1350  11.00000  0.05    0.39
Q11   1   0.9566  0.3149  0.3013  11.00000  0.05    0.39
Q12   1   0.3984  0.9597  0.0408  11.00000  0.05    0.39
Q13   1   0.2698  0.9726  0.3120  11.00000  0.05    0.39
Q14   1   0.8867  0.8078  0.0217  11.00000  0.05    0.39
Q15   1   0.6099  0.8029  0.5514  11.00000  0.05    0.39
Q16   1   0.6990  0.3943  0.0545  11.00000  0.05    0.38
Q17   1   0.2142  0.8364  0.3681  11.00000  0.05    0.38
Q18   1   0.5815  0.7861  0.4962  11.00000  0.05    0.38
Q19   1   0.3508  1.0651  0.2328  11.00000  0.05    0.38
Q20   1   0.9739  0.3600  0.3396  11.00000  0.05    0.38
;
_shelx_res_checksum    9959

_shelx_hkl_file
;
   0   0  -2   -0.34    0.39
   0   0   2    0.05    0.19
   0   0   2   -0.25    0.28
   0   0  -2    0.11    0.34
   0   0   3  528.92   10.18
   0   0  -3  497.13   10.37
   0   0  -3  476.63   10.77
   0   0  -4  740.67   14.94
   0   0   4  729.37   15.25
   0   0   4  779.14   14.33
   0   0  -5   67.77    5.04
   0   0  -5   76.14    5.59
   0   0   5   56.26    4.23
   0   0   5   51.17    4.50
   0   0   6   56.65    4.58
   0   0  -6   51.81    5.13
   0   0  -6   48.81    4.94
   0   0   6   53.15    5.19
   0   0   7   14.67    2.51
   0   0   7   11.60    2.87
   0   0  -7   17.19    3.25
   0   0   8   58.57    6.80
   0   0  -8   43.46    5.49
   0   0   8   47.66    4.90
   0   0  -9  107.10    9.46
   0   0   9  153.56    9.50
   0   0  -9  145.23   10.72
   0   0   9  116.04    9.74
   0   0  10  157.22   11.29
   0   0 -10  162.90   12.17
   0   0  10  139.54    9.61
   0   0  11    5.15    2.46
   0   0 -11    5.77    3.63
   0   0 -12    7.69    3.19
   0   0  12    4.00    1.99
   0   0 -13  528.14   26.80
   0   0  13  457.96   21.15
   0   0 -14  102.92   12.36
   0   0  14   82.73    9.02
   0   0 -15   46.32    8.48
   0   0  15   48.09    7.43
   0   0 -16    0.25    2.21
   0   0  16   -0.46    1.49
   0   0  17    0.21    1.07
   0   0 -17    1.89    1.47
   0   0  18    8.36    3.30
   0   0 -18   13.95    5.95
   0   0 -19   56.08   11.15
   0   0  19   85.75   11.48
   0   0 -20    1.18    3.12
   0   0  20   10.33    4.70
   0   0 -21   24.15    8.43
   0   0  21   69.52   11.50
   0   0  22   10.36    5.02
   0   0 -22    1.31    2.51
   0   0 -23   20.50    8.42
   0   0  23    7.94    4.40
   0   0 -24    9.88    7.91
   0   0  24    0.33    2.44
   0   0 -25    8.92    8.05
   0   0  25   18.69    5.86
   0   0 -26   41.42   14.45
   0   0  26   28.90    8.91
   0   0 -27   10.05    8.86
   0   0  27    0.31    2.83
   0   0  28   84.35   16.82
   0   0 -28   69.79   18.72
   0   0  29   18.23    8.48
   0  -1  29    3.17    4.22
   0  -1  28   -0.12    4.46
   0   1 -28   13.77   10.99
   0   1 -27   11.91    9.80
   0  -1  27    1.66    3.05
   0   1 -26   17.71    9.27
   0  -1  26   14.53    6.26
   0   1 -25    2.27    3.16
   0  -1  25   21.18    8.00
   0   1 -24   -0.87    2.48
   0  -1  24   -3.81    1.91
   0  -1  23   36.67    9.47
   0   1 -23   12.53    5.93
   0   1 -22   18.66    8.12
   0  -1  22   24.73    7.17
   0   1 -21   32.90    9.05
   0  -1  21   23.95    6.70
   0   1 -20   41.79   10.48
   0  -1  20   33.04    7.20
   0   1 -19    5.01    4.76
   0  -1  19    1.06    1.86
   0   1 -18   39.67    8.63
   0  -1  18   48.15    8.36
   0   1 -17  371.32   26.70
   0  -1  17  278.35   18.42
   0   1 -16  116.94   14.97
   0  -1  16  137.75   13.24
   0   1 -15   35.86    8.13
   0  -1  15   15.27    4.41
   0  -1  14  189.36   14.79
   0   1 -14  161.49   15.16
   0  -1  13   30.26    5.94
   0   1 -13   11.67    3.63
   0  -1  12  141.77   12.47
   0   1 -12   86.96   10.03
   0   1 -11  137.20   11.80
   0  -1  11  155.77   12.09
   0  -1  10  871.53   25.05
   0   1 -10  819.74   26.70
   0   1  -9    0.59    1.01
   0   1  -9    0.89    0.95
   0  -1   9    0.53    0.90
   0  -1   9    0.51    1.27
   0   1  -8   10.62    2.67
   0   1  -8   11.18    2.75
   0  -1   8   15.21    3.19
   0  -1   8    8.64    2.48
   0   1  -7  321.55   13.85
   0   1  -7  369.56   15.03
   0  -1   7  331.12   13.06
   0  -1   6  180.09    9.38
   0   1  -6  157.25    9.04
   0  -1   6  155.88    8.45
   0   1  -6  153.97    8.81
   0   1  -5 4393.91   43.54
   0  -1   5 4715.20   43.20
   0  -1   4    7.28    1.60
   0   1  -4    5.77    1.33
   0  -1   4    4.75    1.58
   0   1  -4    7.94    1.82
   0  -1   3 1055.48   16.39
   0   1  -3 1084.75   18.41
   0   1  -3 1141.18   17.05
   0  -1   2  396.08    9.33
   0   1  -2  360.47    9.23
   0   1  -1   -0.03    0.17
   0  -1  -2    7.07    1.56
   0   1   2   -0.28    0.42
   0  -1  -3  317.05    9.73
   0   1   3  371.43    9.34
   0  -1  -3  349.77    8.53
   0  -1  -4 9451.54   53.05
   0   1   4 9999.00   56.25
   0  -1  -5  596.23   15.65
   0   1   5  607.41   14.53
   0   1   6 2173.13   30.22
   0  -1  -6 2162.92   32.41
   0   1   7  131.60    8.16
   0  -1  -7  128.18    8.66
   0   1   7  116.90    7.24
   0   1   8  488.54   16.07
   0   1   8  458.00   16.32
   0  -1  -8  434.49   16.98
   0  -1  -8  441.74   17.25
   0  -1  -9  143.87   10.55
   0   1   9  155.23    9.24
   0   1   9  165.12   10.43
   0  -1 -10  156.98   11.60
   0  -1 -10  158.54   11.68
   0   1  10  127.59    9.59
   0   1  10  129.59    8.98
   0   1  11  512.01   19.95
   0  -1 -11  495.43   22.09
   0  -1 -12   17.02    4.60
   0   1  12   32.16    5.42
   0   1  13  190.16   13.35
   0  -1 -13  171.79   14.87
   0   1  14  503.68   22.76
   0  -1 -14  366.85   22.12
   0  -1 -15   40.79    7.61
   0   1  15   50.28    7.49
   0   1  16  250.90   17.68
   0  -1 -16  217.59   19.38
   0   1  17   11.81    3.55
   0  -1 -17   17.88    6.48
   0   1  18   35.88    7.99
   0  -1 -18   84.17   13.08
   0   1  19   48.86    9.38
   0  -1 -19   77.13   13.39
   0   1  20   23.68    7.62
   0  -1 -20   20.44    9.06
   0   1  21   70.32   11.40
   0  -1 -21   68.49   14.45
   0  -1 -22   21.77    8.10
   0   1  22   26.41    8.05
   0   1  23   11.77    4.75
   0  -1 -23   14.60    7.92
   0  -1 -24   -5.81    4.60
   0   1  24   -1.88    1.72
   0  -1 -25   -1.76    3.58
   0   1  25    3.26    5.36
   0  -1 -26  -12.95   10.07
   0   1  26    2.71    4.25
   0  -1 -27   -4.66    6.46
   0   1  27   -2.83    3.62
   0   1  28   12.96    7.63
   0   1  29    3.12    3.98
   0  -2  28    7.38    6.06
   0   2 -28   -2.56    4.76
   0  -2  27   26.43   13.90
   0   2 -27   22.34   11.48
   0  -2  26   19.39    6.86
   0   2 -26   10.93    7.11
   0  -2  25    4.71    5.54
   0   2 -25    6.43    5.58
   0  -2  24  108.08   15.58
   0   2 -24   72.88   16.24
   0   2 -23   12.04    8.08
   0  -2  23    3.72    2.18
   0   2 -22    6.96    5.59
   0  -2  22    6.46    4.59
   0  -2  21    0.35    1.18
   0   2 -21    2.86    2.58
   0  -2  20    0.41    1.19
   0   2 -20    2.29    2.46
   0  -2  19    1.64    2.44
   0   2 -19    5.80    4.84
   0  -2  18   13.17    4.89
   0   2 -18   31.76    9.07
   0   2 -17  218.04   20.57
   0  -2  17  361.28   22.62
   0  -2  16    8.47    3.37
   0   2 -16    6.68    3.67
   0   2 -15  149.38   15.33
   0  -2  15  265.75   19.33
   0   2 -14   67.96    9.66
   0  -2  14   82.62   10.08
   0  -2  13  139.83   12.46
   0   2 -13  121.05   12.22
   0   2 -12   60.47    8.22
   0  -2  12  100.37   10.53
   0   2 -11   14.26    3.72
   0  -2  11   19.89    4.17
   0  -2  10  336.10   16.79
   0   2 -10  330.23   17.28
   0  -2   9  110.52    9.38
   0   2  -9  145.00   11.79
   0  -2   9  131.51    9.55
   0   2  -9  127.73   10.44
   0  -2   8  329.21   14.67
   0  -2   8  329.18   15.54
   0  -2   7  597.52   18.75
   0   2  -7  556.17   20.30
   0   2  -7  605.48   19.16
   0  -2   6 4024.34   45.13
   0   2  -6 4058.26   49.62
   0   2  -5  131.13    7.74
   0  -2   5  110.12    7.15
   0   2  -5  108.76    7.84
   0  -2   4 8748.34   60.19
   0  -2   4 8855.67   87.32
   0  -2   3 2115.89   41.09
   0  -2   3 1962.80   27.18
   0  -2   2 1429.33   20.00
   0   2  -2 1680.93   20.86
   0  -2   1 1299.25   24.25
   0   2  -1 1381.30   23.68
   0   2   0  488.25    9.57
   0  -2   0  491.75    9.17
   0  -2  -1  492.58   11.54
   0   2   1  401.58    7.41
   0   2   1  239.69    8.77
   0  -2  -1  243.66    6.37
   0  -2  -2  226.14    7.41
   0   2   2  247.26    8.19
   0   2   3 1300.17   19.62
   0  -2  -3 1344.12   25.01
   0  -2  -4 3047.99   37.89
   0   2   4 2789.57   32.72
   0   2   5   18.71    2.89
   0   2   5   11.36    2.75
   0  -2  -5   15.70    3.23
   0   2   6  503.81   15.75
   0  -2  -6  491.19   17.02
   0   2   6  508.20   14.83
   0  -2  -7  166.40   10.69
   0   2   7  191.36   10.09
   0  -2  -7  196.99   10.42
   0  -2  -8  328.66   16.48
   0   2   8  304.35   12.92
   0  -2  -9  191.01   12.14
   0  -2  -9  199.58   13.58
   0   2   9  153.45    9.28
   0   2   9  152.74   11.25
   0   2  10   91.42    7.44
   0  -2 -10  102.01   10.26
   0   2  11  177.51   11.12
   0  -2 -11  191.16   14.54
   0   2  12    6.84    2.56
   0  -2 -12    3.83    1.61
   0   2  13  395.09   21.54
   0  -2 -13  350.21   21.80
   0   2  14   18.50    4.37
   0  -2 -14   47.31    8.31
   0   2  15    6.97    3.78
   0  -2 -15    0.05    1.53
   0   2  16   50.04    8.47
   0  -2 -16   48.54    9.98
   0  -2 -17   -0.84    1.69
   0   2  17    1.79    2.80
   0   2  18   54.85    9.14
   0  -2 -18   54.75   11.03
   0  -2 -19   71.74   13.35
   0   2  19   84.22   11.34
   0  -2 -20    5.75    6.13
   0   2  20   26.88    8.35
   0   2  21   54.21   11.10
   0  -2 -21   19.37    8.04
   0  -2 -22   80.78   15.31
   0   2  22   51.63   12.12
   0   2  23   -1.14    2.29
   0  -2 -23    6.68    7.03
   0  -2 -24   55.92   15.10
   0   2  24   61.62   12.58
   0   2  25   31.58    9.35
   0  -2 -25   14.89    9.71
   0   2  26   11.48    8.36
   0  -2 -26    1.78    3.63
   0   2  27   73.58   14.37
   0  -2 -27   57.58   17.32
   0   2  28   42.19   11.42
   0   2  29    9.67    5.62
   0  -3  28    3.55    3.63
   0   3 -28    5.55    3.45
   0  -3  27  131.51   18.31
   0   3 -27  114.89   23.47
   0  -3  26   -0.67    3.66
   0   3 -26   -0.73    4.15
   0   3 -25   -2.66    5.31
   0  -3  25    0.03    2.02
   0   3 -24    4.84    5.23
   0  -3  24    2.98    3.52
   0   3 -23    8.12    4.59
   0  -3  23    8.87    4.54
   0   3 -22   41.14   10.64
   0  -3  22   36.45    8.18
   0  -3  21    3.83    3.40
   0   3 -21   -1.07    3.38
   0   3 -20    6.70    4.14
   0  -3  20   10.80    4.19
   0  -3  19    7.22    2.99
   0   3 -19    7.20    4.38
   0  -3  18   -0.43    1.17
   0   3 -18   -0.65    2.16
   0  -3  17   27.82    7.10
   0   3 -17   22.01    6.39
   0   3 -16   65.56   10.98
   0  -3  16  115.51   13.05
   0   3 -15    2.43    1.88
   0  -3  15   -0.94    1.21
   0  -3  14    0.37    2.30
   0   3 -14    2.93    2.03
   0  -3  13   33.53    6.44
   0   3 -13   48.11    7.89
   0  -3  12   27.40    5.49
   0   3 -12   38.39    6.71
   0  -3  11   10.34    3.65
   0   3 -11    6.91    2.85
   0  -3  10    5.46    2.24
   0   3 -10   14.54    3.86
   0   3  -9  351.48   17.48
   0   3  -9  335.17   18.41
   0  -3   8  298.33   14.73
   0   3  -8  394.83   17.33
   0   3  -8  326.74   17.86
   0  -3   8  416.35   18.37
   0  -3   7   34.20    7.02
   0   3  -7   36.63    5.02
   0  -3   7   29.31    4.24
   0  -3   7   29.41    4.48
   0  -3   6  438.20   17.12
   0  -3   6  343.97   14.06
   0   3  -6  376.90   15.02
   0  -3   6  401.50   26.03
   0   3  -5  290.59   12.80
   0  -3   5  292.24   13.03
   0  -3   5  291.05   18.81
   0  -3   4 1734.68   30.96
   0  -3   4 1652.90   39.79
   0   3  -3 2719.28   51.66
   0   3  -3 1907.94   29.33
   0  -3   3 2431.84   30.66
   0  -3   3 3267.83   51.08
   0  -3   2 7131.52   72.33
   0   3  -2 5761.92   68.34
   0  -3   2 8243.18   55.06
   0   3  -2 5335.35   43.17
   0   3  -1  355.71    9.88
   0   3  -1  322.27   15.83
   0  -3   0 3017.26   35.01
   0  -3   0 1832.70   23.37
   0   3   0 2594.87   33.87
   0   3   0 1882.35   21.76
   0   3   1  426.34    9.65
   0  -3  -1  442.00   10.08
   0  -3  -1  381.77   12.78
   0   3   2   95.31    6.32
   0   3   2  100.63    4.91
   0  -3  -3  203.82    8.66
   0  -3  -3  244.82    8.65
   0   3   4   74.84    6.82
   0   3   4   83.35    5.04
   0  -3  -4   97.87    6.71
   0   3   5  597.37   18.67
   0  -3  -5  776.89   23.42
   0   3   5  549.59   16.98
   0  -3  -5  867.94   20.40
   0   3   6  488.56   16.82
   0   3   6  442.38   15.88
   0  -3  -7  799.32   25.61
   0   3   7  727.12   20.50
   0  -3  -8  306.33   16.83
   0  -3  -8  419.28   16.38
   0   3   8  418.15   18.43
   0   3   8  295.34   13.08
   0  -3  -9  142.58   12.30
   0   3   9  133.19    9.67
   0   3  10  200.11   13.92
   0   3  10  231.95   12.28
   0   3  11    3.73    1.73
   0   3  11    4.20    2.30
   0  -3 -11    7.15    3.08
   0   3  12   11.17    3.00
   0  -3 -12   16.92    4.76
   0   3  12    6.20    2.90
   0  -3 -13  187.49   15.97
   0   3  13  223.13   15.78
   0   3  14   52.89    8.04
   0  -3 -14   73.82   10.88
   0   3  15  133.55   13.07
   0  -3 -15  187.34   17.63
   0  -3 -16   47.05    9.30
   0   3  16   43.16    8.36
   0   3  17  116.41   13.82
   0  -3 -17   54.77   10.30
   0   3  18   13.23    5.94
   0  -3 -18   31.54    7.80
   0  -3 -19    5.35    3.22
   0   3  19   10.77    6.68
   0  -3 -20  291.63   28.84
   0   3  20  588.46   34.34
   0  -3 -21   86.42   16.56
   0   3  21   90.99   14.21
   0  -3 -22   82.55   17.08
   0   3  22  178.63   20.76
   0  -3 -23   25.96   10.67
   0   3  23   15.13    7.36
   0  -3 -24   27.74   13.31
   0   3  24   27.43    8.82
   0  -3 -25   69.58   18.30
   0   3  25   64.44   12.69
   0   3  26   99.18   16.05
   0  -3 -26   83.25   17.98
   0   3  27    4.92    4.14
   0   3  28   18.54    6.75
   0   3  29   47.42   12.08
   0   4 -27   22.58   10.51
   0  -4  27   14.66    7.39
   0   4 -26    8.83    8.60
   0  -4  26   12.71    6.43
   0   4 -25   28.48   11.45
   0  -4  25   24.75    7.72
   0  -4  24    5.54    3.89
   0   4 -24    4.59    5.94
   0   4 -23  236.39   27.01
   0  -4  23  256.52   21.75
   0  -4  22   14.21    4.96
   0   4 -22   10.07    5.53
   0   4 -21   12.82    7.59
   0  -4  21   14.50    5.34
   0   4 -20    8.09    5.28
   0  -4  20    4.50    2.03
   0   4 -19   75.66   12.96
   0  -4  19   56.08   10.18
   0  -4  18  345.73   24.83
   0   4 -18  233.10   22.78
   0   4 -17    8.59    4.64
   0  -4  17    0.80    1.24
   0  -4  16   13.24    4.69
   0   4 -16    8.75    3.80
   0   4 -15   75.21   10.43
   0  -4  15   52.30    8.55
   0  -4  14   12.20    3.80
   0   4 -14    7.45    3.20
   0  -4  13   57.56    7.95
   0   4 -13   58.74    9.11
   0  -4  12  547.32   24.03
   0   4 -12  497.78   24.99
   0  -4  11    7.70    2.83
   0   4 -11   15.88    4.02
   0  -4  10  651.50   25.87
   0   4 -10  735.61   27.28
   0  -4   9  216.45   13.84
   0   4  -9  246.80   15.30
   0  -4   8   33.58    5.30
   0  -4   8   32.67    7.78
   0   4  -8   32.71    5.13
   0  -4   7  164.22   11.89
   0  -4   7  178.30   15.59
   0  -4   6   90.83    8.08
   0  -4   6   96.98    8.04
   0   4  -5   -0.18    0.99
   0  -4   5   -0.43    1.20
   0  -4   5   -3.83    2.63
   0  -4   5   -1.35    1.16
   0  -4   4 1413.21   27.05
   0  -4   4 1414.91   39.66
   0  -4   3 1190.88   34.68
   0   4  -3 1255.17   25.49
   0  -4   2  790.52   24.29
   0  -4   2  616.75   16.34
   0   4  -1 1450.85   35.32
   0  -4   1 1388.18   23.90
   0   4  -1 1379.81   22.90
   0   4   0  630.74   20.45
   0  -4   0  697.11   19.13
   0   4   0 1113.29   18.80
   0  -4   0  970.80   18.23
   0   4   1 1130.47   25.24
   0   4   1 1886.40   23.54
   0  -4  -1 1386.96   21.32
   0  -4  -1 1996.16   33.20
   0   4   2   27.61    4.29
   0  -4  -2   45.36    5.43
   0   4   2   34.81    3.35
   0  -4  -2   39.92    4.15
   0  -4  -3  709.35   19.35
   0  -4  -3  793.05   18.07
   0   4   4 1101.70   20.41
   0  -4  -4  948.62   22.07
   0   4   5    5.59    2.17
   0  -4  -5    6.89    2.15
   0   4   5    2.75    0.95
   0   4   5    3.58    2.64
   0  -4  -6  718.01   21.95
   0   4   6  702.58   20.80
   0  -4  -7   11.21    3.36
   0   4   7   11.21    3.00
   0   4   7    5.01    1.92
   0  -4  -7    4.65    2.37
   0   4   8  777.22   24.15
   0  -4  -8  825.21   30.18
   0  -4  -8  696.77   22.31
   0   4   8  695.93   22.70
   0  -4  -9  409.12   22.50
   0   4   9  446.41   17.59
   0  -4 -10  321.73   19.70
   0   4  10  366.98   15.97
   0   4  11  713.46   23.94
   0   4  11  769.89   28.88
   0  -4 -12   35.23    7.79
   0   4  12   25.54    4.55
   0   4  13    8.90    3.40
   0  -4 -13   11.01    4.58
   0  -4 -14    8.88    4.59
   0   4  14    6.81    3.80
   0   4  15    3.04    2.40
   0  -4 -15    2.91    3.08
   0  -4 -16   25.78    7.01
   0   4  16   36.87    8.33
   0   4  17   16.61    5.26
   0  -4 -17   38.45    8.98
   0   4  18    6.77    4.37
   0  -4 -18   10.79    6.09
   0  -4 -19  289.67   26.96
   0   4  19  373.10   26.84
   0   4  20   46.82    9.95
   0  -4 -20   42.72   10.42
   0  -4 -21    1.75    2.13
   0   4  21   -0.99    2.66
   0  -4 -22   66.95   15.02
   0   4  22   83.73   13.13
   0  -4 -23    8.93    8.76
   0   4  23   11.10    5.80
   0   4  24   13.27    5.70
   0  -4 -24    7.13    6.31
   0   4  25    1.76    3.80
   0  -4 -25   19.69   11.06
   0   4  26   10.92    4.19
   0   4  27    6.85    4.62
   0   4  28    6.54    5.72
   0  -5  26    0.51    1.97
   0   5 -26    6.65    7.37
   0  -5  25   -2.26    2.99
   0   5 -25   -3.17    3.56
   0   5 -24   14.63    8.45
   0  -5  24    6.53    3.68
   0   5 -23    9.51    7.22
   0  -5  23    8.21    3.95
   0  -5  22    6.84    5.93
   0   5 -22    6.20    4.22
   0   5 -21    8.72    4.43
   0  -5  21   10.20    4.76
   0   5 -20   11.59    6.87
   0  -5  20    2.24    3.28
   0   5 -19   42.69   10.10
   0  -5  19   26.98    7.59
   0  -5  18   84.13   11.61
   0   5 -18   95.06   13.91
   0   5 -17   70.84   11.93
   0  -5  17  121.98   14.42
   0  -5  16  133.20   14.37
   0   5 -16  112.63   14.14
   0  -5  15   18.35    5.05
   0   5 -15   30.71    6.86
   0   5 -14  638.77   32.41
   0  -5  14  493.02   25.19
   0   5 -13   51.78    8.65
   0  -5  13   64.59    8.97
   0   5 -12  155.71   14.14
   0  -5  12  166.87   14.14
   0  -5  11    5.74    3.48
   0   5 -11    1.03    1.83
   0   5 -10    7.45    3.37
   0  -5  10    4.64    2.46
   0  -5   9  388.13   19.51
   0   5  -9  411.69   20.77
   0   5  -8   74.12    8.18
   0  -5   8   72.87    8.25
   0  -5   7    1.85    2.10
   0  -5   7   -2.65    2.17
   0   5  -7    0.90    1.35
   0  -5   6   -4.33    3.97
   0   5  -6   -0.16    1.45
   0  -5   6    0.21    1.13
   0   5  -5  167.28   17.55
   0   5  -5  143.87   10.38
   0  -5   5  116.63    8.71
   0  -5   5   87.34   10.36
   0   5  -4  261.47   17.30
   0   5  -4  277.36   13.97
   0   5  -3  551.78   17.94
   0   5  -3  610.76   28.72
   0   5  -2  432.90   21.19
   0  -5   2  128.54   11.12
   0  -5   2  415.82   14.63
   0   5  -2  157.15    8.93
   0   5  -1  190.16    9.18
   0  -5   1  227.02   13.37
   0   5  -1  212.53   15.06
   0  -5   0  497.41   14.59
   0   5   0  478.05   14.77
   0   5   1    1.20    1.37
   0  -5  -1    0.51    0.73
   0  -5  -1    2.04    1.48
   0   5   1   -2.47    1.90
   0  -5  -2  100.88    8.09
   0   5   2   80.97    5.50
   0   5   3  815.81   24.60
   0  -5  -3  865.76   20.02
   0   5   4  172.47   11.51
   0   5   4  503.21   14.08
   0  -5  -4  138.14    9.28
   0  -5  -4  430.91   14.60
   0   5   5   10.28    2.45
   0   5   5   10.35    2.85
   0  -5  -5    7.72    2.10
   0   5   5    3.25    3.45
   0  -5  -6  461.82   18.66
   0   5   6  450.45   15.31
   0   5   6  439.20   18.08
   0   5   7  118.54    7.61
   0   5   7  137.73   11.18
   0   5   7  108.23    9.76
   0   5   8   63.45    7.78
   0   5   8   54.32    6.41
   0   5   9  491.94   20.71
   0   5   9  524.89   21.80
   0  -5 -10   36.05    7.19
   0   5  10   24.00    4.64
   0   5  10   31.85    5.54
   0  -5 -11   57.80    9.65
   0   5  11   84.11    9.67
   0   5  11   73.61    7.92
   0   5  12   60.74    8.25
   0   5  12   49.49    6.88
   0  -5 -12   53.52    9.58
   0   5  13  359.41   20.91
   0  -5 -13  326.63   24.09
   0   5  14   96.37   11.17
   0  -5 -14   99.37   13.64
   0   5  15   10.03    3.75
   0  -5 -15    8.67    4.59
   0  -5 -16  524.90   33.27
   0   5  16  812.36   34.73
   0  -5 -17  208.21   21.65
   0   5  17  274.91   21.00
   0  -5 -18   69.17   13.17
   0   5  18   71.64   10.89
   0   5  19   28.14    7.75
   0  -5 -19   34.21   10.44
   0   5  20  146.02   16.48
   0  -5 -20  153.94   21.17
   0  -5 -21   12.86    7.28
   0   5  21    7.59    3.59
   0  -5 -22   11.35    8.08
   0   5  22    5.31    3.36
   0  -5 -23    1.03    2.54
   0   5  23    6.61    5.29
   0  -5 -24    1.54    5.62
   0   5  24    9.70    5.85
   0   5  25   16.93    7.21
   0  -5 -25    9.95    4.15
   0   5  26    6.50    4.50
   0   5  27    1.40    4.41
   0   5  28    4.73    3.98
   0   6 -26   -7.58    6.73
   0  -6  25   88.03   13.51
   0   6 -25   82.18   17.57
   0  -6  24   49.94   10.30
   0   6 -24   80.17   17.70
   0   6 -23    0.52    3.78
   0  -6  23    3.46    3.46
   0   6 -22   80.11   15.30
   0  -6  22   96.66   14.16
   0  -6  21   33.71    8.88
   0   6 -21   22.47    9.29
   0  -6  20    2.29    2.36
   0   6 -20    5.84    4.13
   0  -6  19   21.09    5.77
   0   6 -19   23.79    8.29
   0  -6  18   17.64    6.10
   0   6 -18    7.10    4.64
   0  -6  17   -0.06    2.65
   0   6 -17    3.94    3.67
   0   6 -16  336.81   25.20
   0  -6  16  519.55   28.32
   0  -6  15  259.47   19.23
   0   6 -15  305.45   23.67
   0  -6  14    8.82    3.91
   0   6 -14   16.80    5.64
   0   6 -13    5.90    2.59
   0  -6  13   11.87    4.51
   0  -6  12   78.72   10.09
   0   6 -12   70.84    9.92
   0   6 -11   15.73    4.61
   0  -6  11   12.09    3.87
   0   6 -10    9.58    3.09
   0  -6  10    8.19    2.82
   0   6  -9  126.65   11.87
   0  -6   9  139.07   12.36
   0   6  -8  153.48   12.74
   0  -6   8  121.83   11.16
   0  -6   7  184.05   18.60
   0  -6   7  203.72   14.45
   0  -6   6   19.79    5.50
   0   6  -6   17.15    4.30
   0   6  -6   28.90    7.83
   0  -6   5  429.05   25.67
   0   6  -5  327.12   16.66
   0   6  -4   25.88    4.22
   0   6  -4   40.38    8.34
   0   6  -3  210.53   18.07
   0   6  -3  220.60   12.14
   0   6  -2 1389.41   41.29
   0  -6   2 1070.18   26.85
   0  -6   1  750.96   26.57
   0  -6   1  943.91   23.69
   0  -6   0    1.03    1.84
   0   6   0    1.76    1.57
   0   6   0   -0.08    1.68
   0  -6   0    1.88    1.53
   0   6   1   54.46    7.30
   0  -6  -1   36.49    5.82
   0  -6  -1   40.69    4.71
   0  -6  -2  743.17   24.21
   0  -6  -2 1937.35   32.13
   0   6   2 2122.53   41.65
   0   6   2 1258.95   23.78
   0  -6  -3    2.35    2.09
   0   6   3    2.69    1.62
   0  -6  -3    0.14    1.05
   0   6   3   -0.05    1.20
   0  -6  -4  587.71   21.50
   0   6   4  549.22   15.07
   0  -6  -5  698.84   22.71
   0   6   5  668.07   17.75
   0  -6  -6   30.55    5.01
   0   6   6   17.17    3.19
   0   6   6   25.96    5.14
   0   6   6   21.59    5.64
   0   6   7   33.64    5.08
   0   6   7   24.47    5.39
   0   6   8   16.73    3.35
   0   6   8   21.49    5.14
   0   6   9   69.21    8.86
   0   6   9   75.54    8.92
   0   6   9   58.39    5.84
   0   6  10   -1.78    0.85
   0   6  10   -0.52    1.09
   0   6  11    1.54    1.13
   0   6  11    3.92    2.00
   0   6  12   19.67    4.68
   0   6  12   19.19    4.46
   0  -6 -12   10.24    2.60
   0   6  13  446.56   24.00
   0  -6 -13  448.49   28.85
   0   6  14  158.55   15.15
   0  -6 -14  149.13   16.98
   0   6  15   21.79    6.31
   0  -6 -15   24.41    7.24
   0  -6 -16  267.82   24.81
   0   6  16  273.89   20.07
   0   6  17   39.97    8.01
   0  -6 -17   39.32    9.90
   0  -6 -18  168.91   20.55
   0   6  18  185.28   17.80
   0   6  19  344.60   24.99
   0  -6 -19  232.07   25.89
   0   6  20   14.73    6.52
   0  -6 -20   13.76    8.36
   0  -6 -21    0.67    5.53
   0   6  21    3.90    3.28
   0   6  22   10.11    4.85
   0  -6 -22    8.91    8.13
   0   6  23   25.68    8.58
   0  -6 -23   21.06    9.00
   0  -6 -24   25.89    8.34
   0   6  24   30.16    8.64
   0   6  25    8.90    6.27
   0   6  26    7.15    5.92
   0   6  27   30.20    9.02
   0   6  28   53.06   12.51
   0   7 -25   -0.09    6.24
   0  -7  24   17.42    6.18
   0   7 -24   19.75    8.38
   0  -7  23    3.22    3.76
   0   7 -23    1.75    4.02
   0  -7  22   82.10   13.82
   0   7 -22   82.15   16.59
   0   7 -21   49.67   11.88
   0  -7  21   76.92   13.13
   0  -7  20    0.61    2.72
   0   7 -20   -1.38    2.50
   0   7 -19   47.88    9.92
   0  -7  19   56.05   10.85
   0  -7  18   32.48    7.37
   0   7 -18   33.42    8.46
   0   7 -17   10.61    4.60
   0  -7  17    8.18    4.35
   0   7 -16    0.26    2.48
   0  -7  16    8.12    3.18
   0  -7  15   87.98   12.18
   0   7 -15  122.01   15.63
   0   7 -14    8.86    4.13
   0  -7  14   11.94    4.05
   0   7 -13   -1.03    3.23
   0  -7  13    2.85    1.14
   0  -7  12   40.19    7.22
   0   7 -12   21.28    5.69
   0   7 -11   52.42    8.64
   0  -7  11   51.14    8.11
   0   7 -10    0.74    1.42
   0  -7  10    2.97    2.74
   0  -7   9   72.39    9.56
   0   7  -9  104.74   11.07
   0   7  -8    2.21    1.79
   0  -7   8    2.91    1.10
   0  -7   7   27.38    5.65
   0   7  -7   34.91    6.22
   0   7  -6  151.97   12.40
   0   7  -6  199.66   23.93
   0   7  -5   92.91    9.27
   0  -7   5   62.17    9.96
   0   7  -5   82.28   12.16
   0  -7   4 1083.43   38.26
   0   7  -4 1285.05   32.47
   0   7  -3  668.69   33.85
   0   7  -3  728.40   23.63
   0   7  -2    7.14    3.12
   0   7  -2    1.54    1.23
   0  -7   2    6.37    3.23
   0  -7   1  106.29   10.12
   0   7  -1  226.51   12.00
   0   7  -1  241.81   19.33
   0  -7   1  143.85    9.71
   0  -7   0   43.64    5.54
   0   7   0   87.34    7.98
   0   7   0   90.56   11.18
   0  -7   0   55.24    7.23
   0  -7  -1  278.89   16.69
   0   7   1  276.24   17.16
   0  -7  -2 1223.90   33.79
   0  -7  -2  800.07   22.99
   0   7   2  884.30   23.07
   0   7   2 1412.30   39.62
   0   7   3    8.08    2.47
   0  -7  -3    5.03    2.96
   0  -7  -3    0.43    1.37
   0   7   3    7.54    2.61
   0   7   4   26.41    3.82
   0  -7  -4   47.69    6.36
   0  -7  -4   30.34    5.44
   0   7   4   48.17    7.23
   0   7   5   39.37    4.42
   0   7   5   46.09    7.34
   0  -7  -5   58.22    6.61
   0   7   6   34.24    4.44
   0   7   6   45.79    7.12
   0   7   7  470.09   25.62
   0   7   7  538.34   19.18
   0   7   8   -1.95    2.68
   0   7   8    0.35    1.28
   0   7   8   -3.56    2.57
   0   7   9  122.71   12.66
   0   7   9   82.27    9.56
   0   7  10  562.70   21.54
   0   7  10  530.61   25.44
   0   7  11   49.56    7.79
   0   7  11   37.19    7.73
   0   7  12   56.16    6.54
   0   7  12   57.15    8.86
   0   7  12   67.46    9.08
   0   7  13   70.81    9.47
   0   7  13   85.48    9.15
   0   7  14   39.80    7.76
   0  -7 -14   76.98   13.55
   0  -7 -15    8.35    4.80
   0   7  15    3.84    2.64
   0   7  16   62.19    9.86
   0  -7 -16   21.54    6.23
   0  -7 -17   15.33    6.63
   0   7  17   20.54    6.14
   0   7  18   17.01    4.68
   0  -7 -18   20.04    7.55
   0  -7 -19   19.30    8.20
   0   7  19   19.63    5.71
   0   7  20   -0.94    2.39
   0  -7 -20   -0.44    5.36
   0  -7 -21    8.87    7.45
   0   7  21   20.91    7.22
   0   7  22   23.12    7.82
   0  -7 -22   22.86   11.55
   0  -7 -23   38.47   12.78
   0   7  23   69.78   12.96
   0   7  24   32.35    8.55
   0   7  25   -1.26    2.41
   0   7  26   28.36    8.98
   0   7  27   18.55    6.54
   0   7  28   14.20    7.16
   0   8 -24   21.89    8.59
   0   8 -23   -0.88    3.09
   0  -8  23    2.33    3.03
   0  -8  22   50.28   11.24
   0   8 -22   44.15   12.18
   0  -8  21   -0.48    3.80
   0   8 -21    1.53    2.03
   0  -8  20   -0.27    3.12
   0   8 -20   -2.81    4.41
   0   8 -19   73.97   13.72
   0  -8  19   66.33   11.56
   0   8 -18    6.33    3.81
   0  -8  18    5.24    3.56
   0   8 -17    6.52    3.45
   0  -8  17   17.18    6.13
   0  -8  16   43.38    8.18
   0   8 -16   64.62   12.44
   0   8 -15   19.10    6.28
   0  -8  15   17.09    5.82
   0   8 -14   78.28   11.77
   0  -8  14   71.27   11.63
   0  -8  13  140.15   14.28
   0   8 -13  113.11   13.91
   0   8 -12   77.59   11.37
   0  -8  12   71.57    9.73
   0   8 -11  188.56   17.04
   0  -8  11  215.55   17.34
   0  -8  10   13.29    4.45
   0   8 -10    9.98    3.48
   0  -8   9  126.14   12.64
   0   8  -9  159.77   14.43
   0  -8   8  287.18   19.11
   0   8  -8  214.12   16.51
   0   8  -7  199.10   15.31
   0   8  -7  395.08   31.21
   0   8  -6  316.28   18.46
   0   8  -6  395.55   33.21
   0   8  -5  309.95   18.27
   0   8  -5  494.60   31.32
   0   8  -4  474.19   32.94
   0   8  -4  376.38   18.31
   0   8  -3  369.23   17.80
   0   8  -3  497.23   30.80
   0   8  -2  246.76   14.33
   0   8  -2  261.42   21.24
   0  -8   1   11.18    3.19
   0   8  -1   13.61    3.26
   0   8  -1   14.26    5.18
   0   8   0 1193.93   30.87
   0   8   0  886.43   35.88
   0   8   1   30.42    6.38
   0  -8  -1   42.09    5.64
   0  -8  -2   97.65    8.64
   0   8   2  105.83   12.00
   0   8   2   97.34    8.09
   0  -8  -3   83.79    8.57
   0   8   3   58.52    5.90
   0   8   3   91.33   11.20
   0   8   4   24.48    3.78
   0  -8  -4   29.45    5.54
   0   8   4   32.99    6.50
   0   8   5   13.49    2.91
   0  -8  -5   15.69    3.73
   0   8   5    7.24    2.75
   0  -8  -6    3.32    1.76
   0   8   6    3.68    1.46
   0   8   6    3.35    1.23
   0   8   7    8.09    3.62
   0   8   7    4.50    3.99
   0   8   7    4.49    1.63
   0   8   8  161.96   15.89
   0   8   8  169.12   10.66
   0   8   8  158.27   14.68
   0   8   9   26.71    4.65
   0   8   9   29.06    6.50
   0   8   9   20.84    5.93
   0   8  10   45.80    8.47
   0   8  10   62.69    7.13
   0   8  10   57.16    8.96
   0   8  11   64.68    9.24
   0   8  11   56.99    9.12
   0   8  11   78.44    8.90
   0   8  12   38.92    7.27
   0   8  12   21.19    4.50
   0   8  13  743.81   33.37
   0   8  13  476.00   21.11
   0   8  14  154.51   11.76
   0   8  14  199.54   18.49
   0   8  15   12.52    5.55
   0   8  15    9.56    2.99
   0   8  16    0.29    2.04
   0   8  16    6.77    4.03
   0   8  17  140.47   15.96
   0   8  17  123.22   12.46
   0   8  18    0.85    1.44
   0   8  19   -2.74    3.75
   0  -8 -19   -4.43    6.05
   0   8  20  117.13   15.25
   0  -8 -20   60.15   15.31
   0  -8 -21   -4.85    5.68
   0   8  21    8.72    3.85
   0  -8 -22    4.77    5.54
   0   8  22    8.07    5.31
   0   8  23    6.46    4.65
   0   8  24   11.17    5.64
   0   8  25    1.05    3.94
   0   8  26    9.58    6.06
   0   8  27   19.22    8.97
   0   9 -23   22.80    8.75
   0   9 -22   15.22   10.30
   0  -9  22    5.85    3.95
   0  -9  21    5.29    2.91
   0   9 -21    6.54    6.52
   0  -9  20   94.34   14.07
   0   9 -20   72.67   14.84
   0   9 -19    9.57    5.38
   0  -9  19    4.22    3.27
   0   9 -18    2.50    1.62
   0  -9  18    3.47    3.19
   0  -9  17   15.70    5.32
   0   9 -17   20.32    7.39
   0  -9  16   31.06    7.61
   0   9 -16   21.87    6.70
   0   9 -15    3.10    2.83
   0  -9  15    4.07    3.20
   0   9 -14   22.17    6.26
   0  -9  14   25.54    6.69
   0  -9  13    9.77    3.58
   0   9 -13   27.40    6.27
   0   9 -12   34.74    7.62
   0  -9  12   23.33    5.72
   0   9 -11   42.71    8.09
   0  -9  11   34.17    7.22
   0  -9  10  128.93   13.70
   0   9 -10  153.89   15.02
   0   9  -9  148.19   15.13
   0  -9   9  104.15   12.07
   0   9  -8  165.28   15.15
   0  -9   8  126.19   13.21
   0   9  -7  188.96   23.67
   0   9  -7  117.21   12.17
   0   9  -6   62.89    8.61
   0   9  -6   69.04   13.70
   0   9  -5  152.32   19.05
   0   9  -5  154.79   13.40
   0   9  -4   50.97   12.32
   0   9  -4   53.67    7.68
   0   9  -3   46.20   11.40
   0   9  -3   41.67    6.50
   0   9  -2    1.22    2.03
   0   9  -2    1.63    1.54
   0   9  -1   48.24    6.36
   0   9  -1   30.77    7.71
   0   9   0    0.76    1.12
   0   9   0    0.73    1.95
   0   9   1    3.80    1.86
   0   9   1    4.19    3.90
   0   9   2    9.97    4.93
   0   9   2    9.93    2.92
   0   9   3    0.18    1.77
   0   9   3    5.11    1.99
   0   9   4   82.44    7.49
   0   9   4  214.76   16.55
   0   9   5    4.05    3.15
   0  -9  -5    3.48    3.16
   0   9   5    4.03    1.69
   0  -9  -6  112.55   10.20
   0   9   6   84.54    7.50
   0   9   7   -0.75    0.67
   0   9   7    0.87    1.27
   0   9   8  223.05   20.62
   0   9   8  142.80   15.09
   0   9   9   60.24   10.45
   0   9   9   47.62    5.74
   0   9   9   69.39   10.43
   0   9  10   11.25    4.44
   0   9  10   10.59    2.70
   0   9  11  169.85   17.29
   0   9  11  133.69   10.79
   0   9  12    6.32    3.83
   0   9  12    0.74    1.24
   0   9  13  141.83   12.57
   0   9  13   76.51   11.04
   0   9  14    7.06    3.20
   0   9  14   -1.29    2.11
   0   9  15   32.46    7.27
   0   9  15   26.82    5.63
   0   9  16    4.11    2.37
   0   9  16    2.00    1.14
   0   9  17   90.43   13.53
   0   9  17  105.21   11.22
   0   9  18   -0.66    2.08
   0   9  18    2.31    2.18
   0   9  19   37.56    6.90
   0   9  19   55.07   11.06
   0   9  20  124.02   17.42
   0   9  20  107.89   12.15
   0   9  21   58.67   12.00
   0   9  21   53.89    9.20
   0   9  22   91.58   15.52
   0   9  23   10.30    5.38
   0   9  24   83.64   16.26
   0   9  25    8.07    6.19
   0   9  26    4.56    2.93
   0   9  27    4.71    4.69
   0  10 -22    1.56    3.00
   0  10 -21    2.84    3.80
   0  10 -20   10.98    6.66
   0 -10  20   11.77    4.88
   0 -10  19    0.37    1.96
   0  10 -19    4.21    2.93
   0 -10  18   -2.82    2.81
   0  10 -18    1.93    1.97
   0  10 -17   41.79   11.10
   0 -10  17   25.66    8.43
   0  10 -16   20.27    7.47
   0 -10  16   34.16    7.87
   0  10 -15    0.62    2.74
   0 -10  15   -0.09    2.67
   0 -10  14   35.63    8.20
   0  10 -14   39.28    8.23
   0  10 -13    6.76    3.91
   0 -10  13    6.00    2.59
   0 -10  12  302.94   22.75
   0  10 -12  380.13   26.69
   0  10 -11    1.29    2.94
   0 -10  11    0.72    1.72
   0  10 -10    2.11    1.78
   0 -10  10    7.60    3.61
   0 -10   9   28.23    6.25
   0  10  -9   39.87    7.98
   0  10  -8   -0.23    2.46
   0  10  -7  189.02   27.76
   0  10  -7   85.02   11.04
   0  10  -6   55.79    8.45
   0  10  -6   69.75   13.87
   0  10  -5    5.75    5.93
   0  10  -5   10.26    4.01
   0  10  -4    6.22    2.59
   0  10  -4   -1.28    4.13
   0  10  -3   10.75    5.84
   0  10  -3    8.20    3.32
   0  10  -2   26.87    5.46
   0  10  -2   35.01   10.05
   0  10  -1   62.11   13.36
   0  10  -1   14.17    3.86
   0  10   0   89.13   12.95
   0  10   0  133.71   10.61
   0  10   1   63.80    8.10
   0  10   1   30.14    7.79
   0  10   2   16.55    4.11
   0  10   2    1.77    2.26
   0  10   3  301.45   15.06
   0  10   3  209.80   18.88
   0  10   4   64.35   10.49
   0  10   4  165.24   11.46
   0  10   5    1.04    0.96
   0  10   5    4.30    3.43
   0  10   6  126.88   14.07
   0  10   6  117.91    9.17
   0  10   7  406.67   25.52
   0  10   7  223.54   12.99
   0  10   8  181.86   17.90
   0  10   8  148.57   10.39
   0  10   9   26.59    4.42
   0  10   9   11.75    4.59
   0  10  10   64.08   10.76
   0  10  10   91.79    8.80
   0  10  11   46.56    6.27
   0  10  11   52.20    9.77
   0  10  12   67.01    8.09
   0  10  12   32.11    8.22
   0  10  13  128.30   11.74
   0  10  13  101.56   14.41
   0  10  14   12.04    4.90
   0  10  14    9.27    3.05
   0  10  15   76.81    8.98
   0  10  15   99.32   14.49
   0  10  16   40.31    9.01
   0  10  16   37.89    7.02
   0  10  17   35.15    7.41
   0  10  17   54.58   10.82
   0  10  18   46.69    9.99
   0  10  18   48.32    8.11
   0  10  19   17.54    7.02
   0  10  19   20.54    5.36
   0  10  20   26.82    8.70
   0  10  20   22.71    5.67
   0  10  21   11.81    6.35
   0  10  22    9.53    4.80
   0  10  23    3.47    4.89
   0  10  24   12.31    6.26
   0  10  25    6.22    7.42
   0  10  26   -1.68    3.58
   0  11 -21   19.99   10.25
   0  11 -20    0.83    3.79
   0  11 -19   41.14   11.50
   0 -11  19   34.03    8.44
   0  11 -18   11.72    7.14
   0 -11  18    1.32    1.38
   0  11 -17   -1.53    2.30
   0 -11  17    2.58    3.27
   0  11 -16   16.49    7.17
   0 -11  16   12.66    5.49
   0 -11  15    3.05    4.21
   0  11 -15   -1.93    2.07
   0 -11  14    7.38    3.01
   0  11 -14    9.75    4.55
   0  11 -13   59.18   10.85
   0 -11  13   64.71   10.85
   0  11 -12   30.07    8.04
   0 -11  12   27.54    6.94
   0  11 -11   -1.10    1.63
   0 -11  11    1.96    2.85
   0 -11  10  235.08   19.80
   0  11 -10  362.78   24.64
   0 -11   9   28.17    6.88
   0  11  -9   33.88    7.90
   0  11  -8   51.19   11.37
   0  11  -8   46.91    8.67
   0  11  -7   90.32   11.91
   0  11  -7  176.58   26.65
   0  11  -6   44.16    8.90
   0  11  -6   13.15    7.31
   0  11  -5   35.89   11.56
   0  11  -5   41.95    7.77
   0  11  -4  141.61   19.80
   0  11  -4   67.63    9.13
   0  11  -3   -1.59    3.26
   0  11  -3    2.61    1.74
   0  11  -2   74.99    9.19
   0  11  -2   53.16   10.78
   0  11  -1   16.58    8.08
   0  11  -1    0.87    1.90
   0  11   0  175.57   12.98
   0  11   0  158.51   19.97
   0  11   1    0.80    1.21
   0  11   1    1.50    1.96
   0  11   2 1042.01   33.85
   0  11   2  712.36   37.52
   0  11   3   -0.03    1.42
   0  11   3   -0.12    1.72
   0  11   4  364.97   26.49
   0  11   4  297.48   15.76
   0  11   5  649.15   34.32
   0  11   5  901.92   27.81
   0  11   6    1.42    4.72
   0  11   6   -1.21    0.80
   0  11   7  328.68   23.94
   0  11   7  377.25   18.11
   0  11   8  130.64   15.36
   0  11   8   57.10    6.56
   0  11   9   75.44    8.03
   0  11   9  194.49   19.35
   0  11  10    1.83    1.72
   0  11  10   -1.89    3.15
   0  11  11  112.90   16.64
   0  11  11  137.68   10.37
   0  11  12   43.21    6.14
   0  11  12   42.03   10.33
   0  11  13   25.29    7.47
   0  11  13   17.16    3.89
   0  11  14  397.79   29.95
   0  11  14  302.18   17.54
   0  11  15  454.34   23.47
   0  11  15  512.39   34.59
   0  11  16   44.16   10.02
   0  11  16   45.43    7.38
   0  11  17   -6.13    3.71
   0  11  17    6.34    3.73
   0  11  18   81.81   14.68
   0  11  18   85.58   10.30
   0  11  19   85.53   10.81
   0  11  19  153.32   20.58
   0  11  20   13.60    6.46
   0  11  21   53.30   12.60
   0  11  22   -0.21    2.77
   0  11  23   97.39   17.79
   0  11  24    3.81    2.79
   0  11  25   20.84    8.45
   0  11  26    0.04    6.11
   0  12 -20    2.42    3.38
   0  12 -19    7.36    5.22
   0  12 -18   40.61   11.25
   0 -12  18   46.82   10.30
   0 -12  17    9.37    4.49
   0  12 -17    9.49    4.84
   0 -12  16    7.49    5.28
   0  12 -16    0.36    3.24
   0 -12  15   18.71    5.71
   0  12 -15    5.59    5.25
   0 -12  14    0.85    2.46
   0  12 -14    2.28    3.62
   0 -12  13    3.80    3.62
   0  12 -13    1.10    1.64
   0  12 -12   39.05    8.99
   0 -12  12   48.87    9.78
   0  12 -11   -1.98    2.56
   0 -12  11    0.51    1.52
   0  12 -10   17.07    5.67
   0 -12  10   13.61    5.33
   0 -12   9    9.28    4.35
   0  12  -9   12.22    5.53
   0  12  -8  199.30   26.65
   0  12  -8  182.96   17.73
   0  12  -7   29.41   11.61
   0  12  -7   18.52    5.35
   0  12  -6   71.77   13.59
   0  12  -6   32.06    7.75
   0  12  -5   71.32   15.39
   0  12  -5   96.16   12.05
   0  12  -4   31.67   10.37
   0  12  -4   17.42    5.44
   0  12  -3  709.52   45.47
   0  12  -3 1204.59   38.87
   0  12  -2   21.93    5.46
   0  12  -2   12.16    4.92
   0  12  -1   20.55    7.75
   0  12  -1   27.45    5.68
   0  12   0    1.05    3.95
   0  12   0    2.74    2.24
   0  12   1  122.87   11.36
   0  12   1   32.70    9.29
   0  12   2   39.30    9.87
   0  12   2   53.83    7.55
   0  12   3    8.51    4.95
   0  12   3   12.39    3.69
   0  12   4    8.14    2.90
   0  12   4    5.58    3.16
   0  12   5    1.72    4.13
   0  12   5    1.60    1.99
   0  12   6  130.25   11.04
   0  12   6  118.83   15.48
   0  12   7  149.71   16.49
   0  12   7  131.56   10.77
   0  12   8    9.70    3.08
   0  12   8    2.71    2.92
   0  12   9  918.89   43.45
   0  12   9  606.38   22.32
   0  12  10   23.76    7.52
   0  12  10   39.96    5.89
   0  12  11  211.78   13.78
   0  12  11  244.36   23.84
   0  12  12   27.98    5.52
   0  12  12   35.27    8.99
   0  12  13  143.70   18.91
   0  12  13  173.45   12.29
   0  12  14   -0.75    1.37
   0  12  14   -0.80    2.23
   0  12  15  192.63   14.49
   0  12  15  188.80   21.20
   0  12  16    6.54    4.12
   0  12  16    5.08    2.03
   0  12  17   89.80   10.75
   0  12  17   25.00    8.63
   0  12  18   38.76    7.37
   0  12  18   50.63   11.83
   0  12  19   51.93   13.22
   0  12  20   -2.59    4.19
   0  12  21   36.32   10.41
   0  12  22   14.81    6.81
   0  12  23   -5.41    3.51
   0  12  24   -4.51    4.41
   0  12  25    6.30    6.54
   0  13 -18    1.88    3.50
   0  13 -17   35.88   10.85
   0  13 -16   14.70    5.69
   0 -13  16   12.34    5.81
   0 -13  15    7.40    4.56
   0  13 -15    6.33    5.26
   0 -13  14   11.42    4.97
   0  13 -14    9.49    4.51
   0 -13  13    7.41    3.63
   0  13 -13    9.83    4.75
   0  13 -12    2.73    3.28
   0 -13  12    4.56    3.98
   0  13 -11    8.47    3.34
   0 -13  11   10.12    4.09
   0 -13  10   32.08    8.07
   0  13 -10   34.07    8.06
   0 -13   9  118.18   15.18
   0  13  -9   91.92   13.14
   0  13  -8   42.72   12.73
   0  13  -8   42.53    8.95
   0  13  -7   24.20    9.91
   0  13  -7   22.68    6.20
   0  13  -6    4.59    5.41
   0  13  -6    8.06    3.82
   0  13  -5   48.74    9.11
   0  13  -5   39.82   12.37
   0  13  -4   25.65    6.88
   0  13  -4   -2.19    4.88
   0  13  -3  145.03   13.95
   0  13  -3   67.57   16.98
   0  13  -2    2.09    4.67
   0  13  -2   -1.85    2.81
   0  13  -1  512.87   38.34
   0  13  -1  151.81   14.07
   0  13   0  223.51   16.78
   0  13   0  114.75   20.23
   0  13   1  103.73   11.01
   0  13   1  663.96   42.91
   0  13   2  387.79   30.55
   0  13   2  279.26   17.40
   0  13   3  231.05   24.88
   0  13   3  127.73   13.38
   0  13   4    9.17    6.96
   0  13   4    3.01    2.64
   0  13   5    6.20    3.18
   0  13   5   -1.32    3.10
   0  13   6   72.11   13.48
   0  13   6   34.56    5.77
   0  13   7   15.50    6.22
   0  13   7   28.35    5.83
   0  13   8  251.84   15.49
   0  13   8  305.48   25.34
   0  13   9   65.19   11.49
   0  13   9   36.57    6.06
   0  13  10  249.96   16.09
   0  13  10  280.56   25.29
   0  13  11    6.65    2.58
   0  13  11   11.58    6.50
   0  13  12   81.70    9.35
   0  13  12   94.64   15.51
   0  13  13    3.93    2.17
   0  13  13   11.61    5.81
   0  13  14    9.58    7.18
   0  13  14    4.85    2.31
   0  13  15  125.23   10.59
   0  13  15  122.66   18.61
   0  13  16    0.95    2.62
   0  13  16    4.30    2.38
   0  13  17   17.95    7.37
   0  13  17   13.71    4.18
   0  13  18   -4.19    4.92
   0  13  19    1.32    2.42
   0  13  20   30.23   10.03
   0  13  21   23.26   11.97
   0  13  22    1.60    4.74
   0  13  23   20.45    8.23
   0  13  24   15.94    7.88
   0  14 -17   -1.89    6.00
   0  14 -16   -0.39    2.56
   0  14 -15    8.25    4.57
   0 -14  15    3.57    1.71
   0  14 -14    5.85    3.57
   0 -14  14    4.82    3.08
   0 -14  13   -0.96    1.80
   0  14 -13    3.64    2.88
   0  14 -12   27.36    8.90
   0 -14  12   18.48    7.12
   0 -14  11    3.83    1.60
   0  14 -11    2.34    4.05
   0  14 -10    5.44    3.52
   0 -14  10   11.63    5.46
   0 -14   9    7.58    4.17
   0  14  -9   17.81    5.78
   0  14  -8    4.42    3.95
   0  14  -8   -6.28    6.03
   0  14  -7  102.89   14.02
   0  14  -7  207.47   32.33
   0  14  -6   43.54    8.82
   0  14  -6   62.89   14.94
   0  14  -5   58.92   15.06
   0  14  -5   23.21    5.98
   0  14  -4  196.31   18.02
   0  14  -4  234.22   30.38
   0  14  -3   84.34   11.28
   0  14  -3   40.43   11.22
   0  14  -2   96.74   11.91
   0  14  -2   88.08   17.66
   0  14  -1    9.01    5.46
   0  14  -1    2.75    1.56
   0  14   0    3.91    6.71
   0  14   0    1.15    1.19
   0  14   1    2.28    2.45
   0  14   1   11.06    6.93
   0  14   2   16.34    4.49
   0  14   2    6.32    4.03
   0  14   3  144.29   20.12
   0  14   3  106.84   10.95
   0  14   4    0.91    3.86
   0  14   4    2.46    1.66
   0  14   5  201.84   15.61
   0  14   5  189.27   21.16
   0  14   6   -0.88    4.06
   0  14   6   -0.88    0.90
   0  14   7  284.26   16.78
   0  14   7  260.31   25.69
   0  14   8   19.03    6.86
   0  14   8    9.53    3.49
   0  14   9   -0.21    1.71
   0  14   9    1.56    3.51
   0  14  10   79.29    9.10
   0  14  10   85.43   14.14
   0  14  11  166.65   13.26
   0  14  11  174.00   20.66
   0  14  12    2.29    5.64
   0  14  12    3.02    2.31
   0  14  13   21.04    9.05
   0  14  13   34.54    5.68
   0  14  14   27.22    5.73
   0  14  14   65.21   14.25
   0  14  15    8.00    3.21
   0  14  15   13.38    6.37
   0  14  16   14.41    6.26
   0  14  16    8.82    3.00
   0  14  17   14.64    4.65
   0  14  18   13.00    7.81
   0  14  19   22.51    9.74
   0  14  20    8.31    5.86
   0  14  21   30.34   11.54
   0  14  22    9.85    4.49
   0  14  23   -2.15    3.78
   0  15 -16   25.34    8.55
   0  15 -15   29.21   10.25
   0 -15  14   11.78    5.87
   0  15 -14   14.97    6.08
   0  15 -13   35.49    9.56
   0 -15  13   29.77    7.71
   0 -15  12   52.79   10.48
   0  15 -12   62.20   13.06
   0  15 -11   16.56    5.75
   0 -15  11   17.14    6.75
   0 -15  10   15.62    6.53
   0  15 -10   12.28    6.03
   0 -15   9  146.92   17.88
   0  15  -9  186.23   19.97
   0  15  -8    2.22    2.09
   0  15  -8   -4.34    6.32
   0  15  -7   21.64    7.30
   0  15  -7   23.45   13.69
   0  15  -6  151.20   24.75
   0  15  -6  144.12   16.39
   0  15  -5   38.03    8.44
   0  15  -5   20.41    8.25
   0  15  -4    4.60    4.00
   0  15  -4    2.22    2.98
   0  15  -3   16.68    8.50
   0  15  -3   23.84    7.26
   0  15  -2  293.49   32.30
   0  15  -2  150.26   15.37
   0  15  -1  134.81   21.28
   0  15  -1  351.42   23.62
   0  15   0   24.44    9.48
   0  15   0   25.22    6.01
   0  15   1    4.74    5.58
   0  15   1    9.24    3.25
   0  15   2    2.05    1.78
   0  15   2   -0.41    4.04
   0  15   3   -0.92    1.44
   0  15   3    3.74    5.88
   0  15   4  196.82   15.37
   0  15   4  340.79   31.60
   0  15   5    3.71    2.41
   0  15   5    2.14    4.20
   0  15   6    4.81    4.30
   0  15   6    4.79    3.77
   0  15   7   10.07    3.94
   0  15   7    4.56    3.16
   0  15   8    2.78    1.61
   0  15   8   -2.67    4.08
   0  15   9   96.10   17.05
   0  15   9  154.03   12.94
   0  15  10  110.10   11.66
   0  15  10   48.11   11.29
   0  15  11   -1.49    3.93
   0  15  11    2.31    2.26
   0  15  12   30.14    8.95
   0  15  12   46.89    7.30
   0  15  13    2.07    2.36
   0  15  13    4.11    4.19
   0  15  14   55.39   13.39
   0  15  14   41.80    6.85
   0  15  15   91.93   17.59
   0  15  15   62.34    8.23
   0  15  16   25.94    8.88
   0  15  17    4.72    5.82
   0  15  18    8.89    6.44
   0  15  19    7.64    6.33
   0  15  20    0.86    3.56
   0  15  21   80.46   17.55
   0  15  22    0.22    3.40
   0  16 -14   11.64    7.25
   0  16 -13   29.06    9.07
   0  16 -12   51.63   11.97
   0 -16  12   59.66   12.10
   0  16 -11    1.81    2.26
   0 -16  11   11.47    6.60
   0 -16  10   38.37   10.46
   0  16 -10   36.61    9.85
   0 -16   9    3.61    2.38
   0  16  -9   -1.86    3.25
   0  16  -8   -2.81    3.33
   0  16  -8    1.65    4.95
   0  16  -7   19.06   13.47
   0  16  -7    3.80    3.34
   0  16  -6   28.80   10.87
   0  16  -6    6.60    3.95
   0  16  -5    4.95    3.73
   0  16  -5   -0.89    3.63
   0  16  -4    8.81    4.41
   0  16  -4   17.02    8.89
   0  16  -3   11.84    8.44
   0  16  -3    6.81    4.65
   0  16  -2   11.90    7.70
   0  16  -2   11.71    4.75
   0  16  -1   -2.77    2.56
   0  16  -1    0.98    3.21
   0  16   0    0.69    1.44
   0  16   0   -7.50    5.97
   0  16   1   56.10   16.34
   0  16   1   25.42    6.25
   0  16   2   33.70   11.21
   0  16   2   24.35    5.85
   0  16   3   64.96   15.20
   0  16   3  125.32   13.32
   0  16   4    6.92    4.42
   0  16   4    7.24    3.21
   0  16   5  462.74   24.03
   0  16   5  373.20   34.26
   0  16   6    8.98    7.82
   0  16   6    1.91    3.33
   0  16   7    1.43    3.23
   0  16   7   -1.85    2.09
   0  16   8  159.64   14.50
   0  16   8  117.73   20.07
   0  16   9   17.17    5.13
   0  16   9   37.03   11.07
   0  16  10   10.04    3.62
   0  16  10   14.20    6.69
   0  16  11   31.47    8.93
   0  16  11   27.39    6.18
   0  16  12   33.71   10.31
   0  16  12   66.85    9.41
   0  16  13    0.63    1.75
   0  16  13    1.27    2.78
   0  16  14   47.86   11.48
   0  16  14   23.54    5.91
   0  16  15   11.94    7.85
   0  16  16    5.15    6.60
   0  16  17    3.91    3.00
   0  16  18   26.26   11.71
   0  16  19   -1.58    4.72
   0  16  20   26.35   11.40
   0  16  21    9.12    8.56
   0  17 -12   26.66    9.30
   0  17 -11   40.54   11.09
   0 -17  10    8.13    6.01
   0  17 -10    1.73    2.75
   0  17  -9    4.82    4.27
   0 -17   9    3.83    3.91
   0  17  -8   16.88    7.56
   0  17  -8    5.41    7.51
   0  17  -7   -0.62    3.94
   0  17  -7    9.94    9.48
   0  17  -6   38.32   14.87
   0  17  -6    9.00    5.89
   0  17  -5   10.01    7.27
   0  17  -5   -2.14    3.11
   0  17  -4   18.32    7.65
   0  17  -4   38.25   13.50
   0  17  -3   36.08    8.81
   0  17  -3   55.70   15.72
   0  17  -2   10.23    8.01
   0  17  -2    1.58    1.88
   0  17  -1   12.38    5.93
   0  17  -1   11.33    8.43
   0  17   0   -2.38    5.87
   0  17   0   -0.93    1.30
   0  17   1   28.70   10.29
   0  17   1   46.76    9.12
   0  17   2   28.19   13.35
   0  17   2   16.61    5.71
   0  17   3    0.75    3.34
   0  17   3    5.89    3.50
   0  17   4  107.36   19.38
   0  17   4   39.50    8.14
   0  17   5   23.29    5.88
   0  17   5   49.16   13.64
   0  17   6    0.40    3.70
   0  17   6    3.66    3.21
   0  17   7   19.30   10.43
   0  17   7   14.05    4.08
   0  17   8    9.19    4.62
   0  17   8    2.30    3.16
   0  17   9    4.98    2.71
   0  17   9    5.19    2.62
   0  17  10   29.33    6.36
   0  17  10   75.79   16.47
   0  17  11   22.96    7.47
   0  17  11   54.21    8.56
   0  17  12    0.60    0.98
   0  17  12   17.95    8.25
   0  17  13   55.10   13.89
   0  17  14   13.35    6.72
   0  17  15   29.77    9.48
   0  17  16    5.10    4.38
   0  17  17   32.34   11.11
   0  17  18   19.20    9.45
   0  17  19    3.30    2.97
   0  18 -10   13.77    6.41
   0 -18   9   -1.14    4.17
   0  18  -9    2.91    2.82
   0  18  -8   -0.87    7.33
   0  18  -8   -4.18    4.84
   0  18  -7   -4.11    3.78
   0  18  -7   10.05    8.29
   0  18  -6   12.52   14.78
   0  18  -6    0.40    3.21
   0  18  -5   19.36   10.31
   0  18  -5   17.52    7.63
   0  18  -4   37.50    9.09
   0  18  -4   79.25   19.76
   0  18  -3   10.97   10.12
   0  18  -3   -0.36    2.04
   0  18  -2   15.23   10.90
   0  18  -2    0.22    1.54
   0  18  -1   42.59   14.07
   0  18  -1   20.61    7.02
   0  18   0    8.31    4.60
   0  18   0    4.27    2.30
   0  18   1  220.72   29.14
   0  18   1   75.24   11.95
   0  18   2   35.85   12.50
   0  18   2   43.30    9.52
   0  18   3   20.13   15.29
   0  18   3    6.25    4.36
   0  18   4   30.55    7.01
   0  18   4   31.18   12.04
   0  18   5   98.60   19.56
   0  18   5   92.70   12.70
   0  18   6    5.04    2.96
   0  18   6    0.65    2.00
   0  18   7    2.11    2.91
   0  18   7    7.94    4.27
   0  18   8    1.37    1.96
   0  18   8   -3.50    2.80
   0  18   9    9.96    5.83
   0  18   9   17.44    5.29
   0  18  10    0.26    5.67
   0  18  10   -2.33    1.61
   0  18  11    0.73    3.24
   0  18  11    1.02    2.32
   0  18  12    9.95    6.67
   0  18  13    4.26    2.64
   0  18  14   81.73   18.12
   0  18  15   22.02    9.34
   0  18  16    1.18    3.53
   0  18  17   18.33    8.62
   0  18  18   13.84    8.31
   0  19  -8    1.85    2.22
   0  19  -7   20.96    8.61
   0  19  -7   35.50   15.52
   0  19  -6   -0.80    1.87
   0  19  -6    1.94    9.51
   0  19  -5   28.39    8.36
   0  19  -5   23.04   12.62
   0  19  -4   11.98    6.94
   0  19  -4   20.04    9.12
   0  19  -3    3.03    2.79
   0  19  -3   -5.61    8.21
   0  19  -2   -5.54    9.84
   0  19  -2   -0.32    1.87
   0  19  -1   48.05   10.95
   0  19  -1   56.58   17.27
   0  19   0   -0.15    7.28
   0  19   0    9.39    5.56
   0  19   1    6.16    4.84
   0  19   1    1.92    5.96
   0  19   2   18.95   10.74
   0  19   2   10.58    5.02
   0  19   3   32.75    8.19
   0  19   3   18.01    7.35
   0  19   4   42.42    8.70
   0  19   4   90.20   21.50
   0  19   5   21.03    5.79
   0  19   5   11.52    9.24
   0  19   6   22.06    6.29
   0  19   6   23.68    9.68
   0  19   7   76.69   11.41
   0  19   7   58.89   16.08
   0  19   8   -3.76    4.93
   0  19   8   -0.34    2.29
   0  19   9    2.50    4.07
   0  19   9    6.52    3.71
   0  19  10   44.73   14.62
   0  19  10   37.53    7.48
   0  19  11    6.72    7.14
   0  19  12   18.29   10.37
   0  19  13    6.56    7.06
   0  19  14   21.90   11.57
   0  19  15   73.12   18.64
   0  19  16    8.18    6.08
   0  20  -6   22.10    8.87
   0  20  -5   92.84   16.89
   0  20  -5  108.77   24.73
   0  20  -4   24.79    9.36
   0  20  -4   20.21   10.32
   0  20  -3   16.88    6.68
   0  20  -3   12.71    8.33
   0  20  -2   92.62   15.69
   0  20  -2  139.32   29.24
   0  20  -1   33.59   15.12
   0  20  -1   20.97    8.52
   0  20   0   -0.52    2.59
   0  20   0    0.85    3.96
   0  20   1   46.70   10.28
   0  20   1   43.21   13.86
   0  20   2    8.95    5.94
   0  20   2    8.13    7.26
   0  20   3   48.92   16.22
   0  20   3   34.53    8.49
   0  20   4    8.52    4.74
   0  20   4    9.37    8.03
   0  20   5   -1.15    2.95
   0  20   5   19.45   11.47
   0  20   6   -7.27   10.76
   0  20   6   -0.05    2.26
   0  20   7    1.09    4.03
   0  20   7    1.55    2.55
   0  20   8   10.60    6.83
   0  20   8   -1.88    1.81
   0  20   9   98.82   21.81
   0  20  10    7.02    4.33
   0  20  11    3.87    6.56
   0  20  12   -2.89    5.71
   0  20  13    0.98    3.68
   0  20  14   15.02    8.47
   0  21  -3   21.93   12.33
   0  21  -3   17.52    7.61
   0  21  -2    6.45    8.16
   0  21  -2    2.18    1.95
   0  21  -1   23.19   12.09
   0  21  -1   23.67    7.51
   0  21   0   10.30    6.17
   0  21   0   17.38   14.34
   0  21   1   -1.31    6.13
   0  21   1    3.24    3.81
   0  21   2   12.97    5.64
   0  21   2   13.63    8.52
   0  21   3  117.20   16.86
   0  21   3   47.28   16.04
   0  21   4    9.45    5.29
   0  21   4   -2.60    6.27
   0  21   5   16.00    7.02
   0  21   5    7.68    3.88
   0  21   6    4.90    4.53
   0  21   6    3.68    6.62
   0  21   7   39.05   14.58
   0  21   8   22.21   11.54
   0  21   9    3.56    6.03
   0  21  10   -1.82    7.15
   0  21  11    3.38    6.92
   0  22   0   64.82   13.79
   0  22   0   53.92   18.52
   0  22   1   57.83   19.15
   0  22   1   39.78   10.55
   0  22   2   34.30   14.64
   0  22   2   23.60    7.80
   0  22   3   18.51    7.90
   0  22   3   38.70   15.33
   0  22   4    0.49    5.62
   0  22   4   -2.15    3.77
   0  22   5    6.97    8.21
   0  22   6   -3.30    5.88
   0  22   7   27.84   15.56
  -1  22   7   16.41   11.30
  -1  22   6    7.49    9.08
  -1  22   5   63.55   19.05
  -1  22   5   51.87   12.11
  -1  22   4    0.22    2.44
  -1  22   4    2.32    4.70
  -1  22   3   27.56    8.58
  -1  22   3   10.07    5.47
  -1  22   2   -3.45    9.04
  -1  22   2   15.32    5.74
  -1  22   1    2.25    5.03
  -1  21  11   25.02   12.52
  -1  21  10    4.12    4.04
  -1  21   9   11.94    9.98
  -1  21   8   24.60   11.21
  -1  21   7    6.49    9.41
  -1  21   7    1.51    2.72
  -1  21   6   25.28    7.92
  -1  21   6   13.28   10.62
  -1  21   5   12.22    5.41
  -1  21   5    7.53    8.28
  -1  21   4   -2.66    8.73
  -1  21   4   -2.10    1.91
  -1  21   3    3.91    6.07
  -1  21   3   -1.33    1.82
  -1  21   2    1.29    5.96
  -1  21   2    2.62    3.83
  -1  21   1    5.39    3.88
  -1  21   1   -2.35    6.25
  -1  21   0   -1.93    5.02
  -1  21   0   18.30    6.79
  -1  21  -1    0.76    5.16
  -1  21  -1   24.50   16.52
  -1  21  -2   -3.36    4.30
  -1  20  14    7.47    4.94
  -1  20  13   -0.52    3.81
  -1  20  12   18.66   10.84
  -1  20  11   -2.96    7.87
  -1  20  10    6.84    5.56
  -1  20   9   69.97   18.42
  -1  20   9   66.17   10.39
  -1  20   8    8.66    3.14
  -1  20   8   11.60    7.66
  -1  20   7    1.78    3.25
  -1  20   7   -0.27    2.01
  -1  20   6   25.49   13.17
  -1  20   6   42.91    9.67
  -1  20   5    2.75    6.73
  -1  20   5    0.94    2.72
  -1  20   4    3.33    6.86
  -1  20   4    9.21    4.54
  -1  20   3    3.82    3.74
  -1  20   3   16.70   10.53
  -1  20   2   31.27    9.13
  -1  20   2   22.88   11.46
  -1  20   1   -4.12    2.33
  -1  20   1   -0.14    4.84
  -1  20   0   93.35   15.23
  -1  20   0   38.77   13.28
  -1  20  -1   46.01   10.88
  -1  20  -1   21.29   10.90
  -1  20  -2    0.57    6.36
  -1  20  -2    5.00    4.51
  -1  20  -3   57.98   18.88
  -1  20  -3   67.38   13.72
  -1  20  -4   11.61    6.47
  -1  20  -5    6.02    5.84
  -1  19  16    8.97    5.28
  -1  19  15   17.38    8.63
  -1  19  14   -3.03    6.11
  -1  19  13    9.58    8.26
  -1  19  12    6.29    5.87
  -1  19  11   51.30   13.96
  -1  19  11   85.82   12.31
  -1  19  10    1.48    3.22
  -1  19  10    5.73    4.81
  -1  19   9    8.55    6.85
  -1  19   9   11.44    4.41
  -1  19   8    5.65    3.14
  -1  19   8    0.62    4.74
  -1  19   7  100.01   19.92
  -1  19   7   93.19   12.41
  -1  19   6    3.70    4.70
  -1  19   6    6.21    2.10
  -1  19   5    5.41    5.89
  -1  19   5   -1.68    2.20
  -1  19   4   17.26    8.62
  -1  19   4   11.25    4.41
  -1  19   3   79.49   19.66
  -1  19   3   35.63    8.21
  -1  19   2    3.73    2.75
  -1  19   2   -1.99    4.99
  -1  19   1    8.38    4.61
  -1  19   1    7.07    5.25
  -1  19   0    9.12    4.45
  -1  19   0   10.76    8.32
  -1  19  -1    7.87    4.12
  -1  19  -1    5.33    3.45
  -1  19  -2   22.02    7.85
  -1  19  -2   27.75   12.81
  -1  19  -3   34.78    8.88
  -1  19  -3   32.58   15.22
  -1  19  -4   -1.57    2.03
  -1  19  -4    3.73   13.12
  -1  19  -5   27.30    9.29
  -1  19  -5   45.78   14.22
  -1  19  -6    3.34    5.08
  -1  19  -7   35.09    9.10
  -1  19  -8    2.78    3.66
  -1  18  18   27.83    9.73
  -1  18  17   -0.12    3.52
  -1  18  16    3.52    5.55
  -1  18  15   11.48    7.35
  -1  18  14   75.03   16.62
  -1  18  13    1.42    3.05
  -1  18  12    8.30    7.21
  -1  18  12   -0.14    2.19
  -1  18  11   46.29    8.07
  -1  18  11   37.71   12.36
  -1  18  10   -0.36    1.66
  -1  18  10    2.07    3.79
  -1  18   9    1.50    2.42
  -1  18   9    3.44    3.60
  -1  18   8   -6.63    2.76
  -1  18   8    0.40    3.25
  -1  18   7   79.78   16.85
  -1  18   7   37.25    8.74
  -1  18   6    9.86    8.54
  -1  18   6   14.09    4.94
  -1  18   5   41.10    8.09
  -1  18   5   57.92   15.26
  -1  18   4   15.31    8.40
  -1  18   4    8.77    3.25
  -1  18   3   16.81    6.89
  -1  18   3   21.90    7.05
  -1  18   2    5.41    3.92
  -1  18   2    0.77    4.45
  -1  18   1   79.89   17.65
  -1  18   1   61.53   10.67
  -1  18   0    5.77   10.66
  -1  18   0   -0.94    1.94
  -1  18  -1   14.77    5.45
  -1  18  -1   12.17    8.53
  -1  18  -2  111.92   15.08
  -1  18  -2  171.51   27.49
  -1  18  -3  123.04   25.67
  -1  18  -3   52.00   10.89
  -1  18  -4    2.42    3.97
  -1  18  -4    4.27    7.35
  -1  18  -5   16.51    7.70
  -1  18  -5    8.97    6.48
  -1  18  -6    3.16    3.81
  -1  18  -6    3.13    6.65
  -1  18  -7    8.22    7.96
  -1  18  -7   17.46    7.95
  -1  18  -8    6.65    4.54
  -1  18  -9   38.72   10.83
  -1  18 -10   14.73    6.93
  -1  17  19    5.02    4.84
  -1  17  18    4.95    6.48
  -1  17  17    2.02    4.03
  -1  17  16   30.25   10.95
  -1  17  15    1.62    4.32
  -1  17  14   25.91    9.27
  -1  17  13   -0.15    3.01
  -1  17  13    3.39    4.58
  -1  17  12   38.86    7.69
  -1  17  12   11.13    6.60
  -1  17  11   -0.59    3.96
  -1  17  11    4.52    4.09
  -1  17  10    7.48    6.78
  -1  17  10    6.98    2.15
  -1  17   9   29.50    9.10
  -1  17   9   19.29    5.51
  -1  17   8   26.90    6.60
  -1  17   8   74.12   15.61
  -1  17   7  167.88   16.00
  -1  17   7  155.00   21.45
  -1  17   6    8.40    3.76
  -1  17   6   11.47    6.63
  -1  17   5  236.84   19.67
  -1  17   5  281.91   31.19
  -1  17   4    3.85    1.93
  -1  17   4   -3.69    3.85
  -1  17   3   17.25    8.90
  -1  17   3   15.21    4.94
  -1  17   2    9.37    4.33
  -1  17   2    2.40    5.30
  -1  17   1    4.00    3.03
  -1  17   1    2.86    5.96
  -1  17   0   86.28   12.47
  -1  17   0  152.02   24.40
  -1  17  -1   25.32    7.48
  -1  17  -1   24.69   10.58
  -1  17  -2   56.52   15.32
  -1  17  -2   70.66   11.65
  -1  17  -3    0.44    4.51
  -1  17  -4   55.61   11.55
  -1  17  -4   95.45   21.53
  -1  17  -5   12.33    5.67
  -1  17  -5   22.83   10.43
  -1  17  -6   35.51   10.21
  -1  17  -6   57.14   16.76
  -1  17  -7  105.05   25.24
  -1  17  -7   69.77   13.00
  -1  17  -8   22.52   11.25
  -1  17  -8   19.09    7.31
   1 -17   9   67.23   12.65
  -1  17  -9   73.98   13.85
  -1  17 -10   11.84    5.45
  -1  17 -11   32.12    9.61
  -1  17 -12    9.24    5.79
  -1  16  20    8.61    7.88
  -1  16  19    6.54    7.00
  -1  16  18   17.53    8.12
  -1  16  17   21.63    8.37
  -1  16  16    5.20    3.47
  -1  16  15   -4.32    3.08
  -1  16  15    0.99    1.09
  -1  16  14   32.86   10.56
  -1  16  14   44.59    8.76
  -1  16  13   25.97    8.66
  -1  16  13   16.32    4.93
  -1  16  12   22.51    5.63
  -1  16  12   14.54    6.69
  -1  16  11    4.14    4.11
  -1  16  11    5.28    3.44
  -1  16  10    2.25    2.24
  -1  16  10   -0.75    3.44
  -1  16   9   33.87    7.36
  -1  16   9   47.51   12.73
  -1  16   8    0.38    1.31
  -1  16   8    1.55    3.73
  -1  16   7    7.13    4.83
  -1  16   7    1.65    2.52
  -1  16   6  219.84   24.43
  -1  16   6  146.97   14.25
  -1  16   5   -3.28    3.19
  -1  16   5   -1.94    2.67
  -1  16   4   39.65    8.85
  -1  16   4   44.66   11.69
  -1  16   3  162.88   22.28
  -1  16   3   88.07   11.23
  -1  16   2  -11.26    6.71
  -1  16   2    0.74    2.46
  -1  16   1  191.13   28.56
  -1  16   1  154.10   15.41
  -1  16   0   12.07    5.36
  -1  16   0   28.97   11.07
  -1  16  -1   -3.62    3.74
  -1  16  -1    3.85    5.84
  -1  16  -2   15.37    5.15
  -1  16  -2   15.19    6.82
  -1  16  -3    2.37    3.17
  -1  16  -3    2.01    5.20
  -1  16  -4    3.32    4.12
  -1  16  -4   -4.36    7.80
  -1  16  -5    5.38    5.00
  -1  16  -5    6.88    6.87
  -1  16  -6   -0.48    3.03
  -1  16  -6   10.50    8.11
  -1  16  -7    0.77    7.99
  -1  16  -7    5.05    3.50
  -1  16  -8   11.72    6.31
  -1  16  -8    5.20    2.88
  -1  16  -9    3.22    2.25
   1 -16   9   16.72    6.69
   1 -16  10    7.31    4.28
  -1  16 -10   11.41    5.54
  -1  16 -11   19.06    7.38
  -1  16 -12    7.87    4.67
  -1  16 -13    1.64    1.87
  -1  16 -14   -0.33    2.87
  -1  15  22   47.83   13.49
  -1  15  21   13.64    6.34
  -1  15  20   57.76   15.07
  -1  15  19   47.03   13.75
  -1  15  18   26.57    9.52
  -1  15  17   11.12    6.92
  -1  15  16    8.04    2.88
  -1  15  16   17.55    6.78
  -1  15  15    2.58    6.32
  -1  15  15    3.35    2.53
  -1  15  14   33.71    6.92
  -1  15  14  100.36   17.17
  -1  15  13  148.91   13.64
  -1  15  13   81.17   15.61
  -1  15  12   75.98   14.64
  -1  15  12   75.06    9.63
  -1  15  11    8.18    4.85
  -1  15  11    3.56    2.46
  -1  15  10   -1.60    1.97
  -1  15  10    0.30    1.38
  -1  15   9  251.67   25.60
  -1  15   9  231.52   16.59
  -1  15   8   52.29    8.25
  -1  15   8   24.62    8.59
  -1  15   7   12.67    4.20
  -1  15   7   24.77    8.66
  -1  15   6  182.78   22.15
  -1  15   6  122.00   11.79
  -1  15   5    0.53    1.76
  -1  15   5   -2.04    3.07
  -1  15   4   -1.81    3.28
  -1  15   4    1.91    1.44
  -1  15   3   31.15    9.51
  -1  15   3   37.41    7.91
  -1  15   2   26.47    8.97
  -1  15   2   46.69    7.96
  -1  15   1   10.41    6.07
  -1  15   1    5.01    3.01
  -1  15   0   13.20    7.22
  -1  15   0    6.26    3.78
  -1  15  -1   14.42    5.47
  -1  15  -1   23.91    9.87
  -1  15  -2    1.57    2.21
  -1  15  -2   -1.92    4.48
  -1  15  -3   35.68   10.65
  -1  15  -3   86.16   12.24
  -1  15  -4    0.87    5.31
  -1  15  -4    6.23    4.17
  -1  15  -5   50.48   13.85
  -1  15  -5   57.41   10.58
  -1  15  -6    9.10    4.65
  -1  15  -6   22.88    9.79
  -1  15  -7   18.02   10.89
  -1  15  -7   18.80    6.69
  -1  15  -8    3.57    6.92
  -1  15  -8    5.45    4.01
   1 -15   9   60.57   11.71
  -1  15  -9   54.82   10.77
  -1  15 -10    9.09    5.17
   1 -15  10   16.25    6.35
  -1  15 -11    6.47    5.03
   1 -15  11   -0.90    3.05
   1 -15  12   26.58    7.33
  -1  15 -12   18.76    6.51
  -1  15 -13   31.41    9.63
  -1  15 -14    2.88    4.86
  -1  15 -15    7.98    4.77
  -1  15 -16    6.74    4.17
  -1  14  23    5.47    7.44
  -1  14  22   29.48   10.82
  -1  14  21    5.74    6.20
  -1  14  20   41.91   11.71
  -1  14  19    6.92    5.62
  -1  14  18   43.95   12.20
  -1  14  17   71.60   14.72
  -1  14  17  124.85   12.79
  -1  14  16  318.08   31.29
  -1  14  16  195.27   14.94
  -1  14  15    5.56    2.26
  -1  14  15   13.93    7.45
  -1  14  14    7.13    2.54
  -1  14  14   16.07    7.42
  -1  14  13   80.75    9.93
  -1  14  13   61.03   12.99
  -1  14  12    6.97    4.94
  -1  14  12    2.44    1.84
  -1  14  11   42.03   10.52
  -1  14  11   84.76    9.43
  -1  14  10  262.17   16.87
  -1  14  10  183.42   20.87
  -1  14   9    9.80    4.04
  -1  14   9    6.76    4.04
  -1  14   8   34.38    6.45
  -1  14   8   46.76   10.52
  -1  14   7  466.80   25.41
  -1  14   7  332.90   28.51
  -1  14   6   48.70   11.59
  -1  14   6   42.21    7.33
  -1  14   5  583.07   25.74
  -1  14   5  531.31   35.46
  -1  14   4   44.02   10.15
  -1  14   4   29.59    5.73
  -1  14   3   37.45   10.00
  -1  14   3   21.02    5.48
  -1  14   2   13.43    5.06
  -1  14   2    6.44    4.53
  -1  14   1    5.31    2.87
  -1  14   1    0.45    2.48
  -1  14   0   30.36   10.48
  -1  14   0   15.14    4.29
  -1  14  -1  109.76   12.50
  -1  14  -1   47.55   12.71
  -1  14  -2  131.47   19.03
  -1  14  -2   90.35   11.30
  -1  14  -3    7.18    3.44
  -1  14  -3    4.00    4.71
  -1  14  -4    1.12    4.37
  -1  14  -4    0.47    2.40
  -1  14  -5   -0.30    3.45
  -1  14  -5   -0.22    1.42
  -1  14  -6   -0.55    1.41
  -1  14  -6   -1.55    3.37
  -1  14  -7   16.63    5.90
  -1  14  -7   36.79   12.35
  -1  14  -8   15.18    8.01
  -1  14  -8   10.33    5.11
  -1  14  -9    0.74    1.95
   1 -14   9    1.82    2.07
   1 -14  10  112.19   14.94
  -1  14 -10  143.66   17.77
   1 -14  11   51.04    9.15
  -1  14 -11   43.16   10.05
  -1  14 -12    5.43    3.04
   1 -14  12   11.68    5.83
  -1  14 -13  127.21   18.21
   1 -14  13  107.86   15.28
  -1  14 -14    2.76    1.82
  -1  14 -15    1.35    1.82
  -1  14 -16    1.51    2.94
  -1  14 -17    3.85    3.63
  -1  13  24   -0.55    5.30
  -1  13  23   58.90   14.93
  -1  13  22   -1.03    2.63
  -1  13  21   19.65    7.16
  -1  13  20    6.81    6.14
  -1  13  19   10.44    7.16
  -1  13  18    8.79    3.77
  -1  13  18    8.90    5.43
  -1  13  17   75.28   14.45
  -1  13  17   82.93   10.83
  -1  13  16   52.53   12.31
  -1  13  16   62.27    8.88
  -1  13  15   48.87   11.63
  -1  13  15   63.04    9.23
  -1  13  14    2.14    2.03
  -1  13  14    8.44    3.26
  -1  13  13   37.26   10.46
  -1  13  13   52.62    7.65
  -1  13  12  259.04   25.35
  -1  13  12  344.43   19.64
  -1  13  11   22.15    7.12
  -1  13  11   39.12    6.43
  -1  13  10   70.75   12.50
  -1  13  10   49.09    7.51
  -1  13   9   34.92    8.85
  -1  13   9   34.36    6.06
  -1  13   8  353.32   26.24
  -1  13   8  309.40   17.74
  -1  13   7    3.85    3.89
  -1  13   7    6.57    3.00
  -1  13   6  175.06   13.39
  -1  13   6  242.21   22.66
  -1  13   5  372.19   20.90
  -1  13   5  185.71   20.91
  -1  13   4   86.91   13.88
  -1  13   4   44.74    6.88
  -1  13   3 1023.41   33.94
  -1  13   3  400.01   30.00
  -1  13   2    5.31    4.94
  -1  13   2    4.12    3.51
  -1  13   1  127.37   17.17
  -1  13   1   77.52   10.19
  -1  13   0    6.45    2.52
  -1  13   0    4.61    5.80
  -1  13  -1  130.81   19.56
  -1  13  -1   53.69    8.10
  -1  13  -2  202.19   22.34
  -1  13  -2  562.62   28.10
  -1  13  -3  137.45   15.14
  -1  13  -3  493.78   37.47
  -1  13  -4    7.77    6.02
  -1  13  -4   -3.58    3.03
  -1  13  -5   35.19    7.38
  -1  13  -5   39.28   13.05
  -1  13  -6   23.69    8.32
  -1  13  -6   32.81    7.61
  -1  13  -7  183.73   27.83
  -1  13  -7  115.93   14.37
  -1  13  -8   42.44   12.75
  -1  13  -8   33.80    8.37
  -1  13  -9   -1.49    1.39
   1 -13   9   -0.07    1.75
  -1  13 -10   10.95    5.66
   1 -13  10   11.30    5.75
  -1  13 -11   29.00    8.21
   1 -13  11   22.85    6.40
  -1  13 -12    5.86    4.91
   1 -13  12    6.51    3.72
  -1  13 -13    5.06    3.82
   1 -13  13   18.73    5.83
   1 -13  14   79.51   11.98
  -1  13 -14   93.18   15.41
   1 -13  15   38.48    8.64
  -1  13 -15   44.92   11.19
  -1  13 -16   26.99    8.53
  -1  13 -17   -2.70    5.42
  -1  13 -18    8.09    4.47
  -1  12  24    1.12    5.28
  -1  12  23   11.55    7.48
  -1  12  22    0.74    5.03
  -1  12  21   59.15   13.73
  -1  12  20   10.00    6.32
  -1  12  19   84.46   11.76
  -1  12  19   70.49   14.38
  -1  12  18    9.70    6.07
  -1  12  18    6.28    3.37
  -1  12  17    6.36    3.38
  -1  12  17   13.27    4.91
  -1  12  16   12.19    4.83
  -1  12  16   14.93    5.98
  -1  12  15  132.50   17.93
  -1  12  15  141.98   13.54
  -1  12  14   68.38   12.63
  -1  12  14   90.54   10.30
  -1  12  13   30.50    8.65
  -1  12  13   19.98    4.76
  -1  12  12   48.21    7.59
  -1  12  12   51.39   10.80
  -1  12  11    2.83    2.00
  -1  12  11    1.40    2.07
  -1  12  10   15.60    5.58
  -1  12  10    5.72    2.60
  -1  12   9   -0.16    1.34
  -1  12   9   -1.94    2.40
  -1  12   8   12.50    4.73
  -1  12   8    5.09    1.86
  -1  12   7   23.20    4.66
  -1  12   7   24.18    6.74
  -1  12   6    6.01    3.00
  -1  12   6    6.61    3.18
  -1  12   5   45.87    6.84
  -1  12   5   73.57   11.50
  -1  12   4   73.80   12.34
  -1  12   4   51.72    7.51
  -1  12   3  127.88   11.21
  -1  12   3  194.29   19.46
  -1  12   2   70.23    8.72
  -1  12   2   47.87   10.03
  -1  12   1   26.23    7.76
  -1  12   1   31.50    6.13
  -1  12   0   58.59    8.99
  -1  12   0   69.88   13.09
  -1  12  -1    9.88    3.72
  -1  12  -1    4.61    2.95
  -1  12  -2   85.21    9.83
  -1  12  -2   72.39   12.69
  -1  12  -3   -4.07    3.72
  -1  12  -3    2.06    2.34
  -1  12  -4  174.78   15.46
  -1  12  -4  401.44   33.71
  -1  12  -5  218.61   25.99
  -1  12  -5  199.53   16.91
  -1  12  -6  219.27   22.65
  -1  12  -6  164.93   15.94
  -1  12  -7  459.67   27.23
  -1  12  -7  499.13   42.81
  -1  12  -8   51.47   13.79
  -1  12  -8   42.80    8.87
   1 -12   9   13.93    5.13
  -1  12  -9   19.26    5.56
  -1  12 -10    0.14    2.88
   1 -12  10    3.63    3.02
   1 -12  11    2.76    2.04
  -1  12 -11   -0.91    1.83
   1 -12  12   -0.95    3.21
  -1  12 -12   -2.67    3.77
  -1  12 -13    1.37    1.95
   1 -12  13    8.52    4.05
  -1  12 -14   13.05    6.12
   1 -12  14    9.50    4.29
  -1  12 -15   -0.84    2.88
   1 -12  15    3.74    3.42
   1 -12  16   16.95    6.06
  -1  12 -16   15.86    6.06
  -1  12 -17   -0.90    2.01
  -1  12 -18   12.00    7.22
  -1  12 -19   19.78    7.84
  -1  12 -20   26.08    9.26
  -1  11  25    4.33    4.29
  -1  11  24    4.40    6.73
  -1  11  23    1.13    3.86
  -1  11  22    9.08    5.53
  -1  11  21   17.23    7.36
  -1  11  20    1.69    2.35
  -1  11  20    0.65    2.35
  -1  11  19    3.10    3.51
  -1  11  19   -3.57    3.77
  -1  11  18   33.17    8.80
  -1  11  18   39.60    8.72
  -1  11  17   18.57    5.36
  -1  11  17   15.99    5.89
  -1  11  16    5.54    2.83
  -1  11  16   15.30    5.99
  -1  11  15    5.20    3.42
  -1  11  15    7.52    3.66
  -1  11  14  155.80   14.92
  -1  11  14  166.66   19.46
  -1  11  13   32.00    8.57
  -1  11  13   30.55    6.17
  -1  11  12  555.29   24.33
  -1  11  12  472.54   30.97
  -1  11  11  131.39   15.80
  -1  11  11  159.89   12.80
  -1  11  10   11.26    4.97
  -1  11  10    9.47    3.03
  -1  11   9  308.44   16.01
  -1  11   9  372.95   26.66
  -1  11   8   18.79    4.17
  -1  11   8   22.95    7.00
  -1  11   7  273.90   15.45
  -1  11   7  178.86   17.40
  -1  11   6  257.82   14.74
  -1  11   6  123.50   14.22
  -1  11   5   50.18    9.31
  -1  11   5   24.37    5.39
  -1  11   4   32.57    5.41
  -1  11   4   32.56    8.37
  -1  11   3  493.93   22.38
  -1  11   3  465.86   28.55
  -1  11   2    8.60    2.85
  -1  11   2   15.34    5.44
  -1  11   1  113.50   15.27
  -1  11   1  102.19   10.26
  -1  11   0   63.95    9.40
  -1  11   0   31.47    7.68
  -1  11  -1    8.79    4.93
  -1  11  -1    4.39    2.55
  -1  11  -2   90.54   14.90
  -1  11  -2  156.29   13.00
  -1  11  -3   47.33   10.68
  -1  11  -3   27.64    6.13
  -1  11  -4  216.21   23.69
  -1  11  -4  144.45   13.25
  -1  11  -5   11.94    6.27
  -1  11  -5    7.73    2.96
  -1  11  -6   26.04    6.57
  -1  11  -6   24.52    7.52
  -1  11  -7   10.12    4.57
  -1  11  -7   13.94    8.11
  -1  11  -8    0.92    4.14
  -1  11  -8   -3.71    3.72
   1 -11   9   32.68    7.32
  -1  11  -9   21.80    6.17
   1 -11  10   35.55    7.44
  -1  11 -10   39.19    8.35
  -1  11 -11    4.96    3.32
   1 -11  11   -1.01    1.87
   1 -11  12    3.68    2.70
  -1  11 -12    2.56    1.99
   1 -11  13   28.63    7.53
  -1  11 -13   31.35    7.96
   1 -11  14    6.32    3.76
  -1  11 -14   10.74    4.26
  -1  11 -15   61.93   11.54
   1 -11  15   61.97   10.73
  -1  11 -16   41.50   10.29
   1 -11  16   21.36    6.64
   1 -11  17    4.27    4.87
  -1  11 -17    4.50    4.91
  -1  11 -18   10.72    6.70
   1 -11  18    6.69    3.90
  -1  11 -19   48.88   11.92
  -1  11 -20    6.78    8.03
  -1  11 -21   18.11    8.02
  -1  10  26    2.56    2.80
  -1  10  25    6.67    5.02
  -1  10  24   -0.14    2.07
  -1  10  23    2.89    3.98
  -1  10  22   22.84    8.04
  -1  10  21   56.14    9.91
  -1  10  21   56.98   12.62
  -1  10  20    8.71    5.27
  -1  10  20   13.07    4.15
  -1  10  19    5.00    2.67
  -1  10  19    1.17    2.98
  -1  10  18  151.05   15.38
  -1  10  18  106.43   15.10
  -1  10  17    2.09    1.69
  -1  10  17   -1.48    2.30
  -1  10  16   11.04    5.61
  -1  10  16    3.16    1.54
  -1  10  15    1.79    2.41
  -1  10  15    1.37    2.80
  -1  10  14   10.71    3.49
  -1  10  14    7.16    3.41
  -1  10  13   43.93    7.35
  -1  10  13  109.15   14.14
  -1  10  12  271.60   22.56
  -1  10  12  179.35   14.11
  -1  10  11   36.96    6.77
  -1  10  11   12.69    4.95
  -1  10  10  251.77   15.58
  -1  10  10  149.95   16.02
  -1  10   9   81.17    8.62
  -1  10   9  153.10   15.98
  -1  10   8  204.68   12.96
  -1  10   8  103.35   13.01
  -1  10   7   81.29   11.47
  -1  10   7   95.90    8.78
  -1  10   6  115.67   13.38
  -1  10   6  135.50   10.66
  -1  10   5   28.31    4.70
  -1  10   5   50.77    8.92
  -1  10   4   19.64    3.94
  -1  10   4   18.11    4.87
  -1  10   3   22.68    4.25
  -1  10   3   19.23    5.67
  -1  10   2  125.28   14.13
  -1  10   2  251.74   15.24
  -1  10   1   13.71    6.29
  -1  10   1    2.97    1.57
  -1  10   0  125.89   14.83
  -1  10   0   36.85    6.26
  -1  10  -1  204.47   15.17
  -1  10  -1  191.49   19.71
  -1  10  -2   75.93   13.04
  -1  10  -2   70.84    8.41
  -1  10  -3    5.07    2.51
  -1  10  -3   16.19    5.49
  -1  10  -4   90.20   10.21
  -1  10  -4  153.79   18.19
  -1  10  -5   27.49    9.22
  -1  10  -5   29.03    5.90
  -1  10  -6   12.88    5.02
  -1  10  -6   15.15    4.59
  -1  10  -7   -2.55    1.04
  -1  10  -7    3.53    4.73
  -1  10  -8   70.10   10.12
  -1  10  -9   34.49    7.50
   1 -10   9   37.66    7.48
   1 -10  10    1.65    1.16
  -1  10 -10    5.55    2.72
   1 -10  11   45.50    8.34
  -1  10 -11   48.70    8.99
   1 -10  12   -0.34    2.18
  -1  10 -12    2.14    2.58
   1 -10  13  185.37   16.48
  -1  10 -13  185.57   18.43
  -1  10 -14   54.88   10.50
   1 -10  14   55.29    9.46
  -1  10 -15    5.00    2.77
   1 -10  15    7.41    3.82
  -1  10 -16   26.21    7.85
   1 -10  16   24.97    6.84
   1 -10  17   32.64    8.05
  -1  10 -17   48.23   10.74
  -1  10 -18   48.51   11.67
   1 -10  18   37.67    8.07
  -1  10 -19   17.16    7.79
   1 -10  19   21.71    6.68
  -1  10 -20   16.20    7.72
  -1  10 -21   -3.27    4.37
  -1  10 -22   13.00    6.79
  -1   9  26    5.55    3.16
  -1   9  25   -2.39    6.29
  -1   9  24   -4.18    2.85
  -1   9  23   40.21   10.83
  -1   9  22   17.44    6.12
  -1   9  22   22.78    6.85
  -1   9  21    1.96    2.96
  -1   9  21    4.37    3.53
  -1   9  20   81.81   11.17
  -1   9  20  100.22   14.51
  -1   9  19   47.38    9.93
  -1   9  19   34.73    7.12
  -1   9  18  117.79   15.90
  -1   9  18   82.36   10.46
  -1   9  17   38.80    7.11
  -1   9  17   36.55    8.98
  -1   9  16   36.97    7.02
  -1   9  16   36.43    8.93
  -1   9  15   97.45   14.58
  -1   9  15  176.53   14.87
  -1   9  14    4.15    3.17
  -1   9  14    5.27    3.33
  -1   9  13   21.15    5.60
  -1   9  13   12.76    3.97
  -1   9  12   42.31    7.75
  -1   9  12   35.99    7.21
  -1   9  11  218.03   17.33
  -1   9  11  207.98   14.20
  -1   9  10  131.23   14.45
  -1   9  10  151.67   12.10
  -1   9   9   22.92    4.77
  -1   9   9   17.39    5.40
  -1   9   8   -2.19    1.66
  -1   9   8   -2.44    2.83
  -1   9   7  132.03   13.80
  -1   9   7  259.40   14.64
  -1   9   6   58.48    6.64
  -1   9   6   70.57   10.22
  -1   9   5  583.06   20.81
  -1   9   5  345.72   21.95
  -1   9   4  477.32   24.43
  -1   9   4  509.01   19.45
  -1   9   3   58.02    8.62
  -1   9   3  109.88    9.56
  -1   9   2  171.50   11.35
  -1   9   2  152.25   14.72
  -1   9   1  154.18   11.78
  -1   9   1  140.10   13.41
  -1   9   0   15.43    3.61
  -1   9   0   14.70    4.65
  -1   9  -1  171.65   17.50
  -1   9  -1  172.50   13.67
  -1   9  -2  128.52   15.44
  -1   9  -2   58.61    7.59
  -1   9  -3   99.36   13.06
  -1   9  -3   70.46    7.93
  -1   9  -4   73.25    8.81
  -1   9  -4  160.31   17.76
  -1   9  -5  387.12   28.54
  -1   9  -5  364.83   20.21
  -1   9  -6   44.09   10.07
  -1   9  -6   37.32    6.68
  -1   9  -7   23.85    8.05
  -1   9  -7   27.51    5.83
   1  -9   8   13.07    3.98
  -1   9  -8   14.78    4.15
   1  -9   9  154.23   13.86
  -1   9  -9  160.26   14.90
   1  -9  10  293.65   20.73
  -1   9 -10  439.88   25.83
   1  -9  11   36.50    6.81
  -1   9 -11   46.99    8.93
   1  -9  12   94.55   11.12
  -1   9 -12   94.13   12.33
   1  -9  13  122.93   13.33
  -1   9 -13  193.25   18.38
  -1   9 -14    0.64    1.56
   1  -9  14    1.57    2.90
   1  -9  15   24.40    6.74
  -1   9 -15   22.61    7.00
  -1   9 -16   18.90    6.13
   1  -9  16    9.50    4.03
  -1   9 -17   -2.89    4.09
   1  -9  17    0.56    2.72
   1  -9  18   81.46   12.01
  -1   9 -18   65.73   12.43
  -1   9 -19   -0.33    5.14
   1  -9  19    1.95    2.69
   1  -9  20   -1.41    2.61
  -1   9 -20    6.10    4.92
  -1   9 -21    9.38    7.54
  -1   9 -22   69.70   15.19
  -1   9 -23   51.36   13.33
  -1   8  27   23.70    8.63
  -1   8  26   -5.46    5.24
  -1   8  25   -2.37    3.23
  -1   8  24   -2.83    4.11
  -1   8  23    0.36    2.73
   1  -8 -23   -5.33    8.64
   1  -8 -22   30.25   10.96
  -1   8  22   43.80   10.40
   1  -8 -21   -1.34    4.44
  -1   8  21    2.45    2.87
  -1   8  20   15.25    6.42
   1  -8 -20    5.56    8.38
   1  -8 -19   21.66    8.67
  -1   8  19   29.16    7.82
  -1   8  18   11.17    4.82
   1  -8 -18    3.39    5.27
  -1   8  17   21.03    6.26
  -1   8  16   17.17    4.88
  -1   8  16   23.34    6.03
  -1   8  15   19.89    5.74
  -1   8  15   26.58    6.08
  -1   8  14   97.06   11.81
  -1   8  14  145.93   12.53
  -1   8  13   16.31    4.55
  -1   8  13   28.66    6.29
  -1   8  12  379.42   23.72
  -1   8  12  754.98   27.84
  -1   8  11   -0.48    1.29
  -1   8  11   10.58    5.01
  -1   8  10   32.30    6.27
  -1   8  10   35.45    6.34
  -1   8   9  454.81   24.07
  -1   8   9  404.95   18.61
  -1   8   8   59.75    8.67
  -1   8   8   74.80    8.21
  -1   8   7  223.61   17.13
  -1   8   7  111.42    9.72
  -1   8   6  403.25   17.18
   1  -8  -6  446.41   22.25
  -1   8   5  184.18   11.08
  -1   8   5  178.97   14.97
  -1   8   4   28.81    4.45
  -1   8   4   37.40    6.33
   1  -8  -4   34.81    6.08
  -1   8   3   58.20    6.41
  -1   8   3   55.43    8.04
  -1   8   2   11.91    3.89
   1  -8  -2   16.18    3.71
  -1   8   2   14.71    3.26
   1  -8  -1    6.00    2.45
  -1   8   1    2.45    1.13
  -1   8   1    2.65    1.72
  -1   8   0  169.84   14.89
   1  -8   0  185.74   13.66
  -1   8   0  157.82   11.01
   1  -8   1   -0.47    1.38
  -1   8  -1   -0.82    1.28
  -1   8  -1   -0.19    2.28
  -1   8  -2  124.42   11.00
  -1   8  -2  102.04   13.91
   1  -8   2  114.08   10.66
  -1   8  -3   69.27    7.82
   1  -8   3   57.79    7.83
  -1   8  -3   75.73   10.68
  -1   8  -4  136.23   15.77
  -1   8  -4  112.86   10.48
  -1   8  -5    1.04    1.53
  -1   8  -5    1.78    2.76
   1  -8   5   -0.94    1.01
  -1   8  -6   71.69    8.87
  -1   8  -6  172.71   19.84
  -1   8  -7   86.15   13.86
  -1   8  -7   64.30    8.82
   1  -8   8  120.85   11.66
  -1   8  -8  129.29   12.41
   1  -8   9  215.71   15.19
  -1   8  -9  213.89   16.36
  -1   8 -10   16.01    5.00
   1  -8  10   13.21    3.67
  -1   8 -11    4.66    1.91
   1  -8  11    4.64    2.72
  -1   8 -12  454.90   26.48
   1  -8  12  533.36   25.44
   1  -8  13   28.80    6.67
  -1   8 -13   27.13    6.60
   1  -8  14  182.73   16.69
  -1   8 -14  302.97   22.80
   1  -8  15  160.00   15.82
  -1   8 -15  208.28   19.65
   1  -8  16   24.24    6.17
  -1   8 -16   26.55    7.62
   1  -8  17    4.66    3.60
  -1   8 -17    4.16    3.89
   1  -8  18    1.56    2.99
  -1   8 -18    3.63    4.30
  -1   8 -19   39.22   10.29
   1  -8  19   52.19    9.73
   1  -8  20   -4.80    4.27
  -1   8 -20    2.96    5.98
  -1   8 -21   65.57   13.83
   1  -8  21   74.84   12.91
  -1   8 -22    8.11    5.43
  -1   8 -23    2.72    7.01
  -1   8 -24   33.44   11.04
  -1   7  27   -0.65    4.41
  -1   7  26  129.43   19.06
  -1   7  25   33.35    9.89
  -1   7  24   92.43   15.49
   1  -7 -24   52.84   14.69
  -1   7  23   42.13   10.20
   1  -7 -23   35.44   12.80
   1  -7 -22    5.51    3.82
  -1   7  22   12.96    4.86
   1  -7 -21   10.12    5.11
  -1   7  21   15.62    6.02
  -1   7  20  132.96   16.49
   1  -7 -20  102.28   19.17
  -1   7  19  108.75   14.61
   1  -7 -19   87.44   16.18
  -1   7  18   29.44    7.79
   1  -7 -18   23.77    7.07
   1  -7 -17   -3.79    5.91
  -1   7  17    4.83    3.09
  -1   7  16    5.55    3.62
   1  -7 -16   12.94    7.54
  -1   7  15    7.21    3.72
   1  -7 -15    9.15    4.41
  -1   7  14    1.46    1.50
   1  -7 -14   -1.32    2.85
  -1   7  13   35.39    6.92
  -1   7  12   96.02   11.15
  -1   7  12   98.78    9.97
  -1   7  11  177.76   12.33
  -1   7  11  165.18   13.69
  -1   7  10   86.86    9.91
  -1   7  10  224.78   13.85
  -1   7   9  112.04   11.21
  -1   7   9  121.49   13.59
  -1   7   9  100.50    9.39
  -1   7   8   97.78   12.86
  -1   7   8  126.99   11.65
  -1   7   7    6.47    2.66
  -1   7   7    0.33    1.16
  -1   7   6  282.71   17.45
  -1   7   6  268.30   22.78
  -1   7   5   34.64    4.88
   1  -7  -5   41.28    6.06
  -1   7   5   39.85    6.35
   1  -7  -4  322.04   15.78
   1  -7  -4  320.05   16.81
  -1   7   4  268.22   16.51
  -1   7   4  266.45   12.54
   1  -7  -3  627.52   21.65
   1  -7  -3  610.00   23.42
   1  -7  -2  183.68   11.41
  -1   7   2  137.16    8.88
  -1   7   2   85.74    8.50
   1  -7  -2  228.57   14.16
  -1   7   1   36.34    4.61
   1  -7  -1   25.23    4.62
  -1   7   1   39.11    6.11
   1  -7   0   -1.06    0.86
  -1   7   0    1.05    1.25
   1  -7   0    0.31    1.69
  -1   7   0   -0.44    1.49
  -1   7  -1   48.58    5.64
  -1   7  -1   45.74    7.24
   1  -7   2  571.16   21.32
  -1   7  -2  697.46   34.03
  -1   7  -3  118.67    9.29
   1  -7   3  155.24   12.74
  -1   7  -3  128.63   12.82
   1  -7   4  818.62   28.52
  -1   7  -4  512.33   20.43
   1  -7   5   35.72    6.34
  -1   7  -5   50.73    8.47
  -1   7  -5   50.44    6.93
   1  -7   6    8.78    3.47
  -1   7  -6   14.23    3.72
   1  -7   7   89.14    9.41
   1  -7   7  109.55   13.81
  -1   7  -8   43.92    7.42
   1  -7   8   61.69    8.14
  -1   7  -9   14.58    4.26
   1  -7   9   21.78    4.98
  -1   7 -10   72.89    9.64
   1  -7  10   61.28    8.25
  -1   7 -11   97.68   11.41
   1  -7  11   82.19    9.30
  -1   7 -12   20.70    5.76
   1  -7  12   19.95    5.13
  -1   7 -13    0.23    1.47
   1  -7  13    1.61    2.52
  -1   7 -14   70.36   10.51
   1  -7  14   62.97    9.51
   1  -7  15  260.27   18.71
  -1   7 -15  240.34   20.41
  -1   7 -16   23.82    6.25
   1  -7  16   38.13    7.62
   1  -7  17    0.42    1.83
  -1   7 -17    2.22    2.40
   1  -7  18   59.83   10.24
  -1   7 -18   46.13    9.98
   1  -7  19   72.09   11.32
  -1   7 -19   43.81   10.58
   1  -7  20  270.24   23.16
  -1   7 -20  175.58   20.80
   1  -7  21    6.69    4.53
  -1   7 -21   12.82    7.81
  -1   7 -22    1.92    4.22
   1  -7  22   -1.54    1.44
   1  -7  23   71.63   12.11
  -1   7 -23   82.01   16.34
  -1   7 -24   55.34   14.67
  -1   7 -25    4.88    3.29
  -1   6  27   21.45    8.31
  -1   6  26  108.92   17.40
  -1   6  25    1.25    2.77
   1  -6 -25    1.17    5.05
  -1   6  24    9.66    5.49
   1  -6 -24    6.27    6.97
   1  -6 -23   54.52   15.94
  -1   6  23  118.06   16.65
   1  -6 -22   13.22    6.92
  -1   6  22   30.70    7.88
   1  -6 -21    0.66    2.56
  -1   6  21    9.87    4.08
   1  -6 -20    0.07    5.06
  -1   6  20    3.34    3.39
   1  -6 -19    5.97    6.05
  -1   6  19    1.92    2.81
  -1   6  18   15.72    4.90
   1  -6 -18   18.41    8.84
   1  -6 -17   -3.87    3.97
  -1   6  17    1.82    1.37
  -1   6  16  382.03   24.70
   1  -6 -16  319.12   29.45
   1  -6 -15  287.37   26.61
  -1   6  15  281.98   20.82
  -1   6  14   51.46    8.37
   1  -6 -14   43.81    9.82
   1  -6 -13  339.50   26.86
  -1   6  13  317.47   20.23
   1  -6 -12  131.62   16.66
  -1   6  12  146.33   13.65
  -1   6  11    6.36    2.63
   1  -6 -11   13.02    6.32
  -1   6  10   12.80    4.56
  -1   6  10    9.60    3.88
  -1   6   9  337.50   16.21
  -1   6   9  353.62   21.55
  -1   6   8  166.81   11.94
  -1   6   8  159.01   14.49
  -1   6   7  171.02   15.40
  -1   6   7  186.05   12.90
  -1   6   6   20.31    4.05
  -1   6   6   24.16    4.95
  -1   6   6   19.04    4.75
  -1   6   5   69.31    6.89
   1  -6  -5  113.92    9.49
  -1   6   5   84.09    8.05
  -1   6   5  103.26   13.62
   1  -6  -4  103.44    8.56
  -1   6   4   98.61    7.62
   1  -6  -4   94.37    8.11
  -1   6   3  128.45    8.34
   1  -6  -3  104.88    9.60
   1  -6  -3  131.76    8.89
   1  -6  -2   49.55    6.20
  -1   6   2   44.92    6.08
   1  -6  -2   23.87    3.89
  -1   6   2   30.69    4.16
   1  -6  -1  113.45    9.11
   1  -6  -1   60.69    6.31
  -1   6   1  127.47    8.22
  -1   6   1   51.11    6.29
  -1   6   0  164.69    9.64
   1  -6   0  140.42    9.20
   1  -6   0  133.37    9.85
  -1   6   0  157.37   11.64
   1  -6   1   71.82    7.31
  -1   6  -1   73.83    6.54
   1  -6   1  123.67    9.00
  -1   6  -1  128.84   11.22
  -1   6  -2   53.04    8.85
  -1   6  -2   56.37    6.38
   1  -6   3  187.75   12.34
   1  -6   3  187.26   12.69
  -1   6  -4   46.53    8.09
   1  -6   4   45.94    6.69
  -1   6  -5  738.85   24.40
  -1   6  -5  827.05   35.57
  -1   6  -6 1043.56   29.43
  -1   6  -6  997.18   40.27
   1  -6   7  871.75   35.73
  -1   6  -7  824.88   28.24
   1  -6   8  537.91   22.97
  -1   6  -8  613.18   25.25
  -1   6  -9    1.28    1.03
   1  -6   9    5.63    3.25
   1  -6   9    3.20    2.55
  -1   6 -10   44.56    7.22
   1  -6  10   22.54    4.56
   1  -6  11    2.59    2.04
  -1   6 -11   -0.25    1.85
   1  -6  12  401.98   21.56
  -1   6 -12  416.34   23.65
  -1   6 -13   86.18   10.97
   1  -6  13   80.97   10.49
  -1   6 -14   17.13    5.55
   1  -6  14   16.74    4.81
   1  -6  15  160.14   14.91
  -1   6 -15  150.74   15.87
  -1   6 -16   15.29    6.38
   1  -6  16   15.37    4.97
   1  -6  17   -1.90    1.66
  -1   6 -17    1.52    2.40
   1  -6  18   19.59    5.62
  -1   6 -18   15.21    5.48
  -1   6 -19    7.71    5.15
   1  -6  19    5.28    3.70
   1  -6  20  122.24   14.73
  -1   6 -20  121.12   17.04
  -1   6 -21   13.94    5.74
   1  -6  21   14.48    5.52
  -1   6 -22   22.16    9.27
   1  -6  22   30.02    7.45
  -1   6 -23   41.52   11.89
   1  -6  23   39.65    8.69
   1  -6  24    9.62    3.44
  -1   6 -24    7.78    5.11
  -1   6 -25    1.94    3.41
  -1   6 -26   -1.21    7.44
  -1   5  28    6.45    2.52
  -1   5  27   90.42   16.80
  -1   5  26   11.77    7.03
   1  -5 -26    3.23    5.71
   1  -5 -25    6.36    5.52
  -1   5  25   11.16    5.65
  -1   5  24   69.25   13.63
   1  -5 -24   53.28   14.24
  -1   5  23    8.33    6.29
   1  -5 -23    2.42    5.10
   1  -5 -22   89.37   17.70
  -1   5  22  110.24   15.83
  -1   5  21    0.95    2.77
   1  -5 -21   -2.25    4.65
  -1   5  20    4.67    3.49
   1  -5 -20    5.16    3.54
   1  -5 -19   15.80    7.41
  -1   5  19   25.12    7.34
   1  -5 -18   25.52    8.63
  -1   5  18   27.75    7.49
   1  -5 -17   60.78   12.59
  -1   5  17  112.75   14.78
  -1   5  16   -0.88    2.34
   1  -5 -16    3.08    6.45
  -1   5  15 1646.23   53.61
   1  -5 -15  746.33   41.91
   1  -5 -14  291.72   25.36
  -1   5  14  612.48   31.17
  -1   5  13  135.94   14.15
   1  -5 -13  137.42   17.44
   1  -5 -12   11.16    4.18
  -1   5  12   16.98    5.02
   1  -5 -11  224.70   20.80
  -1   5  11  175.36   13.95
   1  -5 -10  245.44   20.64
  -1   5  10  223.48   16.06
   1  -5  -9  495.63   28.82
  -1   5   9  433.77   20.46
  -1   5   9  503.22   23.09
  -1   5   8  277.74   15.76
   1  -5  -8  292.10   22.51
  -1   5   8  235.37   16.60
  -1   5   7   34.76    5.49
  -1   5   7   56.37    7.92
   1  -5  -7   50.14    6.95
  -1   5   7   38.71    5.14
  -1   5   6   43.32    5.71
   1  -5  -6   33.66    5.44
  -1   5   6   35.70    4.83
  -1   5   5    1.74    1.55
   1  -5  -5    1.26    1.69
  -1   5   5    0.80    0.74
   1  -5  -4  375.31   15.33
  -1   5   4  313.75   13.93
   1  -5  -4  558.89   18.51
  -1   5   4  528.87   17.90
   1  -5  -3  332.53   13.99
  -1   5   3  295.02   12.21
  -1   5   3  215.50   12.40
   1  -5  -3  254.89   12.89
   1  -5  -2   31.39    4.28
  -1   5   2   28.59    4.71
   1  -5  -2   21.02    3.74
  -1   5   2   32.42    3.87
  -1   5   1  481.90   17.50
   1  -5  -1  620.39   18.94
  -1   5   1  607.19   16.92
   1  -5  -1  531.22   17.38
   1  -5   0   15.16    3.11
  -1   5   0   16.47    3.70
   1  -5   0    8.45    2.52
  -1   5   0    8.55    2.67
   1  -5   1 1114.56   24.71
   1  -5   1 1276.97   27.57
  -1   5  -2  253.22   11.98
   1  -5   2  224.21   11.04
   1  -5   3   93.28    8.63
   1  -5   3   84.41    7.01
  -1   5  -3   73.22    8.84
  -1   5  -4    5.54    2.31
  -1   5  -4   -0.41    2.53
   1  -5   4    6.55    2.52
   1  -5   4    4.57    1.54
   1  -5   5   33.07    6.50
   1  -5   5   34.47    4.72
  -1   5  -5   45.86    9.23
  -1   5  -5   34.13    5.02
   1  -5   6  831.70   24.87
  -1   5  -6  967.74   27.85
   1  -5   7  131.49   13.79
  -1   5  -7  138.17   11.00
   1  -5   8    3.70    2.94
   1  -5   8   -3.86    2.48
  -1   5  -8   -0.01    1.35
  -1   5  -9   36.69    6.22
   1  -5   9   47.89    9.86
   1  -5   9   31.08    4.89
  -1   5 -10   65.99    8.45
   1  -5  10   56.35    9.68
   1  -5  10   64.15    7.97
  -1   5 -11   56.79    7.96
   1  -5  11   33.25    5.85
  -1   5 -12   89.13   10.44
   1  -5  12   63.55    8.47
   1  -5  13  178.24   13.81
  -1   5 -13  197.85   16.08
  -1   5 -14  203.85   16.86
   1  -5  14  198.85   15.40
  -1   5 -15   24.16    6.74
   1  -5  15   39.76    7.00
  -1   5 -16   18.45    6.29
   1  -5  16   17.87    5.46
  -1   5 -17   10.65    4.90
   1  -5  17    2.39    1.42
  -1   5 -18    9.25    4.60
   1  -5  18   23.53    6.30
  -1   5 -19   16.08    6.34
   1  -5  19    9.92    3.78
   1  -5  20   61.04    9.96
  -1   5 -20   50.36   11.09
  -1   5 -21   42.17   10.87
   1  -5  21   52.30    9.36
  -1   5 -22   20.11    8.19
   1  -5  22   20.33    6.10
   1  -5  23    2.06    2.83
  -1   5 -23   -0.44    3.38
   1  -5  24    9.53    4.72
  -1   5 -24   14.24    9.02
   1  -5  25   55.04   10.78
  -1   5 -25   67.65   16.63
  -1   5 -26   -1.96    4.11
  -1   5 -27    9.29    7.65
  -1   4  28   -0.48    3.50
  -1   4  27    0.38    2.03
   1  -4 -26    3.83    8.32
  -1   4  26   -3.37    3.88
  -1   4  25    3.65    1.85
   1  -4 -25    1.18    5.53
   1  -4 -24   15.14    9.79
  -1   4  24   18.31    8.45
   1  -4 -23    2.95    4.72
  -1   4  23   15.49    5.12
  -1   4  22    4.98    5.39
   1  -4 -22   -0.81    2.41
  -1   4  21   -2.28    3.92
   1  -4 -21   -5.64    5.45
  -1   4  20   16.33    6.76
   1  -4 -20   14.64    6.89
   1  -4 -19    3.51    2.12
  -1   4  19   11.67    5.57
   1  -4 -18   11.41    4.61
  -1   4  18    2.32    2.72
   1  -4 -17   47.55   11.97
  -1   4  17   42.32    9.48
   1  -4 -16   -3.01    2.22
  -1   4  16   -1.87    2.72
   1  -4 -15   50.35   10.76
  -1   4  15   82.36   11.41
  -1   4  14    5.62    2.60
   1  -4 -14   -2.34    3.68
   1  -4 -13   28.13    7.61
  -1   4  13   56.82    8.68
  -1   4  12   30.02    6.01
   1  -4 -12   30.38    7.54
   1  -4 -11  189.98   17.56
  -1   4  11  148.90   11.63
  -1   4  10  816.52   30.66
   1  -4 -10  842.32   37.03
  -1   4  10  856.96   28.37
  -1   4   9   57.76    8.20
  -1   4   9   43.21    6.74
   1  -4  -9   45.46    8.63
  -1   4   8   36.65    6.08
   1  -4  -8   28.26    6.70
   1  -4  -7 1705.38   46.78
   1  -4  -7 1666.45   32.67
   1  -4  -6  120.76    9.07
  -1   4   6  120.81   11.24
   1  -4  -6   92.79   12.64
  -1   4   5 2685.32   52.08
   1  -4  -5 2403.87   37.85
  -1   4   4  686.93   19.16
  -1   4   4  783.91   30.09
   1  -4  -3 1679.33   28.06
  -1   4   3 1684.19   27.89
   1  -4  -2  397.52   15.42
  -1   4   2  445.62   13.70
  -1   4   2  489.26   16.16
   1  -4  -2  344.49   12.12
  -1   4   1 2155.19   32.54
   1  -4  -1 1998.74   27.61
   1  -4   0 2561.97   33.33
  -1   4   0 2533.15   30.74
   1  -4   1  438.40   13.95
  -1   4  -1  448.84   16.45
  -1   4  -2  304.56   15.38
   1  -4   2  288.50   12.50
  -1   4  -3  878.69   20.69
   1  -4   3  579.07   19.04
  -1   4  -4   11.92    2.95
   1  -4   4   11.59    2.48
  -1   4  -4   19.03    4.62
   1  -4   4    8.91    2.83
  -1   4  -5  200.69   10.98
   1  -4   5  203.24   14.27
   1  -4   5  172.05   10.15
  -1   4  -6    0.73    1.09
   1  -4   6    2.61    2.00
   1  -4   6    1.59    1.32
   1  -4   6    0.74    1.05
  -1   4  -7  259.81   14.10
   1  -4   7  252.92   16.94
  -1   4  -8  248.44   14.71
   1  -4   8  279.11   20.49
   1  -4   8  264.57   13.56
   1  -4   9    5.51    2.17
   1  -4   9   10.97    4.85
  -1   4  -9    5.01    1.88
   1  -4  10  175.76   12.35
   1  -4  10  173.61   19.53
   1  -4  11    4.65    2.28
  -1   4 -11    4.86    2.45
  -1   4 -12   65.41    8.66
   1  -4  12   83.27    8.81
   1  -4  13   18.70    4.68
  -1   4 -13   21.51    5.06
   1  -4  14   -0.20    1.69
  -1   4 -14    0.24    1.81
  -1   4 -15    2.95    2.01
   1  -4  15   11.92    4.07
   1  -4  16   -2.60    2.15
  -1   4 -16    5.00    3.73
   1  -4  17  861.88   36.02
  -1   4 -17  592.78   31.69
  -1   4 -18    2.44    2.69
   1  -4  18   10.24    4.11
   1  -4  19    1.12    2.19
  -1   4 -19   -1.81    2.10
   1  -4  20    1.31    1.22
  -1   4 -20    3.10    2.45
   1  -4  21   22.61    5.68
  -1   4 -21   22.52    8.21
  -1   4 -22    3.32    4.03
   1  -4  22    0.21    2.14
   1  -4  23    3.23    2.64
  -1   4 -23    7.86    6.51
  -1   4 -24   54.57   13.49
   1  -4  24   48.43   10.03
   1  -4  25   22.31    7.72
  -1   4 -25   19.27    8.38
   1  -4  26    9.39    5.81
  -1   4 -26   12.85    7.20
  -1   4 -27   32.28   12.51
  -1   4 -28   24.80   11.26
  -1   3  28   11.74    6.42
  -1   3  27    7.12    7.06
   1  -3 -27    7.94    9.65
  -1   3  26   52.89   12.63
   1  -3 -26   48.88   15.99
  -1   3  25   16.09    6.69
   1  -3 -25   21.40    8.89
   1  -3 -24   38.42   13.04
  -1   3  24   67.84   13.84
  -1   3  23   20.08    6.07
   1  -3 -23    5.36    5.27
   1  -3 -22   23.74    8.24
  -1   3  22   60.56   12.13
   1  -3 -21   92.72   17.95
  -1   3  21  156.84   17.79
  -1   3  20   52.44    9.80
   1  -3 -20   48.62   12.71
   1  -3 -19   -3.46    3.58
  -1   3  19    1.64    2.52
  -1   3  18    5.73    3.39
   1  -3 -18    0.34    2.43
   1  -3 -17    5.84    5.44
  -1   3  17    2.37    2.37
   1  -3 -16   26.77    8.02
  -1   3  16   22.41    6.17
  -1   3  15   56.73    9.17
   1  -3 -15   53.82   10.61
   1  -3 -14  310.08   24.36
  -1   3  14  140.31   13.74
   1  -3 -13   14.20    5.48
  -1   3  13    9.90    4.46
  -1   3  12 1129.10   35.63
   1  -3 -12  493.77   29.47
   1  -3 -11  830.89   35.35
  -1   3  11  703.87   25.77
  -1   3  10   21.67    4.35
   1  -3 -10   20.25    5.63
  -1   3  10   35.06    6.20
  -1   3   9  866.58   26.60
   1  -3  -9  996.81   35.79
  -1   3   8   82.03    8.23
  -1   3   8  113.87    9.34
   1  -3  -8  106.35   11.66
   1  -3  -7    0.52    1.77
   1  -3  -7   -0.38    0.67
  -1   3   7   -1.51    1.83
  -1   3   7    0.80    1.03
   1  -3  -6  164.54   13.15
   1  -3  -6  154.33    9.10
  -1   3   6  150.40    9.66
   1  -3  -5    2.07    0.60
  -1   3   5   -2.33    1.60
  -1   3   5    1.80    2.39
   1  -3  -5    2.16    1.28
  -1   3   4  544.61   21.46
  -1   3   4  559.38   16.73
  -1   3   3 3240.19   34.81
  -1   3   3 2876.76   51.11
  -1   3   2 1366.90   20.87
  -1   3   2  563.31   15.07
   1  -3  -2  766.44   16.12
   1  -3  -2 1774.17   25.81
  -1   3   1  705.30   15.50
   1  -3  -1 1324.49   18.61
  -1   3   1  915.52   18.23
   1  -3  -1 1285.44   21.97
   1  -3   0  512.52   13.62
  -1   3   0  717.48   14.95
  -1   3  -1 5638.81   47.44
   1  -3   1 3866.04   37.47
  -1   3  -1 4985.21   40.91
   1  -3   1 4475.40   35.94
   1  -3   2 1072.52   20.09
   1  -3   2  713.80   18.22
  -1   3  -2 1116.27   19.45
  -1   3  -2  539.58   16.12
  -1   3  -3 2354.78   36.37
  -1   3  -3 2511.80   31.45
   1  -3   3 1528.13   30.45
   1  -3   3 1729.64   27.85
  -1   3  -4  974.02   21.51
   1  -3   4  967.49   20.21
   1  -3   4  905.71   20.34
  -1   3  -5  876.92   21.09
   1  -3   5  900.27   25.60
   1  -3   6  113.61    7.57
  -1   3  -6  117.34    8.43
  -1   3  -7  373.81   15.72
   1  -3   7  347.65   14.88
   1  -3   8 2138.58   37.37
  -1   3  -8 2259.77   40.85
   1  -3   8 2233.36   38.55
  -1   3  -9  312.36   16.60
   1  -3   9  313.60   14.85
  -1   3  -9  276.52   14.63
  -1   3 -10  147.40   11.60
   1  -3  10  148.83   10.67
  -1   3 -10  135.81   12.36
  -1   3 -11  110.75   11.12
   1  -3  11  135.95   10.61
  -1   3 -11  119.62   10.71
   1  -3  12   60.67    7.29
  -1   3 -12   46.84    6.91
  -1   3 -13    0.24    1.00
   1  -3  13    3.06    1.34
   1  -3  14  224.43   15.63
  -1   3 -14  236.66   17.78
  -1   3 -15  506.72   26.78
   1  -3  15  432.58   23.79
  -1   3 -16   34.08    7.46
   1  -3  16   32.36    6.21
  -1   3 -17  150.09   15.89
   1  -3  17  197.42   16.17
   1  -3  18   48.85    8.22
  -1   3 -18   56.18   10.62
  -1   3 -19   23.99    7.33
   1  -3  19   15.79    4.73
  -1   3 -20   30.74    8.53
   1  -3  20   30.53    6.48
   1  -3  21    6.59    4.15
  -1   3 -21    4.81    3.81
  -1   3 -22    6.50    5.32
   1  -3  22    4.95    3.07
  -1   3 -23   10.51    5.85
   1  -3  23    7.07    4.11
   1  -3  24   16.96    6.03
  -1   3 -24   10.20    5.68
  -1   3 -25   28.80   10.82
   1  -3  25   10.60    5.07
  -1   3 -26   23.12   10.36
   1  -3  26   15.98    6.30
   1  -3  27   90.39   14.72
  -1   3 -27   76.23   17.79
  -1   3 -28   26.04   11.29
  -1   2  28   -1.93    2.37
   1  -2 -28   -5.24    7.98
   1  -2 -27    5.53    7.62
  -1   2  27    4.98    4.75
  -1   2  26    1.61    4.28
   1  -2 -26    7.73    4.84
   1  -2 -25    1.33    7.21
  -1   2  25   -1.87    3.27
  -1   2  24   15.40    7.29
   1  -2 -24    7.01    3.06
  -1   2  23   43.64   10.01
   1  -2 -23   50.87   13.71
  -1   2  22   21.21    6.90
   1  -2 -22   47.35   13.58
   1  -2 -21  267.48   28.69
  -1   2  21  263.09   22.84
   1  -2 -20   14.71    7.34
  -1   2  20    0.52    3.39
  -1   2  19    4.63    3.33
   1  -2 -19   -5.29    3.26
  -1   2  18  208.34   19.38
   1  -2 -18  151.57   19.43
   1  -2 -17   19.75    6.91
  -1   2  17   10.43    3.51
   1  -2 -16   73.54   12.45
  -1   2  16  126.22   13.50
  -1   2  15   60.22    9.04
   1  -2 -15   47.40    9.91
  -1   2  14  127.14   12.45
   1  -2 -14  132.81   15.17
   1  -2 -13  329.50   23.64
  -1   2  13  313.99   18.04
  -1   2  12   30.48    5.19
   1  -2 -12   31.16    6.88
  -1   2  11   23.06    4.33
   1  -2 -11   20.13    5.44
  -1   2  10 1288.49   31.68
   1  -2 -10 1229.13   39.11
  -1   2   9   47.42    5.80
  -1   2   9   57.44    6.83
   1  -2  -9   60.65    8.20
   1  -2  -8  268.48   16.45
  -1   2   8  221.93   11.78
  -1   2   8  269.62   14.11
   1  -2  -7 4632.92   54.67
  -1   2   7 4608.60   50.48
   1  -2  -7 3513.58   59.12
  -1   2   7 3314.04   47.11
   1  -2  -6   20.55    4.40
   1  -2  -6   26.62    4.55
  -1   2   6   17.85    3.18
  -1   2   6   13.33    2.87
  -1   2   5  108.07    8.48
  -1   2   5   84.72    6.56
   1  -2  -5  119.60    9.97
   1  -2  -5   87.10    7.29
  -1   2   4 3289.29   46.16
   1  -2  -4 3304.53   50.45
   1  -2  -3  878.92   16.31
  -1   2   3  737.86   15.64
   1  -2  -3  884.39   25.10
  -1   2   3  721.68   21.73
  -1   2   2  821.45   23.78
  -1   2   2  814.66   15.87
   1  -2  -1  310.47    9.04
  -1   2   1  296.42    9.77
  -1   2   1  205.87    6.65
   1  -2  -1  218.02    8.26
  -1   2   0   31.50    2.75
  -1   2   0   67.51    3.75
   1  -2   0   44.78    3.71
   1  -2   0   53.92    3.11
  -1   2  -1   70.73    4.00
  -1   2  -1   73.95    4.27
   1  -2   1   76.69    4.45
   1  -2   2  725.16   16.56
   1  -2   2  816.43   15.18
   1  -2   3 8836.38   63.95
   1  -2   3 8324.54   46.07
  -1   2  -3 7749.86   48.75
   1  -2   3 7334.50   46.20
  -1   2  -4 3221.33   34.64
   1  -2   4 3217.97   32.51
   1  -2   5 3092.07   34.95
   1  -2   5 3053.21   34.75
  -1   2  -6 4135.62   44.83
  -1   2  -6 5486.65   52.60
   1  -2   6 4419.63   47.74
   1  -2   6 6232.64   52.47
   1  -2   7  872.32   21.42
  -1   2  -7  903.56   24.02
   1  -2   8  826.43   21.94
  -1   2  -8  855.90   23.32
   1  -2   8  844.59   22.71
  -1   2  -9  287.75   15.40
   1  -2   9  266.72   12.98
   1  -2   9  261.35   13.33
  -1   2  -9  305.53   14.92
  -1   2 -10  604.89   21.82
  -1   2 -10  566.62   22.85
  -1   2 -11  244.63   16.09
   1  -2  11  265.86   14.72
   1  -2  12  429.84   19.97
  -1   2 -12  262.80   16.67
   1  -2  13   74.49    9.06
  -1   2 -13   45.42    7.04
  -1   2 -14  104.54   11.11
   1  -2  14  122.80   11.52
   1  -2  15    7.15    2.93
  -1   2 -15    2.13    1.37
  -1   2 -16   42.05    7.92
   1  -2  16   29.88    6.26
  -1   2 -17    9.51    3.94
   1  -2  17    7.17    3.35
  -1   2 -18    2.68    2.68
   1  -2  18    1.26    2.07
  -1   2 -19   47.24   10.05
   1  -2  19   42.90    7.69
   1  -2  20   57.97    9.03
  -1   2 -20   52.24   11.61
   1  -2  21    5.10    1.91
  -1   2 -21    6.94    5.33
   1  -2  22    0.87    2.31
  -1   2 -22    0.73    4.22
   1  -2  23   50.74   11.34
  -1   2 -23  117.83   17.76
  -1   2 -24   20.25    7.73
   1  -2  24   22.23    6.61
  -1   2 -25   -6.63    6.63
   1  -2  25   -4.34    3.34
  -1   2 -26   80.80   17.39
   1  -2  26  105.04   15.29
  -1   2 -27   13.13    7.89
   1  -2  27   11.50    6.67
  -1   2 -28    2.37    5.90
   1  -2  28   11.08    5.68
  -1   1  28   10.97    7.08
   1  -1 -28    7.09    7.06
  -1   1  27   17.28    5.54
   1  -1 -27   31.06   13.02
   1  -1 -26   23.86   11.13
  -1   1  26   20.89    7.89
   1  -1 -25    8.71    6.67
  -1   1  25   24.84    7.56
   1  -1 -24    1.84    3.46
  -1   1  24    6.81    4.55
   1  -1 -23   26.63    9.77
  -1   1  23   29.01    8.28
   1  -1 -22   25.66   10.62
  -1   1  22   16.80    6.81
  -1   1  21    0.49    4.17
   1  -1 -21   -1.45    3.44
   1  -1 -20   48.17   11.50
  -1   1  20   78.30   11.90
  -1   1  19   25.58    6.26
   1  -1 -19   50.24   11.98
   1  -1 -18  123.51   17.86
  -1   1  18  156.02   15.42
  -1   1  17   63.42    9.10
   1  -1 -17   83.81   13.71
   1  -1 -16  157.42   17.41
  -1   1  16  162.36   14.20
   1  -1 -15   81.54   12.23
  -1   1  15   62.26    8.60
  -1   1  14   88.97   10.12
   1  -1 -14   40.05    8.91
   1  -1 -13   92.71   11.84
  -1   1  13   24.97    5.22
  -1   1  12   18.22    4.22
   1  -1 -12   19.92    5.23
   1  -1 -11  930.38   33.86
  -1   1  11  822.12   27.67
  -1   1  10 1281.75   30.87
   1  -1 -10 1339.49   38.76
  -1   1   9   23.24    4.02
   1  -1  -9   18.22    4.26
   1  -1  -9   26.07    5.64
  -1   1   8   15.25    3.17
   1  -1  -8   11.49    3.20
   1  -1  -8   15.40    4.30
  -1   1   8    8.46    2.83
  -1   1   7  928.46   23.93
   1  -1  -7  973.25   25.75
   1  -1  -6  548.65   20.93
  -1   1   6  551.12   18.47
   1  -1  -5 2356.87   40.38
   1  -1  -5 2283.09   32.97
  -1   1   4  203.92   10.16
   1  -1  -4  232.99   11.53
  -1   1   3 1564.92   22.69
  -1   1   3 1732.56   28.26
  -1   1   2   58.09    5.27
   1  -1  -2   92.35    4.83
  -1   1   2  117.86    5.29
   1  -1  -2   82.08    6.53
  -1   1   1 1327.79   24.97
   1  -1  -1 1475.38   15.22
   1  -1   0  847.24   14.17
  -1   1   0   -0.44    0.64
   1  -1   1   50.81    2.79
  -1   1  -1   -0.36    0.48
   1  -1   2 1429.86   16.35
  -1   1  -2 1204.49   14.52
  -1   1  -3   12.77    1.51
   1  -1   3   16.18    2.07
   1  -1   3   10.04    1.35
  -1   1  -3    9.56    1.62
   1  -1   4 1182.92   17.18
  -1   1  -4 1213.16   20.20
  -1   1  -4 1256.26   17.55
   1  -1   5  327.37   10.48
  -1   1  -5  349.45   11.15
   1  -1   5  375.59   10.87
  -1   1  -5  298.64   10.03
   1  -1   6  676.05   17.15
  -1   1  -6  636.76   17.49
  -1   1  -7  874.48   21.18
   1  -1   7  879.59   20.27
   1  -1   8   94.79    7.52
  -1   1  -8  104.58    8.25
  -1   1  -8   74.44    6.56
   1  -1   8   73.03    6.37
   1  -1   9 1103.95   27.84
  -1   1  -9 1116.48   28.16
   1  -1  10  467.04   18.06
  -1   1 -10  512.19   20.13
  -1   1 -11  170.48   12.02
   1  -1  11  225.16   13.30
  -1   1 -12  834.02   27.79
   1  -1  12  470.60   19.77
  -1   1 -13  330.20   19.12
   1  -1  13  304.52   16.75
   1  -1  14  108.93   10.18
  -1   1 -14  107.57   11.26
  -1   1 -15  137.42   13.61
   1  -1  15  167.59   12.97
  -1   1 -16    2.76    1.87
   1  -1  16    7.83    3.38
   1  -1  17    7.13    2.88
  -1   1 -17   14.26    5.15
  -1   1 -18   15.77    5.16
   1  -1  18   34.20    6.30
  -1   1 -19    3.58    1.84
   1  -1  19    8.68    3.91
   1  -1  20   25.89    6.41
  -1   1 -20   21.71    7.23
  -1   1 -21   76.72   13.45
   1  -1  21  145.45   16.28
   1  -1  22   78.23   12.48
  -1   1 -22  180.90   21.58
   1  -1  23   32.77    7.86
  -1   1 -23   35.61   10.70
  -1   1 -24   12.24    6.85
   1  -1  24    8.01    4.01
  -1   1 -25   -6.08    4.83
   1  -1  25    2.32    3.42
   1  -1  26   32.57    9.20
  -1   1 -26   26.95    9.35
  -1   1 -27    9.67    9.60
   1  -1  27   15.60    6.93
  -1   1 -28    2.00    3.26
   1  -1  28   -2.41    4.73
   1  -1  29    2.27    2.16
   1   0 -28   -2.18    9.64
  -1   0  28    7.88    5.78
  -1   0  27   38.79   10.54
   1   0 -27   34.86   13.55
  -1   0  26    5.33    3.68
   1   0 -26    5.69    5.58
  -1   0  25   24.35    7.67
   1   0 -25    8.25    6.03
   1   0 -24  131.95   22.95
  -1   0  24   64.85   12.70
   1   0 -23   -4.85    6.17
  -1   0  23    6.41    4.38
   1   0 -22   32.95   10.99
  -1   0  22   29.95    7.75
   1   0 -21   40.54   11.58
  -1   0  21   74.72   11.67
  -1   0  20    7.77    4.11
   1   0 -20    8.59    5.07
  -1   0  19   41.36    7.87
   1   0 -19   50.35   11.70
  -1   0  18   53.87    8.92
   1   0 -18   63.17   12.09
  -1   0  17   14.37    4.82
   1   0 -17   20.49    6.96
  -1   0  16   44.52    7.46
   1   0 -16   33.93    7.75
  -1   0  15    1.86    1.75
   1   0 -15    2.69    1.22
   1   0 -14  581.11   30.29
  -1   0  14  491.08   24.26
  -1   0  13  174.07   14.19
   1   0 -13  156.53   15.18
   1   0 -12   -0.07    1.32
  -1   0  12    2.50    2.71
   1   0 -11  700.03   28.70
  -1   0  11  669.03   27.30
  -1   0  10   -1.60    2.42
   1   0 -10   -0.44    1.89
  -1   0   9  405.65   16.85
   1   0  -9  440.10   21.26
   1   0  -9  427.13   19.89
  -1   0   8  684.94   23.44
  -1   0   8  615.79   20.26
   1   0  -8  619.09   22.64
   1   0  -7  564.84   20.61
  -1   0   7  618.75   20.55
  -1   0   6   71.97    6.40
   1   0  -6   78.79    7.14
  -1   0   6   67.80    5.77
   1   0  -6   68.52    6.64
  -1   0   5  545.39   15.52
   1   0  -5  546.16   17.52
   1   0  -5  557.76   17.61
  -1   0   4    5.79    1.55
   1   0  -4    3.64    1.82
  -1   0   4    9.54    2.29
   1   0  -4    4.20    1.48
   1   0  -3 2049.07   28.68
  -1   0   3 1871.00   27.71
  -1   0   2  348.97   10.26
   1   0  -2  416.09   12.00
  -1   0   1   -0.06    0.31
  -1   0   1   -0.38    0.62
   1   0  -1    0.06    0.31
  -1   0  -2   -0.11    0.23
   1   0   2   68.03    2.72
   1   0   3   51.29    2.77
  -1   0  -3   50.90    3.11
  -1   0  -3   38.16    2.32
   1   0   4    1.05    0.45
  -1   0  -4    0.52    0.68
  -1   0  -4    0.93    0.47
   1   0   4    1.09    0.69
  -1   0  -5 1140.96   19.70
  -1   0  -5 1102.54   17.81
   1   0   5 1190.30   17.83
   1   0   5 1108.92   17.48
  -1   0  -6 1172.28   20.21
  -1   0  -6 1093.50   20.87
   1   0   6 1122.37   19.41
  -1   0  -7  449.02   14.04
   1   0   7  425.34   12.99
   1   0   8   98.75    7.04
   1   0   8  100.96    6.84
  -1   0  -8  111.58    7.94
  -1   0  -8  103.78    7.53
   1   0   9   55.96    5.82
   1   0   9   49.90    5.08
  -1   0  -9   46.33    5.30
  -1   0  -9   66.58    6.65
  -1   0 -10  340.56   15.51
   1   0  10  335.02   13.93
   1   0  10  319.49   14.42
  -1   0 -11  278.85   15.87
  -1   0 -11  266.34   14.58
   1   0  11  286.58   13.60
   1   0  12   57.43    6.61
  -1   0 -12   65.74    8.22
   1   0  13   14.38    3.82
  -1   0 -13    9.91    3.16
  -1   0 -14   -0.56    1.34
   1   0  14   -0.89    0.97
   1   0  15  141.05   12.20
  -1   0 -15  159.78   14.99
   1   0  16   27.68    5.49
  -1   0 -16   19.10    5.58
  -1   0 -17  356.50   24.19
   1   0  17  402.10   22.95
   1   0  18   34.32    7.60
  -1   0 -18   67.40   10.47
  -1   0 -19    7.14    3.72
   1   0  19    5.34    3.20
  -1   0 -20   17.69    6.19
   1   0  20   11.88    5.75
   1   0  21  151.76   16.03
  -1   0 -21  151.68   18.54
   1   0  22    7.41    3.16
  -1   0 -22    3.17    2.14
   1   0  23   16.55    6.21
  -1   0 -23   18.16    6.21
   1   0  24    4.92    4.84
  -1   0 -24   18.24    8.06
   1   0  25   67.04   12.96
  -1   0 -25   57.73   14.71
  -1   0 -26    3.98    6.57
   1   0  26    4.55    5.07
   1   0  27    5.59    6.07
  -1   0 -27    6.46    5.30
   1   0  28   19.94    6.86
   1   0  29   49.12   11.96
   1   1 -28   -5.76    3.90
  -1  -1  28   -1.49    3.34
   1   1 -27    0.02    6.23
  -1  -1  27   13.47    5.99
   1   1 -26   17.51   11.07
  -1  -1  26   14.99    6.94
   1   1 -25   -6.39    6.21
  -1  -1  25    2.26    4.47
   1   1 -24   82.10   17.77
  -1  -1  24  136.82   17.78
  -1  -1  23   24.08    6.92
   1   1 -23    4.33    2.48
   1   1 -22    9.06    5.87
  -1  -1  22    9.17    4.48
   1   1 -21    8.75    7.64
  -1  -1  21    2.60    3.74
   1   1 -20    0.15    3.95
  -1  -1  20    3.10    1.65
   1   1 -19   73.59   13.61
  -1  -1  19   57.23    9.55
  -1  -1  18   26.43    6.53
   1   1 -18   17.47    5.88
   1   1 -17    3.17    3.83
  -1  -1  17    2.30    2.40
  -1  -1  16  195.30   16.63
   1   1 -16  200.20   19.29
  -1  -1  15  174.36   15.84
   1   1 -15  147.26   15.55
  -1  -1  14    0.01    1.77
   1   1 -14   -1.25    1.67
   1   1 -13  314.00   22.17
  -1  -1  13  252.46   17.55
   1   1 -12   47.17    8.58
  -1  -1  12   54.11    7.80
   1   1 -11   34.72    6.49
  -1  -1  11   57.73    7.83
   1   1 -10  102.18   10.71
  -1  -1  10  129.18   10.98
   1   1  -9    5.95    2.36
  -1  -1   9    5.89    2.61
  -1  -1   9    4.62    1.36
   1   1  -9    6.99    3.41
   1   1  -8  108.88    9.78
  -1  -1   8  126.84    9.68
  -1  -1   8  112.05    8.33
   1   1  -8  125.23   10.27
   1   1  -7  132.93   10.40
  -1  -1   7  100.87    7.45
   1   1  -7  105.06    8.81
  -1  -1   7  107.13    8.65
  -1  -1   6  506.75   15.97
   1   1  -6  529.00   18.69
   1   1  -5 2368.30   37.79
  -1  -1   5 2349.78   32.35
  -1  -1   4 2198.96   29.49
   1   1  -4 2368.90   32.90
  -1  -1   3 1577.50   26.04
   1   1  -3 1594.54   24.03
  -1  -1   3 1481.59   22.92
   1   1  -3 1416.10   24.43
   1   1  -2  460.67   13.26
  -1  -1   2  422.49   11.98
  -1  -1   2  446.73   10.99
   1   1  -1  100.05    4.51
  -1  -1   1   86.66    4.28
   1   1   0   -0.23    0.23
  -1  -1   0   -0.19    0.52
  -1  -1   0   -0.06    0.33
   1   1   0   -0.46    1.02
  -1  -1  -1   -0.59    0.23
   1   1   1   -0.49    0.39
  -1  -1  -2  490.04   10.27
   1   1   2  631.85   11.61
  -1  -1  -3 1867.55   19.90
   1   1   3 1783.44   18.64
  -1  -1  -4 3400.90   30.24
  -1  -1  -4 3900.88   25.32
   1   1   4 4518.77   35.54
   1   1   4 4926.17   26.25
   1   1   5 3680.92   27.77
  -1  -1  -5 3762.85   30.49
   1   1   6  421.45   10.70
   1   1   6  306.38   11.02
  -1  -1  -6  365.47   12.05
  -1  -1  -6  460.76   12.48
   1   1   7  200.54   10.16
  -1  -1  -7  183.67    9.01
   1   1   7  175.15    7.67
   1   1   8 1000.05   20.18
  -1  -1  -8 1074.80   25.02
   1   1   9  180.49    9.01
  -1  -1  -9  172.43   10.64
  -1  -1  -9  149.11   10.34
   1   1  10  309.88   12.67
  -1  -1 -10  291.34   14.90
  -1  -1 -10  324.04   16.03
  -1  -1 -11  767.32   26.20
   1   1  11  680.71   20.00
  -1  -1 -12   15.70    3.60
   1   1  12   17.99    3.62
   1   1  12   15.86    4.25
   1   1  13   73.16    8.84
  -1  -1 -13   27.20    5.51
   1   1  14   17.10    4.61
  -1  -1 -14   21.47    4.38
  -1  -1 -15   31.30    6.66
   1   1  15   30.44    6.79
  -1  -1 -16   43.00    7.69
   1   1  16   27.22    6.03
   1   1  17  157.05   14.73
  -1  -1 -17  118.02   13.59
  -1  -1 -18    0.28    2.54
   1   1  18    6.51    3.13
  -1  -1 -19   69.54   11.74
   1   1  19   63.75    9.85
   1   1  20  117.69   13.90
  -1  -1 -20   85.30   14.00
  -1  -1 -21   -2.64    4.12
   1   1  21    3.41    2.18
  -1  -1 -22   -1.99    3.44
   1   1  22    7.48    4.40
   1   1  23   97.63   14.66
  -1  -1 -23   68.87   14.30
  -1  -1 -24    2.22    2.72
   1   1  24    1.97    4.71
   1   1  25   34.21    9.71
  -1  -1 -25   43.09   13.52
  -1  -1 -26   -4.59    5.96
   1   1  26    1.41    4.63
  -1  -1 -27   18.69    9.45
   1   1  27   14.21    6.74
   1   1  28   50.57   11.85
   1   1  29    8.72    5.50
   1   2 -28    9.66    5.12
  -1  -2  28   12.39    6.82
  -1  -2  27   10.92    6.36
   1   2 -27   -6.08    8.22
  -1  -2  26   60.79   13.13
   1   2 -26   39.57   14.57
   1   2 -25   24.95    9.78
  -1  -2  25   40.75   10.41
   1   2 -24   11.08    7.27
  -1  -2  24   23.20    7.32
  -1  -2  23    0.89    1.43
   1   2 -23   26.96   16.84
   1   2 -22   31.11   10.69
  -1  -2  22   24.12    6.54
  -1  -2  21   81.27   12.59
   1   2 -21   79.05   15.40
   1   2 -20    3.80    4.96
  -1  -2  20   -1.17    1.59
   1   2 -19   28.89    8.46
  -1  -2  19   43.72    8.48
  -1  -2  18    1.71    2.68
   1   2 -18    6.13    3.04
   1   2 -17  238.03   22.79
  -1  -2  17  436.51   26.98
   1   2 -16    7.32    2.90
  -1  -2  16   14.99    5.06
   1   2 -15    4.70    3.73
  -1  -2  15    4.41    3.42
  -1  -2  14  149.24   13.83
   1   2 -14  181.75   17.40
  -1  -2  13   93.61   10.82
   1   2 -13   96.52   11.98
   1   2 -12   -0.42    1.35
  -1  -2  12    3.06    1.94
   1   2 -11  109.68   11.46
  -1  -2  11   76.58    9.29
   1   2 -10    5.91    3.12
  -1  -2  10   -1.70    2.63
  -1  -2   9   27.66    5.40
   1   2  -9   48.54    7.46
   1   2  -9   40.89    6.30
  -1  -2   8    2.41    2.62
   1   2  -8    2.45    1.47
  -1  -2   8    1.71    0.82
   1   2  -8   -0.20    1.18
  -1  -2   7   16.59    3.17
  -1  -2   7   19.89    4.14
   1   2  -7   18.38    3.70
   1   2  -7   19.72    4.04
  -1  -2   6  687.89   21.44
   1   2  -6  866.72   23.98
  -1  -2   6  839.40   21.27
   1   2  -6  722.95   23.89
   1   2  -5  189.05   10.67
   1   2  -5  216.14   12.25
  -1  -2   5  204.99    9.83
  -1  -2   5  176.63   10.83
  -1  -2   4 2272.28   30.63
   1   2  -4 2200.71   32.44
  -1  -2   3 1723.63   24.72
  -1  -2   3 1570.55   28.19
  -1  -2   3 2092.66   49.09
   1   2  -3 2001.42   27.37
  -1  -2   2  209.15    7.90
   1   2  -2  193.27    7.60
  -1  -2   2  221.83   13.55
   1   2  -1   70.83    4.12
  -1  -2   1   51.01    6.43
   1   2   0 1484.25   16.13
  -1  -2   0 1429.89   15.62
   1   2   1   64.27    4.95
  -1  -2  -1   58.59    5.09
  -1  -2  -1   65.40    2.61
   1   2   1   64.41    2.81
  -1  -2  -2   51.99    4.46
   1   2   2   87.28    6.35
   1   2   3  503.26   13.79
  -1  -2  -3  382.76   11.16
  -1  -2  -4 1288.18   17.93
   1   2   4 1329.30   14.10
   1   2   5  338.30   11.65
   1   2   5  363.67    8.67
  -1  -2  -5  353.65   10.47
  -1  -2  -6  114.39    6.60
   1   2   6  104.56    5.12
   1   2   6   94.25    6.63
  -1  -2  -7 1695.19   28.03
   1   2   7 1580.89   22.77
   1   2   7 1615.77   30.59
   1   2   8  494.10   18.52
  -1  -2  -8  493.63   16.17
   1   2   9   73.84    7.76
  -1  -2  -9   72.95    7.80
  -1  -2  -9   87.11    7.50
   1   2   9   95.89    6.33
   1   2  10   11.21    2.15
  -1  -2 -10   15.71    3.64
   1   2  10   17.49    3.73
  -1  -2 -10    9.91    2.68
   1   2  11    0.97    1.13
  -1  -2 -11    0.23    1.24
   1   2  11    1.97    1.81
  -1  -2 -12    4.03    2.05
   1   2  12    3.77    1.73
   1   2  12    3.87    2.00
  -1  -2 -13  242.10   16.09
   1   2  13  205.57   11.92
   1   2  14  293.29   17.61
  -1  -2 -14  234.79   17.07
  -1  -2 -15   -1.03    1.47
   1   2  15    0.99    0.96
   1   2  16    0.50    1.79
  -1  -2 -16    1.15    1.54
  -1  -2 -17   26.90    6.83
   1   2  17   51.16    8.49
  -1  -2 -18   21.78    5.99
   1   2  18   13.24    4.84
  -1  -2 -19   10.13    5.67
   1   2  19    1.57    2.86
  -1  -2 -20   -0.88    2.69
   1   2  20    6.14    2.50
  -1  -2 -21    2.21    2.46
   1   2  21   14.50    6.09
   1   2  22   31.59    8.58
  -1  -2 -22   23.53    8.39
  -1  -2 -23    2.27    4.10
   1   2  23    7.46    6.66
  -1  -2 -24   11.79    8.14
   1   2  24   17.37    7.03
   1   2  25   97.20   14.55
  -1  -2 -25   83.08   16.67
   1   2  26   88.09   14.64
  -1  -2 -26   86.37   19.12
   1   2  27   10.77    5.88
   1   2  28   13.41    5.62
   1   2  29   11.57    4.10
  -1  -3  28    3.90    4.01
  -1  -3  27    1.95    3.85
   1   3 -27    6.99    8.03
  -1  -3  26    6.20    4.81
   1   3 -26    0.60    5.16
   1   3 -25   -2.98    5.07
  -1  -3  25    2.88    2.90
   1   3 -24    0.50    5.78
  -1  -3  24    4.38    4.27
  -1  -3  23   29.29    7.65
   1   3 -23   25.68    9.04
  -1  -3  22   27.55    7.15
   1   3 -22   22.29    7.73
   1   3 -21   13.05    7.15
  -1  -3  21    4.75    3.75
  -1  -3  20    5.35    2.99
   1   3 -20    0.95    2.74
  -1  -3  19    1.20    2.81
   1   3 -19    0.25    2.81
  -1  -3  18   35.99    8.79
   1   3 -18   27.50    8.98
   1   3 -17    9.31    4.24
  -1  -3  17    8.30    3.29
  -1  -3  16    4.09    2.79
   1   3 -16    5.16    4.63
  -1  -3  15  109.34   12.75
   1   3 -15   70.96   11.47
  -1  -3  14   73.77    9.70
   1   3 -14   87.23   12.09
  -1  -3  13  124.00   12.53
   1   3 -13   93.81   11.55
   1   3 -12   23.40    5.56
  -1  -3  12   33.20    6.43
   1   3 -11  172.12   14.32
  -1  -3  11  160.53   13.54
  -1  -3  10  878.93   30.36
   1   3 -10 1172.91   35.42
  -1  -3   9  432.18   21.94
   1   3  -9  478.75   21.33
   1   3  -8  877.64   28.65
   1   3  -8  804.96   29.97
  -1  -3   7 1106.92   43.45
  -1  -3   7 1051.06   26.69
  -1  -3   7 1008.44   28.18
  -1  -3   6    8.81    1.98
  -1  -3   6   13.24    6.35
   1   3  -6   10.04    2.50
  -1  -3   6    7.32    2.44
  -1  -3   5 1933.44   36.69
  -1  -3   5 1884.70   32.10
  -1  -3   4 1771.13   34.58
   1   3  -4 1746.64   30.62
  -1  -3   3    4.52    1.79
  -1  -3   3   10.80    4.33
   1   3  -3   12.35    2.51
   1   3  -3    5.52    4.58
   1   3  -2  732.64   17.00
  -1  -3   2  641.28   15.92
   1   3  -1  871.13   16.38
  -1  -3   1  943.74   17.11
   1   3   0  539.56   12.23
   1   3   0  631.15   22.39
  -1  -3  -1   30.12    3.97
   1   3   1   19.80    3.65
  -1  -3  -1   22.15    2.00
   1   3   2   46.19    2.57
  -1  -3  -2   43.65    2.64
  -1  -3  -2   26.80    4.31
   1   3   2   39.40    4.37
   1   3   3  217.44   10.74
  -1  -3  -3  229.17   10.81
   1   3   4  875.04   17.56
   1   3   4  854.33   21.79
   1   3   5  637.69   17.72
  -1  -3  -5  507.84   15.53
   1   3   5  549.47   13.05
  -1  -3  -5  621.60   17.24
  -1  -3  -6 1041.94   23.30
   1   3   6 1110.60   18.64
   1   3   7  176.72    8.40
  -1  -3  -7  168.53    9.76
   1   3   7  164.22    9.86
   1   3   8   21.45    3.67
  -1  -3  -8   30.42    4.44
  -1  -3  -8   28.35    4.60
   1   3   8   29.69    3.39
  -1  -3  -9  388.10   16.32
   1   3   9  443.80   13.77
  -1  -3  -9  420.98   17.83
   1   3  10   21.65    4.13
  -1  -3 -10   13.38    3.33
   1   3  10   17.05    2.96
  -1  -3 -11   26.66    5.38
   1   3  11   27.35    3.85
   1   3  11   26.96    4.93
  -1  -3 -12  182.27   13.96
   1   3  12  141.64    9.14
   1   3  13    6.60    2.05
   1   3  13    2.50    1.44
  -1  -3 -13    6.33    3.31
   1   3  14    5.63    3.57
  -1  -3 -14    6.22    3.23
   1   3  15   15.12    5.12
  -1  -3 -15    1.01    2.78
  -1  -3 -16  114.98   13.69
   1   3  16  132.98   14.27
   1   3  17    6.87    4.22
  -1  -3 -17   -0.01    1.52
   1   3  18   21.23    7.28
  -1  -3 -18   28.13    7.93
  -1  -3 -19   45.31   10.31
   1   3  19   89.55   12.96
   1   3  20   17.71    6.05
  -1  -3 -20   16.57    7.60
   1   3  21   29.41    8.43
  -1  -3 -21   22.66    8.28
   1   3  22   58.94   10.67
  -1  -3 -22   42.37   11.04
   1   3  23  111.66   15.38
  -1  -3 -23  137.78   21.58
   1   3  24   29.57    8.73
  -1  -3 -24   25.61   10.93
  -1  -3 -25   14.72   11.12
   1   3  25   21.83    9.42
   1   3  26   70.63   13.29
   1   3  27   21.30    7.83
   1   3  28   14.87    7.14
   1   3  29    0.21    3.70
   1   4 -27   19.77   12.35
  -1  -4  27    1.32    4.68
   1   4 -26   28.75   13.12
  -1  -4  26   27.13    8.35
   1   4 -25    6.98    6.85
  -1  -4  25   -1.48    1.64
   1   4 -24    0.62    4.39
  -1  -4  24    5.41    5.05
   1   4 -23    1.23    5.95
  -1  -4  23    3.21    1.78
  -1  -4  22  198.86   20.25
   1   4 -22  196.35   24.36
   1   4 -21   15.15    8.00
  -1  -4  21    6.67    4.28
  -1  -4  20   -1.73    1.39
   1   4 -20   -3.13    2.94
  -1  -4  19   -0.35    3.66
   1   4 -19    1.46    1.79
  -1  -4  18   31.68    7.52
   1   4 -18   42.02   10.40
  -1  -4  17    5.78    4.34
   1   4 -17   10.11    4.57
  -1  -4  16    4.32    2.50
   1   4 -16    9.95    5.66
  -1  -4  15  353.29   22.47
   1   4 -15  254.19   21.58
   1   4 -14   62.26   10.02
  -1  -4  14   77.56   10.62
   1   4 -13   29.55    7.45
  -1  -4  13   23.68    5.39
  -1  -4  12  274.66   19.11
   1   4 -12  153.81   14.31
   1   4 -11  145.35   13.31
  -1  -4  11  170.69   14.80
  -1  -4  10  470.46   23.60
   1   4 -10  513.06   24.82
  -1  -4   9   -2.97    2.29
   1   4  -9    2.71    2.94
  -1  -4   8   20.25    5.07
   1   4  -8   16.91    4.08
   1   4  -7   47.38    6.27
  -1  -4   7   50.79   10.62
  -1  -4   7   37.87    6.18
   1   4  -6  335.78   15.75
  -1  -4   6  289.84   15.96
  -1  -4   6  269.85   14.25
  -1  -4   6  359.40   22.67
  -1  -4   5  431.64   19.08
  -1  -4   5  444.72   17.02
   1   4  -5  406.21   16.54
   1   4  -4  255.65   12.16
  -1  -4   4  354.89   22.09
   1   4  -4  301.15   25.02
  -1  -4   4  374.92   14.10
   1   4  -3   -0.02    2.35
   1   4  -3    2.28    1.24
  -1  -4   3    1.71    1.10
  -1  -4   3    3.36    2.02
  -1  -4   2  602.68   15.91
   1   4  -2  532.66   26.66
  -1  -4   2  558.08   25.93
   1   4  -2  571.38   16.33
  -1  -4   1  549.86   14.06
   1   4  -1  565.67   15.51
  -1  -4   0  786.59   23.66
   1   4   0  765.11   15.74
  -1  -4  -1  249.16   12.57
   1   4   1  244.29    8.25
   1   4   2  993.66   25.79
   1   4   2  991.77   15.84
  -1  -4  -3   23.54    4.05
  -1  -4  -3   22.17    2.56
   1   4   3   20.15    2.15
  -1  -4  -4  159.23    6.24
  -1  -4  -4  176.51    9.72
   1   4   5   13.50    1.86
  -1  -4  -5   12.17    2.86
   1   4   5    8.61    1.90
   1   4   5   10.29    3.07
   1   4   6  484.93   15.43
   1   4   6  547.81   12.31
  -1  -4  -7    2.64    1.58
   1   4   7    4.60    1.15
  -1  -4  -7    3.79    2.42
  -1  -4  -8  545.24   21.26
   1   4   8  595.56   16.62
   1   4   9   38.00    5.55
  -1  -4  -9   30.06    5.28
   1   4   9   33.83    4.26
   1   4  10  177.46   12.69
  -1  -4 -10  204.29   14.16
   1   4  10  179.90    9.73
   1   4  11   77.11    6.48
  -1  -4 -11   56.58    7.71
   1   4  11   56.61    7.59
   1   4  12  415.89   20.61
   1   4  12  345.69   14.37
  -1  -4 -12  401.80   21.44
  -1  -4 -13   77.70    9.93
   1   4  13   80.11    7.49
   1   4  13   80.12    9.46
   1   4  14   20.91    5.00
  -1  -4 -14   28.88    6.28
   1   4  14   21.34    3.88
   1   4  15  335.11   20.60
  -1  -4 -15  229.07   19.29
   1   4  16  209.09   16.95
  -1  -4 -16  148.98   16.47
  -1  -4 -17   16.74    6.12
   1   4  17   27.41    6.48
   1   4  18   85.88   11.49
  -1  -4 -18   53.92   10.38
  -1  -4 -19   -1.47    2.09
   1   4  19   -1.10    1.45
  -1  -4 -20    8.60    5.88
   1   4  20   13.26    5.76
  -1  -4 -21   31.05    9.55
   1   4  21   42.88   10.44
   1   4  22   23.60    7.75
  -1  -4 -22   29.17    9.45
  -1  -4 -23    3.70    3.95
   1   4  23    3.11    3.87
  -1  -4 -24    5.96    5.78
   1   4  24    2.12    4.15
  -1  -4 -25  201.82   27.97
   1   4  25  316.24   27.74
   1   4  26    3.63    3.26
   1   4  27   46.47   11.32
   1   4  28    4.38    4.32
   1   4  29   39.91   10.49
  -1  -5  27   43.91   11.17
  -1  -5  26   -2.03    4.29
   1   5 -26    1.90    3.26
   1   5 -25   12.99    9.22
  -1  -5  25    0.20    2.23
   1   5 -24    3.24    4.31
  -1  -5  24    7.97    4.17
   1   5 -23   56.82   14.01
  -1  -5  23   48.70   11.30
  -1  -5  22   30.00    8.49
   1   5 -22   34.25   11.06
   1   5 -21  101.07   18.20
  -1  -5  21  102.98   15.30
  -1  -5  20   -0.13    2.34
   1   5 -20    7.10    5.16
   1   5 -19   46.43   11.49
  -1  -5  19   42.19    9.01
   1   5 -18   20.95    7.18
  -1  -5  18   19.33    6.50
  -1  -5  17    6.71    3.75
   1   5 -17    8.04    4.14
   1   5 -16   -1.76    2.94
  -1  -5  16   -3.83    3.53
   1   5 -15   71.44   11.56
  -1  -5  15   77.32   11.16
   1   5 -14  118.16   14.04
  -1  -5  14  162.20   15.09
  -1  -5  13  106.42   12.13
   1   5 -13  117.04   13.33
  -1  -5  12   15.83    4.72
   1   5 -12    8.38    3.10
   1   5 -11  434.23   24.75
  -1  -5  11  606.03   28.22
   1   5 -10   15.62    4.17
  -1  -5  10   19.69    4.53
   1   5  -9   32.33    6.15
  -1  -5   9   38.41    7.35
  -1  -5   8  409.11   21.51
   1   5  -8  353.17   18.62
  -1  -5   7   70.30    8.44
   1   5  -7   66.12    8.11
  -1  -5   7   45.87   10.65
  -1  -5   6    0.09    1.92
   1   5  -6    1.36    1.11
  -1  -5   6   -1.61    1.74
   1   5  -5  392.60   16.76
   1   5  -5  389.63   28.06
  -1  -5   5  321.42   23.96
   1   5  -4  174.48   10.89
  -1  -5   4  140.45    9.55
   1   5  -4  183.25   17.66
  -1  -5   3  407.55   15.19
   1   5  -3  488.12   28.25
  -1  -5   2  466.06   15.11
   1   5  -2  576.49   18.14
   1   5  -1  342.88   21.73
  -1  -5   1  312.78   18.41
  -1  -5   0  109.81    6.45
  -1  -5   0  154.76   12.16
   1   5   0  114.75   11.28
   1   5   0  152.53    8.06
  -1  -5  -1  382.91   11.91
  -1  -5  -1  433.30   17.56
   1   5   1  382.86   11.60
  -1  -5  -2    6.28    2.12
  -1  -5  -2    6.79    1.44
   1   5   2    4.27    2.78
   1   5   2    7.27    1.78
   1   5   3  833.35   16.01
  -1  -5  -3  867.91   16.88
  -1  -5  -4  162.91   10.73
  -1  -5  -4  156.81    8.11
   1   5   4  183.49   12.62
  -1  -5  -5   58.03    6.46
  -1  -5  -5   68.22    5.04
   1   5   5   57.41    6.96
   1   5   6  337.23   10.76
  -1  -5  -6  351.15   15.62
   1   5   6  352.19   16.11
   1   5   7   69.65    6.92
   1   5   7   90.36    5.97
  -1  -5  -7   94.33    8.60
   1   5   7  101.96    9.34
   1   5   8  602.99   22.57
   1   5   8  570.10   15.19
   1   5   9  459.53   21.15
   1   5   9  383.58   15.22
   1   5  10  386.05   14.93
   1   5  10  382.40   18.39
  -1  -5 -11  307.01   19.78
   1   5  11  300.78   17.09
   1   5  12  222.37   12.07
  -1  -5 -12  200.72   16.37
   1   5  12  214.00   15.38
   1   5  13   12.47    4.01
  -1  -5 -13   11.27    4.88
   1   5  13    7.16    2.14
  -1  -5 -14  157.29   15.32
   1   5  14  179.32   15.51
   1   5  14  148.24   10.30
  -1  -5 -15  195.68   17.78
   1   5  15  209.83   16.75
  -1  -5 -16   11.91    4.93
   1   5  16    6.60    1.80
  -1  -5 -17  327.36   25.20
   1   5  17  375.04   23.66
  -1  -5 -18  100.99   15.26
   1   5  18  128.04   14.52
  -1  -5 -19    1.34    1.76
   1   5  19    0.76    1.83
  -1  -5 -20  152.55   20.11
   1   5  20  172.93   17.47
  -1  -5 -21  150.34   20.61
   1   5  21  213.90   20.03
   1   5  22   80.59   12.84
  -1  -5 -22   86.08   16.61
  -1  -5 -23    7.95    2.44
   1   5  23   12.58    4.89
   1   5  24    7.17    4.49
  -1  -5 -24   15.60    8.83
   1   5  25   12.74    5.92
   1   5  26   50.40   11.32
   1   5  27    2.64    2.74
   1   5  28   -1.44    3.33
   1   5  29   12.56    6.33
  -1  -6  26    4.70    4.97
   1   6 -25   12.25    6.21
  -1  -6  25   20.21    7.48
   1   6 -24    2.86    5.30
  -1  -6  24    1.90    1.90
   1   6 -23   41.65   12.67
  -1  -6  23   65.45   12.25
  -1  -6  22   -1.04    1.74
   1   6 -22    0.13    3.43
   1   6 -21   15.32    9.00
  -1  -6  21    8.31    4.30
   1   6 -20    3.90    2.11
  -1  -6  20    6.50    4.32
   1   6 -19   37.85    9.68
  -1  -6  19   29.00    7.75
   1   6 -18  105.95   17.17
  -1  -6  18  172.95   17.75
   1   6 -17   34.77    8.53
  -1  -6  17   32.32    7.90
   1   6 -16  190.85   19.91
  -1  -6  16  183.57   17.45
   1   6 -15  187.46   18.45
  -1  -6  15  197.61   17.61
  -1  -6  14   -0.90    2.67
   1   6 -14   -1.26    4.12
   1   6 -13  546.73   30.04
  -1  -6  13  628.25   30.85
  -1  -6  12    0.77    2.45
   1   6 -12    1.30    1.46
  -1  -6  11   30.25    5.90
   1   6 -11   38.78    7.08
   1   6 -10   -2.93    2.92
  -1  -6  10    0.33    1.44
   1   6  -9  168.45   14.14
  -1  -6   9  187.83   15.36
  -1  -6   8  569.91   25.43
   1   6  -8  455.42   22.27
  -1  -6   7   33.02    6.43
   1   6  -7   37.77    6.28
   1   6  -6  194.16   20.61
   1   6  -6  127.10   10.74
  -1  -6   5   17.56    5.59
   1   6  -5   18.14    4.18
   1   6  -4   18.72    5.44
  -1  -6   4   16.97    5.44
   1   6  -4   17.97    3.94
   1   6  -3  440.69   17.71
   1   6  -3  732.32   38.02
  -1  -6   3  654.68   31.73
  -1  -6   3  526.65   18.73
  -1  -6   2    7.58    2.69
  -1  -6   2   12.33    2.77
   1   6  -2    6.36    2.36
  -1  -6   1  451.88   21.39
   1   6  -1  411.50   25.78
  -1  -6   0  217.18   15.26
   1   6   0  230.50   10.67
  -1  -6  -1   33.40    4.16
   1   6   1   22.57    5.48
  -1  -6  -2  769.73   18.57
  -1  -6  -2  682.51   25.19
   1   6   2  485.33   14.75
   1   6   2  374.04   20.05
   1   6   3  407.28   12.73
  -1  -6  -3  498.27   21.15
   1   6   4  747.41   27.09
   1   6   4  656.25   15.11
  -1  -6  -4  860.62   20.38
  -1  -6  -4  525.46   22.02
  -1  -6  -5  350.88   17.16
   1   6   5  134.78    6.95
   1   6   5  393.79   20.62
  -1  -6  -5  228.80   10.76
   1   6   6    0.36    1.93
   1   6   6    1.50    2.15
   1   6   6   -0.26    0.76
  -1  -6  -6    1.68    1.40
   1   6   7   -0.77    2.43
   1   6   7    0.98    0.95
   1   6   7   -0.53    1.67
   1   6   8   87.51    6.48
   1   6   8   66.67    7.70
   1   6   8   62.48    8.47
   1   6   9  195.66   14.08
   1   6   9  173.07    9.57
   1   6   9  189.46   11.97
   1   6  10  312.85   15.40
   1   6  10  266.40   11.79
   1   6  10  299.32   17.92
   1   6  11   98.28   11.11
   1   6  11   55.49    6.30
   1   6  12   18.68    4.82
   1   6  12   10.41    2.73
  -1  -6 -12   14.22    6.03
   1   6  13   33.27    6.15
  -1  -6 -13   34.74    7.38
   1   6  13   34.31    5.30
  -1  -6 -14   12.92    5.69
   1   6  14   10.86    2.93
   1   6  14    6.70    3.30
   1   6  15   15.70    4.51
  -1  -6 -15   31.91    8.38
  -1  -6 -16  126.90   16.39
   1   6  16  199.59   17.00
   1   6  17   89.05   11.77
  -1  -6 -17   45.11   10.48
   1   6  18    2.46    1.57
  -1  -6 -18    8.65    4.99
   1   6  19  143.36   16.03
  -1  -6 -19  134.80   18.52
  -1  -6 -20    5.89    4.74
   1   6  20    3.33    1.53
   1   6  21  168.02   17.84
  -1  -6 -21  197.45   24.00
   1   6  22   45.70    9.86
  -1  -6 -22   34.75    9.29
   1   6  23   87.23   13.67
  -1  -6 -23   42.17   11.98
   1   6  24   46.52   10.39
   1   6  25    5.24    5.57
   1   6  26   16.03    7.15
   1   6  27   -0.01    3.37
   1   6  28    7.47    4.37
  -1  -7  25   15.52    6.05
  -1  -7  24   -1.40    1.72
   1   7 -24    5.05   10.65
  -1  -7  23   11.10    6.08
   1   7 -23   10.97    2.72
   1   7 -22    3.21    5.32
  -1  -7  22   33.12   14.82
  -1  -7  21    2.80    3.93
   1   7 -21   14.39    8.05
  -1  -7  20    4.46    3.19
   1   7 -20    2.68    4.72
   1   7 -19   26.82    9.52
  -1  -7  19   17.21    6.54
   1   7 -18    7.61    2.73
  -1  -7  18    3.89    3.37
   1   7 -17  103.49   15.44
  -1  -7  17  109.70   13.90
   1   7 -16    2.52    3.48
  -1  -7  16    2.16    2.78
  -1  -7  15    4.39    3.44
   1   7 -15    0.44    1.91
   1   7 -14  588.45   33.21
  -1  -7  14  593.53   30.59
   1   7 -13   86.36   12.95
  -1  -7  13   70.45   11.07
   1   7 -12   19.24    5.72
  -1  -7  12   21.34    5.59
  -1  -7  11  108.75   12.32
   1   7 -11  128.66   13.86
  -1  -7  10  283.33   19.83
   1   7 -10  342.20   21.44
  -1  -7   9   66.27    9.49
   1   7  -9   43.21    7.21
  -1  -7   8    5.86    3.45
   1   7  -8    5.89    3.03
   1   7  -7  156.78   12.89
  -1  -7   7  163.08   14.34
   1   7  -6    5.32    1.61
   1   7  -6   23.98    9.08
   1   7  -5  233.66   24.19
   1   7  -5  223.45   14.54
   1   7  -4   84.37    8.73
   1   7  -4  109.23   15.39
   1   7  -3  200.08   20.27
  -1  -7   3  160.77   15.47
   1   7  -2  370.06   17.10
  -1  -7   2  597.13   19.54
   1   7  -2  409.57   25.74
  -1  -7   2  576.97   27.91
  -1  -7   1  397.28   22.35
  -1  -7   1  336.29   15.56
   1   7  -1  239.69   12.85
   1   7  -1  507.27   29.61
   1   7   0  430.92   15.94
  -1  -7   0  359.96   19.95
   1   7   0  538.78   29.63
  -1  -7   0  648.42   20.02
  -1  -7  -1    1.47    1.30
   1   7   1    0.72    0.81
   1   7   1    4.72    3.06
  -1  -7  -1    2.34    2.36
  -1  -7  -2   95.95   10.00
   1   7   2  117.87    8.80
  -1  -7  -2  118.05    8.16
  -1  -7  -3  450.30   16.09
   1   7   3  463.51   14.17
   1   7   4   32.19    6.35
   1   7   4   25.10    3.94
  -1  -7  -4   18.72    3.80
   1   7   5   93.80   10.46
   1   7   5  102.79    6.37
   1   7   6   92.86   11.51
  -1  -7  -6   65.86    5.97
   1   7   7   36.70    6.91
   1   7   7   29.41    3.55
   1   7   8   22.88    5.12
   1   7   8   33.19    3.94
   1   7   9   -1.31    3.07
   1   7   9   -0.81    1.17
   1   7   9    0.31    1.10
   1   7  10  289.14   19.64
   1   7  10  277.88   14.05
   1   7  11  145.41    9.74
   1   7  11  114.17   10.55
   1   7  11  112.62   11.63
   1   7  12  127.25    9.05
   1   7  12  144.47   11.31
   1   7  13   90.62    8.44
   1   7  13   92.25    8.24
   1   7  14  103.84    9.85
   1   7  14  112.37   13.45
  -1  -7 -15    1.02    2.52
   1   7  15    2.04    2.91
   1   7  15    2.35    1.49
   1   7  16   45.90    8.77
  -1  -7 -16   18.69    5.95
   1   7  17  100.86   12.76
  -1  -7 -17   78.86   13.38
   1   7  18   38.88    8.39
  -1  -7 -18   28.98    8.79
  -1  -7 -19   86.39   14.65
   1   7  19  104.22   13.53
   1   7  20    3.82    3.82
  -1  -7 -20    3.85    3.51
   1   7  21    1.28    2.74
  -1  -7 -21   -0.77    3.28
  -1  -7 -22   10.33    5.26
   1   7  22   14.52    5.52
   1   7  23    6.11    4.96
   1   7  24   33.78    8.88
   1   7  25   11.79    5.45
   1   7  26   91.68   16.28
   1   7  27   31.93    9.50
   1   7  28   -6.91    7.25
  -1  -8  24   34.15    9.54
   1   8 -24   38.85   13.69
   1   8 -23   12.87    8.38
  -1  -8  23    9.68    4.80
   1   8 -22    3.37    4.09
  -1  -8  22   12.76    5.75
   1   8 -21    4.86    4.70
  -1  -8  21    4.12    4.03
  -1  -8  20   46.00    9.52
   1   8 -20   42.74   11.72
   1   8 -19   80.30   14.99
  -1  -8  19   56.56   10.47
  -1  -8  18   31.79    8.27
   1   8 -18   20.58    6.81
   1   8 -17   44.04   10.68
  -1  -8  17   53.62    9.47
   1   8 -16   82.97   13.59
  -1  -8  16  119.11   14.99
   1   8 -15   31.83    7.93
  -1  -8  15   46.38    8.80
   1   8 -14   44.96    9.52
  -1  -8  14   42.11    8.58
  -1  -8  13    2.63    3.13
   1   8 -13    5.41    3.29
  -1  -8  12   87.81   11.40
   1   8 -12   91.38   12.23
  -1  -8  11   72.46   10.62
   1   8 -11   72.72   10.43
   1   8 -10   85.05   10.65
  -1  -8  10  141.94   14.77
  -1  -8   9   69.23    9.89
   1   8  -9   74.83   10.26
   1   8  -8  471.98   24.25
  -1  -8   8  384.09   23.23
   1   8  -7  504.09   24.44
   1   8  -7  720.27   43.89
   1   8  -6  415.84   21.51
   1   8  -6  606.38   45.12
   1   8  -5   56.35   11.01
   1   8  -5   62.86    8.41
   1   8  -4  290.04   16.99
   1   8  -4  304.32   27.32
   1   8  -3    1.87    1.62
   1   8  -3    0.48    2.81
   1   8  -2  697.95   24.60
   1   8  -2  686.63   35.26
   1   8  -1    1.01    2.17
   1   8  -1    0.61    1.02
   1   8   0  366.00   15.84
   1   8   0  172.68   18.07
   1   8   1  703.32   20.30
  -1  -8  -1  892.61   24.74
   1   8   2  908.12   23.67
  -1  -8  -2  982.86   24.97
   1   8   3  114.85    8.09
   1   8   3  176.76   16.35
   1   8   4  246.23   18.07
   1   8   4  255.22   11.78
  -1  -8  -4  274.13   14.68
  -1  -8  -5   -0.03    1.60
   1   8   5    3.02    2.70
   1   8   5    0.78    0.49
   1   8   6   13.54    2.37
   1   8   6    5.77    2.32
  -1  -8  -6   16.32    3.55
   1   8   7   24.04    3.44
   1   8   7   27.45    6.70
   1   8   8   12.59    4.50
   1   8   8   15.55    4.79
   1   8   8   10.06    2.08
   1   8   9    3.77    3.31
   1   8   9    1.86    1.19
   1   8   9    4.65    2.70
   1   8  10   13.91    4.57
   1   8  10   15.32    4.43
   1   8  10   17.31    3.65
   1   8  11    8.87    2.86
   1   8  11   12.82    3.47
   1   8  12   14.36    4.52
   1   8  12   15.72    4.07
   1   8  12   10.77    3.53
   1   8  13   34.18    5.37
   1   8  13   31.49    5.69
   1   8  13   20.71    6.22
   1   8  14  267.61   15.07
   1   8  14  337.71   17.83
   1   8  15    3.77    2.19
   1   8  15    6.46    2.96
   1   8  16   30.98    5.55
   1   8  16   35.88    8.67
   1   8  17  106.00   13.97
   1   8  17   79.21    8.85
   1   8  18  111.89   14.88
   1   8  18   74.19    9.19
   1   8  19   12.20    5.85
  -1  -8 -20    5.68    3.32
   1   8  20    9.52    4.75
   1   8  21   -0.61    3.04
  -1  -8 -21    6.17    6.17
   1   8  22   36.68    9.95
   1   8  23    1.07    2.96
   1   8  24    7.03    5.05
   1   8  25   16.19    7.73
   1   8  26   15.57    7.23
   1   8  27   -2.04    2.77
   1   8  28    5.49    5.62
  -1  -9  23    9.02    5.25
   1   9 -23    2.57    3.50
  -1  -9  22    8.32    5.06
   1   9 -22   16.87   10.17
   1   9 -21   -0.71    3.55
  -1  -9  21   -1.46    3.42
   1   9 -20    0.97    3.28
  -1  -9  20    8.20    4.77
  -1  -9  19   40.86    9.88
   1   9 -19   34.64    9.53
  -1  -9  18    8.27    5.26
   1   9 -18    2.43    2.91
  -1  -9  17   55.20   11.30
   1   9 -17   58.29   11.55
   1   9 -16    4.40    4.53
  -1  -9  16   -6.96    5.24
   1   9 -15    9.86    2.31
  -1  -9  15    7.72    4.24
  -1  -9  14   68.85   11.05
   1   9 -14   72.90   12.31
  -1  -9  13    2.94    1.30
   1   9 -13    9.34    4.40
  -1  -9  12   -0.54    2.91
   1   9 -12    0.39    2.76
   1   9 -11   76.33   11.25
  -1  -9  11  100.04   13.07
   1   9 -10   38.14    7.60
  -1  -9  10   34.71    7.40
  -1  -9   9  102.22   12.46
   1   9  -9  131.58   14.14
   1   9  -8  279.32   19.17
  -1  -9   8  288.90   20.86
   1   9  -7   22.61    5.65
   1   9  -7   41.00   11.56
   1   9  -6  224.57   28.18
   1   9  -6  125.70   12.43
   1   9  -5  528.87   34.05
   1   9  -5  495.15   23.77
   1   9  -4   95.17   16.89
   1   9  -4   81.70    9.67
   1   9  -3  966.75   31.19
   1   9  -3  564.97   35.45
   1   9  -2   -0.87    1.47
   1   9  -2   -1.20    2.85
   1   9  -1    0.64    0.83
   1   9  -1    3.65    3.23
   1   9   0  138.05   10.57
   1   9   0  169.37   18.74
   1   9   1  167.43   10.82
   1   9   1  277.76   22.27
   1   9   2  172.71   10.59
   1   9   2  436.46   28.26
   1   9   3    1.65    1.57
   1   9   3   -1.78    3.09
  -1  -9  -3   -0.55    1.12
  -1  -9  -4  349.69   17.89
   1   9   4  369.35   24.62
   1   9   5  451.84   17.59
   1   9   5  387.60   23.64
   1   9   6    6.86    2.02
   1   9   6    2.10    1.47
  -1  -9  -6    2.61    2.28
   1   9   7   49.79    5.25
  -1  -9  -7   35.13    5.06
   1   9   8    7.71    4.15
   1   9   8    8.04    2.25
   1   9   8    5.90    4.72
   1   9   9  158.54   16.40
   1   9   9  170.14    9.83
   1   9  10    1.15    1.99
   1   9  10   -0.26    1.21
   1   9  10    2.39    1.33
   1   9  11    2.01    1.13
   1   9  11    2.68    2.90
   1   9  11    2.50    3.69
   1   9  12  233.73   16.85
   1   9  12  309.58   23.13
   1   9  13    7.45    2.72
   1   9  13    2.14    2.17
   1   9  13    4.38    3.49
   1   9  14  124.79   11.85
   1   9  14  155.16   17.24
   1   9  14  124.06   10.29
   1   9  15   77.75   12.63
   1   9  15   70.77    8.71
   1   9  16   51.63    7.06
   1   9  16   45.86    9.12
   1   9  17   23.32    6.74
   1   9  17   25.27    5.32
   1   9  18  192.19   19.71
   1   9  18  110.19   10.97
   1   9  19    8.80    3.86
   1   9  19   18.35    4.68
   1   9  20  123.57   16.05
   1   9  20   89.47   10.11
   1   9  21   17.30    6.17
   1   9  22   28.08    8.40
   1   9  23   68.63   13.23
   1   9  24   26.97    8.35
   1   9  25   66.86   13.45
   1   9  26   -2.72    2.55
   1   9  27   22.63    9.17
   1  10 -22    0.48    3.97
  -1 -10  22   -1.16    4.75
   1  10 -21   -3.27    4.91
  -1 -10  21   10.07    6.12
  -1 -10  20   64.37   12.68
   1  10 -20   36.26   11.67
   1  10 -19   12.27    6.42
  -1 -10  19   16.30    5.80
  -1 -10  18    0.44    3.67
   1  10 -18    1.63    3.30
  -1 -10  17    1.10    2.70
   1  10 -17    2.58    2.07
   1  10 -16    2.34    2.30
  -1 -10  16   11.51    5.21
  -1 -10  15    5.40    4.59
   1  10 -15    8.24    5.65
  -1 -10  14   45.96    9.15
   1  10 -14   40.87    9.78
   1  10 -13   -1.09    2.06
  -1 -10  13   -0.25    1.78
  -1 -10  12   88.33   12.83
   1  10 -12   90.73   12.75
   1  10 -11  204.38   18.99
  -1 -10  11  210.76   19.12
   1  10 -10   83.48   12.15
  -1 -10  10   59.23    9.80
  -1 -10   9  168.76   16.99
   1  10  -9  175.47   16.68
   1  10  -8  221.74   17.71
   1  10  -7  198.74   27.42
   1  10  -7  128.41   13.58
   1  10  -6   89.03   18.48
   1  10  -6   49.53    8.12
   1  10  -5   57.63   11.76
   1  10  -5   73.40    9.47
   1  10  -4  414.73   37.04
   1  10  -4  268.80   17.75
   1  10  -3    6.49    2.97
   1  10  -3    5.42    4.17
   1  10  -2    3.01    1.92
   1  10  -2    3.61    4.12
   1  10  -1   64.81   12.77
   1  10  -1  113.18   10.92
   1  10   0   90.86   15.82
   1  10   0   46.39    6.33
   1  10   1   46.31    9.92
   1  10   1   31.38    5.02
   1  10   2   41.22    5.45
   1  10   2   19.92    6.29
   1  10   3  718.11   23.41
   1  10   3  604.55   33.04
   1  10   4  471.29   18.51
   1  10   4  315.98   23.96
   1  10   5   86.51   12.53
   1  10   5   72.05    6.64
   1  10   6  578.31   19.96
   1  10   6  483.18   28.18
   1  10   7   45.10    8.66
   1  10   7   55.45    5.82
  -1 -10  -7   47.52    6.71
   1  10   8   53.84    9.74
   1  10   8   61.53    5.97
   1  10   9   41.09    8.96
   1  10   9   27.88    4.62
   1  10   9   48.27    9.14
   1  10  10  108.51   13.97
   1  10  10  103.42    8.07
   1  10  11   55.00    9.68
   1  10  11   45.80    5.47
   1  10  12   -0.22    2.02
   1  10  12    0.98    1.34
   1  10  13    7.47    4.88
   1  10  13    3.80    2.18
   1  10  14  315.96   17.09
   1  10  14  524.75   33.54
   1  10  15   66.61   12.32
   1  10  15   51.42    6.87
   1  10  16    3.47    4.24
   1  10  16   -1.05    1.52
   1  10  17  175.85   20.92
   1  10  17  147.56   11.93
   1  10  18    5.52    4.04
   1  10  18    0.01    2.42
   1  10  19    0.80    3.27
   1  10  19    7.74    3.67
   1  10  20   15.76    6.90
   1  10  21   23.59    7.64
   1  10  22    5.67    5.01
   1  10  23   24.10    8.56
   1  10  24   -4.85    5.20
   1  10  25   21.64    8.09
   1  10  26    4.19    4.20
   1  10  27   68.90   16.40
  -1 -11  21    5.33    4.93
   1  11 -21   -1.55    5.11
  -1 -11  20   21.36    7.78
   1  11 -20   13.68    6.38
   1  11 -19   19.45    7.88
  -1 -11  19   26.12    7.67
  -1 -11  18   -0.69    3.43
   1  11 -18    7.91    6.06
   1  11 -17    9.46    5.56
  -1 -11  17    4.97    3.88
  -1 -11  16    7.12    5.32
   1  11 -16    8.91    4.41
   1  11 -15    9.71    5.31
  -1 -11  15    7.73    3.42
   1  11 -14   15.84    5.70
  -1 -11  14   14.16    6.08
   1  11 -13   36.24    9.35
  -1 -11  13   34.53    8.45
   1  11 -12   41.64    9.50
  -1 -11  12   34.08    8.62
   1  11 -11    2.41    3.17
  -1 -11  11    5.17    4.12
   1  11 -10   26.70    6.65
  -1 -11  10   15.04    5.61
   1  11  -9  365.96   25.22
  -1 -11   9  341.03   24.81
   1  11  -8   14.16    5.13
   1  11  -8   30.02   10.51
   1  11  -7  409.32   43.41
   1  11  -7  240.35   19.34
   1  11  -6   24.30    6.00
   1  11  -6   11.41    5.36
   1  11  -5   25.44    9.43
   1  11  -5   21.69    5.76
   1  11  -4   12.47    7.93
   1  11  -4    7.71    2.93
   1  11  -3   55.00    8.55
   1  11  -3   33.58   10.09
   1  11  -2    4.21    5.36
   1  11  -2   12.05    3.75
   1  11  -1    6.77    2.92
   1  11  -1    4.02    4.51
   1  11   0   12.74    3.66
   1  11   0   18.23    8.68
   1  11   1   -1.90    3.78
   1  11   1   -1.86    2.04
   1  11   2    6.02    2.59
   1  11   2    8.55    3.79
   1  11   3  122.93    9.79
   1  11   3  108.03   15.41
   1  11   4   -1.11    2.09
   1  11   4   -4.28    2.17
   1  11   5    8.39    2.77
   1  11   5    7.54    4.66
   1  11   6   36.87    4.93
   1  11   6   25.55    7.15
   1  11   7    2.92    1.88
   1  11   7    6.80    2.13
   1  11   8    3.44    3.66
   1  11   8    4.92    2.05
   1  11   9  217.27   20.40
   1  11   9  177.92   11.55
   1  11  10   68.29   12.23
   1  11  10   54.37    6.02
   1  11  11  118.12    9.18
   1  11  11   76.45   13.01
   1  11  12    7.97    2.60
   1  11  12   13.45    5.71
   1  11  13   22.14    7.17
   1  11  13   23.35    3.77
   1  11  14   67.28    7.62
   1  11  14   56.30   11.60
   1  11  15   10.17    2.95
   1  11  15   10.37    5.25
   1  11  16  375.34   18.46
   1  11  16  307.74   27.34
   1  11  17    2.48    2.18
   1  11  17    8.49    4.10
   1  11  18    0.91    1.71
   1  11  18   -1.18    2.16
   1  11  19  109.13   17.37
   1  11  20  106.95   17.86
   1  11  21  129.87   20.16
   1  11  22    0.92    3.67
   1  11  23    7.61    4.44
   1  11  24   24.86   10.71
   1  11  25   -0.39    2.39
   1  11  26   26.19   11.34
  -1 -12  19   14.45    6.05
   1  12 -19   52.21   12.87
  -1 -12  18    1.10    3.06
   1  12 -18   -0.79    2.57
   1  12 -17   28.24    9.39
  -1 -12  17   37.76    9.70
   1  12 -16   17.50    6.96
  -1 -12  16   20.06    7.19
   1  12 -15   19.28    7.50
  -1 -12  15   20.15    6.22
  -1 -12  14   20.28    6.76
   1  12 -14   27.72    8.39
   1  12 -13   16.94    6.54
  -1 -12  13    5.33    1.72
   1  12 -12   27.34    7.94
  -1 -12  12   33.89    8.60
  -1 -12  11    7.84    3.49
   1  12 -11   11.82    4.89
  -1 -12  10    6.50    3.62
   1  12 -10    5.12    2.08
  -1 -12   9   54.39   10.43
   1  12  -9   67.79   10.46
   1  12  -8   -0.26    2.24
   1  12  -8    2.12    4.95
   1  12  -7   21.68    6.78
   1  12  -7   28.14   11.20
   1  12  -6   24.54    9.34
   1  12  -6   20.37    5.62
   1  12  -5  126.22   19.85
   1  12  -5   86.95   11.63
   1  12  -4   11.93    4.27
   1  12  -4   11.88    5.90
   1  12  -3  172.11   22.94
   1  12  -3  115.30   13.04
   1  12  -2   -1.27    2.12
   1  12  -2    4.43    6.12
   1  12  -1   50.65   12.85
   1  12  -1   55.69    8.43
   1  12   0   21.04    5.10
   1  12   0   11.19    5.82
   1  12   1  115.44   18.70
   1  12   1   66.88    8.58
   1  12   2   12.42    6.19
   1  12   2    4.05    2.55
   1  12   3  296.84   26.24
   1  12   3  209.18   13.88
   1  12   4   35.02    9.09
   1  12   4   25.51    4.54
   1  12   5    7.36    3.96
   1  12   5    5.97    2.09
   1  12   6  340.74   27.76
   1  12   6  569.04   21.99
   1  12   7   19.57    7.19
   1  12   7   24.22    4.14
   1  12   8    5.30    4.13
   1  12   8    1.02    0.77
   1  12   9    3.43    1.85
   1  12   9    2.11    2.75
   1  12  10  126.19    9.82
   1  12  10  127.06   16.25
   1  12  11   -1.39    1.09
   1  12  11    2.90    2.44
   1  12  12   99.71   15.30
   1  12  12   87.65    8.08
   1  12  13  300.97   27.08
   1  12  13  116.80    9.77
   1  12  14   13.08    3.29
   1  12  14   10.56    5.96
   1  12  15  124.51    9.47
   1  12  15   76.70   14.76
   1  12  16   12.37    3.11
   1  12  16   17.49    8.03
   1  12  17   70.00   13.77
   1  12  17   60.63    7.68
   1  12  18    2.11    4.89
   1  12  19  199.34   23.91
   1  12  20   34.14    9.28
   1  12  21    0.86    4.12
   1  12  22   16.51    5.29
   1  12  23   -2.04    2.76
   1  12  24   13.41    8.51
   1  12  25   -1.06    2.88
   1  13 -18    4.97    6.33
  -1 -13  18    0.68    2.98
   1  13 -17    6.47    3.01
  -1 -13  17    3.52    1.95
   1  13 -16   15.48    6.00
  -1 -13  16   17.86    6.50
   1  13 -15   11.73    7.13
  -1 -13  15    8.43    5.19
   1  13 -14   17.33    6.56
  -1 -13  14   16.61    6.18
  -1 -13  13   -0.59    2.47
   1  13 -13   -1.39    2.39
  -1 -13  12    7.96    4.70
   1  13 -12   -3.32    3.83
   1  13 -11    5.95    4.87
  -1 -13  11    7.84    5.58
   1  13 -10    0.88    1.41
  -1 -13  10    2.55    1.88
   1  13  -9   99.69   13.84
  -1 -13   9   70.94   12.12
   1  13  -8   -3.43    6.38
   1  13  -8    3.34    4.07
   1  13  -7   21.04   10.84
   1  13  -7    6.12    2.86
   1  13  -6   23.50    8.63
   1  13  -6    7.60    2.73
   1  13  -5   40.83   14.86
   1  13  -5   18.09    5.74
   1  13  -4  104.31   20.62
   1  13  -4   72.70   10.19
   1  13  -3   17.06    8.76
   1  13  -3   35.32    7.15
   1  13  -2  169.88   24.01
   1  13  -2  186.29   16.51
   1  13  -1    9.28    3.29
   1  13  -1   10.06    4.88
   1  13   0   32.57   10.90
   1  13   0   54.20    8.04
   1  13   1    5.44    5.89
   1  13   1    2.07    1.54
   1  13   2  303.32   17.98
   1  13   2  254.23   27.44
   1  13   3   16.68    4.35
   1  13   3   20.34    9.31
   1  13   4   15.11    3.87
   1  13   4   14.83    5.76
   1  13   5  206.81   14.01
   1  13   5  225.87   23.20
   1  13   6   43.84   10.83
   1  13   6   37.10    6.54
   1  13   7    5.62    4.01
   1  13   7   13.93    3.58
   1  13   8   16.39    3.77
   1  13   8   18.73    6.55
   1  13   9   56.09   11.60
   1  13   9   94.17    9.31
   1  13  10  100.68    9.58
   1  13  10   95.10   14.09
   1  13  11   32.96    9.58
   1  13  11   33.28    5.46
   1  13  12  204.36   13.75
   1  13  12  119.84   17.20
   1  13  13    1.20    1.67
   1  13  13    0.98    3.24
   1  13  14   -1.20    1.63
   1  13  14    0.29    2.99
   1  13  15    1.51    1.02
   1  13  15   -0.62    1.99
   1  13  16    1.13    0.88
   1  13  16    7.05    4.21
   1  13  17   21.61    9.01
   1  13  18   -4.41    4.54
   1  13  19   17.63    7.36
   1  13  20    2.09    3.24
   1  13  21   26.56    8.71
   1  13  22    0.38    5.12
   1  13  23   10.97    7.85
   1  13  24   -1.24    4.44
  -1 -14  17   40.95   10.51
   1  14 -17   33.62   10.66
  -1 -14  16    2.99    4.41
   1  14 -16   -9.31    5.73
  -1 -14  15    3.29    4.47
   1  14 -15    0.40    2.44
   1  14 -14   10.88    4.74
  -1 -14  14    2.55    3.35
  -1 -14  13   53.08   11.37
   1  14 -13   47.41   10.46
  -1 -14  12   10.99    6.26
   1  14 -12    8.34    4.68
  -1 -14  11    2.43    4.01
   1  14 -11    9.89    6.53
  -1 -14  10    6.03    4.33
   1  14 -10    5.12    4.96
   1  14  -9   -2.48    2.41
  -1 -14   9    1.22    3.43
   1  14  -8    8.44    2.68
   1  14  -8    2.84    6.16
   1  14  -7   22.39    7.30
   1  14  -7   28.60   13.85
   1  14  -6   30.40   11.52
   1  14  -6   28.61    7.16
   1  14  -5    3.81    3.24
   1  14  -5    3.70    1.63
   1  14  -4   26.08    6.16
   1  14  -4    2.67    4.41
   1  14  -3   83.67   12.18
   1  14  -3  120.12   22.84
   1  14  -2  119.14   13.74
   1  14  -2   76.22   16.86
   1  14  -1    0.22    2.65
   1  14  -1    8.59    6.80
   1  14   0  466.63   24.56
   1  14   0  548.63   42.77
   1  14   1  129.11   23.01
   1  14   1   43.84    7.55
   1  14   2  250.28   29.79
   1  14   2  118.99   12.30
   1  14   3  396.37   33.09
   1  14   3  238.05   17.16
   1  14   4  548.25   24.11
   1  14   4  496.07   37.39
   1  14   5   15.54    4.50
   1  14   5   18.43    9.44
   1  14   6  235.80   24.18
   1  14   6  203.06   14.39
   1  14   7    3.01    2.33
   1  14   7    1.77    3.42
   1  14   8   35.49    9.97
   1  14   8   33.36    6.00
   1  14   9  128.39   18.74
   1  14   9   82.34   10.71
   1  14  10   91.35    8.94
   1  14  10  205.08   22.93
   1  14  11   25.99    8.23
   1  14  11   52.24    7.48
   1  14  12    7.29    3.59
   1  14  12    6.20    2.92
   1  14  13   77.77    8.58
   1  14  13   75.86   14.43
   1  14  14   -1.05    0.81
   1  14  14   -6.09    4.99
   1  14  15    7.06    4.65
   1  14  15    3.38    1.79
   1  14  16    4.14    4.75
   1  14  17   24.00    9.01
   1  14  18   34.89   11.20
   1  14  19   15.56    8.53
   1  14  20   13.28    6.15
   1  14  21    9.11    5.90
   1  14  22   28.14   11.00
   1  14  23   56.73   16.33
  -1 -15  15    8.71    4.38
   1  15 -15    5.14    2.30
   1  15 -14   -1.63    1.99
  -1 -15  14   -0.32    3.49
  -1 -15  13    0.48    2.94
   1  15 -13    7.96    6.43
  -1 -15  12   -2.58    4.16
   1  15 -12   -0.54    2.99
   1  15 -11   97.83   15.68
  -1 -15  11   84.52   13.83
   1  15 -10  102.78   15.55
  -1 -15  10  107.74   15.79
   1  15  -9    6.51    5.31
  -1 -15   9    8.11    2.82
   1  15  -8   26.59    7.19
   1  15  -8   27.31   12.80
   1  15  -7   69.71   20.31
   1  15  -7   31.40    8.63
   1  15  -6   22.88   11.12
   1  15  -6   10.83    5.42
   1  15  -5    1.35    2.56
   1  15  -5   -2.72    4.07
   1  15  -4    0.96    6.17
   1  15  -4    0.84    1.34
   1  15  -3   -0.86    3.85
   1  15  -3   -2.03    2.18
   1  15  -2   -3.00    2.62
   1  15  -2    0.24    2.17
   1  15  -1  107.93   13.36
   1  15  -1   82.50   18.09
   1  15   0  118.38   20.30
   1  15   0  150.22   15.14
   1  15   1   78.77   10.28
   1  15   1   55.94   14.04
   1  15   2   40.02   12.89
   1  15   2   33.10    6.66
   1  15   3   40.77   12.32
   1  15   3   45.09    7.77
   1  15   4  108.33   12.31
   1  15   4   16.66    8.98
   1  15   5    0.27    4.21
   1  15   5    0.01    1.23
   1  15   6   -0.28    2.10
   1  15   6   -3.95    5.03
   1  15   7    3.78    4.08
   1  15   7    0.26    1.41
   1  15   8   32.47    6.31
   1  15   8   19.07    7.40
   1  15   9    5.66    5.19
   1  15   9    2.94    1.82
   1  15  10   19.34    9.05
   1  15  10    8.49    3.28
   1  15  11   15.07    4.08
   1  15  11   11.56    5.59
   1  15  12   77.15    8.76
   1  15  12   45.01   11.59
   1  15  13   16.83    4.51
   1  15  13   12.59    6.57
   1  15  14    3.54    4.66
   1  15  14   -1.52    2.16
   1  15  15   18.35    8.15
   1  15  16   54.94   13.10
   1  15  17   25.31    9.91
   1  15  18    5.07    5.85
   1  15  19   40.69   11.86
   1  15  20  117.10   21.22
   1  15  21    6.65    5.50
   1  15  22    6.57    4.45
  -1 -16  14    4.92    5.12
   1  16 -14   -1.72    3.50
   1  16 -13   20.90    7.78
  -1 -16  13   22.61    7.95
  -1 -16  12   14.38    6.05
   1  16 -12   11.38    4.57
   1  16 -11   -2.87    4.74
  -1 -16  11   -1.86    3.29
  -1 -16  10    0.96    3.00
   1  16 -10   -0.32    2.37
   1  16  -9   -0.38    2.98
  -1 -16   9   -5.18    4.96
   1  16  -8   14.22    6.08
   1  16  -8   38.53   13.83
   1  16  -7   45.72   19.75
   1  16  -7   27.87    7.73
   1  16  -6  252.25   36.92
   1  16  -6  191.87   20.09
   1  16  -5    4.54    3.05
   1  16  -5    5.23    3.36
   1  16  -4  178.25   28.86
   1  16  -4  184.62   19.56
   1  16  -3   67.37   10.74
   1  16  -3   90.12   21.36
   1  16  -2   35.20    8.60
   1  16  -2   62.94   16.55
   1  16  -1  100.61   20.79
   1  16  -1   65.94   10.52
   1  16   0   15.46    6.48
   1  16   0   39.83    8.80
   1  16   1    6.64    3.21
   1  16   1    7.12    6.07
   1  16   2   22.07    9.09
   1  16   2   26.34    7.12
   1  16   3    0.97    3.28
   1  16   3    0.08    4.75
   1  16   4    5.81    5.41
   1  16   4    5.41    2.89
   1  16   5   15.48    5.08
   1  16   5    0.44    3.33
   1  16   6   25.09    9.63
   1  16   6   20.86    5.24
   1  16   7    2.78    5.24
   1  16   7    2.47    2.01
   1  16   8   62.98   13.98
   1  16   8   39.81    6.73
   1  16   9    0.95    1.42
   1  16   9   -2.43    3.12
   1  16  10   14.55    4.67
   1  16  10   21.71    8.05
   1  16  11   -0.20    1.78
   1  16  11    1.15    3.86
   1  16  12   -6.04    3.78
   1  16  12   -2.98    2.85
   1  16  13   -3.74    5.36
   1  16  14   -3.25    2.96
   1  16  15   51.81   12.86
   1  16  16   88.24   17.06
   1  16  17   13.69    6.65
   1  16  18   31.37   10.25
   1  16  19  119.38   20.85
   1  16  20  -12.74    7.76
   1  16  21   56.46   16.63
   1  17 -12    6.63    5.99
  -1 -17  12    9.79    7.56
   1  17 -11   -6.87    5.92
  -1 -17  11   -0.21    2.05
  -1 -17  10    5.19    4.39
   1  17 -10    3.21    4.16
  -1 -17   9    9.87    5.99
   1  17  -9    0.27    2.72
   1  17  -8    9.95    5.66
   1  17  -8    6.55    7.15
   1  17  -7   -0.42   11.62
   1  17  -7   -2.15    2.88
   1  17  -6    0.82    2.98
   1  17  -6    1.57    3.95
   1  17  -5   -4.10    8.01
   1  17  -5    2.68    4.43
   1  17  -4   13.17   10.70
   1  17  -4    0.50    2.78
   1  17  -3   29.43   12.24
   1  17  -3   14.06    5.72
   1  17  -2    0.32    3.26
   1  17  -2   11.73    8.77
   1  17  -1    1.88    2.71
   1  17  -1    5.96    3.08
   1  17   0   13.36    5.69
   1  17   0   12.85    8.26
   1  17   1    9.75    4.56
   1  17   1    0.16    4.36
   1  17   2   41.24    8.26
   1  17   2   80.85   19.37
   1  17   3   30.33   12.39
   1  17   3   21.55    6.45
   1  17   4   44.18    7.66
   1  17   4   31.33   12.49
   1  17   5   15.90    9.20
   1  17   5   12.31    4.51
   1  17   6   36.53   12.04
   1  17   6   12.72    4.62
   1  17   7   28.21    6.39
   1  17   7   10.75    5.62
   1  17   8    7.04    3.09
   1  17   8   -4.00    3.07
   1  17   9    9.46    5.86
   1  17   9    7.06    3.84
   1  17  10   -4.23    2.50
   1  17  10    5.35    2.79
   1  17  11    0.14    5.52
   1  17  11    0.81    1.66
   1  17  12   38.61   12.47
   1  17  13   10.29    3.37
   1  17  14   41.80   11.56
   1  17  15    4.17    5.77
   1  17  16    7.27    6.74
   1  17  17  127.35   21.77
   1  17  18   -0.34    2.33
   1  17  19   -5.39    5.54
   1  17  20   43.37   13.39
  -1 -18  10   11.56    6.81
   1  18 -10    5.92    2.60
  -1 -18   9   48.04   11.52
   1  18  -9   45.70   11.37
   1  18  -8   30.81    9.32
   1  18  -7   14.61    6.25
   1  18  -7   21.58   14.67
   1  18  -6   98.01   14.64
   1  18  -6  107.46   26.25
   1  18  -5   -0.78    3.19
   1  18  -5    8.09    8.94
   1  18  -4    3.48    5.28
   1  18  -4   -3.79    3.85
   1  18  -3   -1.78    2.60
   1  18  -3   -8.10    7.11
   1  18  -2    2.19    3.15
   1  18  -2    4.17    5.61
   1  18  -1    3.38    6.11
   1  18  -1    5.07    3.89
   1  18   0  108.27   14.62
   1  18   0  101.31   22.43
   1  18   1   41.73    8.98
   1  18   1   18.38   10.48
   1  18   2    8.31    5.22
   1  18   2   11.48    9.10
   1  18   3    4.25    6.04
   1  18   3    2.60    1.29
   1  18   4   13.64    5.01
   1  18   4   14.42    9.06
   1  18   5   29.34    6.90
   1  18   5   23.32   12.59
   1  18   6   81.12   11.15
   1  18   6  100.56   19.81
   1  18   7   24.77   10.65
   1  18   7   26.40    6.57
   1  18   8   29.33   12.71
   1  18   8   20.98    5.88
   1  18   9   10.59    4.39
   1  18   9   17.47   10.09
   1  18  10   -0.39    5.69
   1  18  10    1.00    1.24
   1  18  11    5.02    2.99
   1  18  12   -5.33    4.11
   1  18  13    0.44    2.85
   1  18  14   -1.62    2.72
   1  18  15    1.72    2.95
   1  18  16  103.62   20.71
   1  18  17   16.98    7.13
   1  18  18   26.76   11.42
  -1 -19   9    0.69    3.39
   1  19  -8   27.57    8.76
   1  19  -7    8.52    5.19
   1  19  -7   16.79   10.64
   1  19  -6   18.53    6.96
   1  19  -6   16.21    9.82
   1  19  -5   -2.82    5.31
   1  19  -5    5.87    6.07
   1  19  -4   12.62    6.67
   1  19  -4   27.30   11.96
   1  19  -3   50.93   18.14
   1  19  -3   23.62    7.98
   1  19  -2   15.81   15.25
   1  19  -2    5.40    5.02
   1  19  -1    3.74    2.06
   1  19  -1   -1.37    4.90
   1  19   0   22.36    6.89
   1  19   0   27.59    9.53
   1  19   1   11.38    4.65
   1  19   1   10.10    6.52
   1  19   2    8.28    4.72
   1  19   2   15.70    6.37
   1  19   3   14.16    9.17
   1  19   3   -0.96    3.99
   1  19   4   71.42   19.92
   1  19   4   67.92   11.87
   1  19   5   44.31    8.85
   1  19   5   80.75   20.88
   1  19   6   39.76   15.63
   1  19   6   54.90    9.64
   1  19   7    7.34    2.78
   1  19   7   12.70    9.18
   1  19   8    4.55    2.85
   1  19   8   -2.50    5.91
   1  19   9   -6.61    8.47
   1  19  10   37.41   14.04
   1  19  11   10.89    7.44
   1  19  12   10.36    7.08
   1  19  13    5.28    5.64
   1  19  14   -3.22    6.63
   1  19  15    9.91    4.65
   1  19  16   61.50   17.75
   1  20  -7   -0.96    4.69
   1  20  -6    2.14    2.55
   1  20  -6    2.56    6.60
   1  20  -5   49.65   18.96
   1  20  -5   41.20    9.80
   1  20  -4   12.33   11.25
   1  20  -4    5.62    4.79
   1  20  -3    1.67    7.03
   1  20  -3    2.95    4.38
   1  20  -2    2.63    2.95
   1  20  -2   -5.48    6.19
   1  20  -1   24.08   12.10
   1  20  -1   25.65    8.14
   1  20   0   -8.74    8.48
   1  20   0    0.24    2.20
   1  20   1  201.29   32.99
   1  20   1  125.73   16.66
   1  20   2  130.19   25.20
   1  20   2  177.34   19.49
   1  20   3   64.40   18.33
   1  20   3   29.99    8.33
   1  20   4   24.09   11.99
   1  20   4    8.45    5.65
   1  20   5   21.65   13.13
   1  20   5   10.75    6.28
   1  20   6   22.32   12.24
   1  20   6    7.07    3.65
   1  20   7    9.52    5.48
   1  20   7   23.66    6.43
   1  20   8   15.48   11.25
   1  20   9   -2.24    6.74
   1  20  10    3.10    4.96
   1  20  11    9.45    9.78
   1  20  12   46.20   14.55
   1  20  13   19.97    9.31
   1  20  14   30.59   12.20
   1  21  -5   -6.28    8.93
   1  21  -4   27.21   17.30
   1  21  -4    2.78    4.51
   1  21  -3   -2.52    4.61
   1  21  -3   11.02   10.25
   1  21  -2    0.39    6.13
   1  21  -2   -1.50    4.54
   1  21  -1   54.60   11.61
   1  21  -1   79.83   23.36
   1  21   0    1.14    7.13
   1  21   0    4.26    2.91
   1  21   1   23.00   12.98
   1  21   1   15.19    5.87
   1  21   2    2.39    4.03
   1  21   2   12.83    5.84
   1  21   3    9.19    5.67
   1  21   3   14.32    8.10
   1  21   4    6.98    2.47
   1  21   4    4.94    4.61
   1  21   5   28.74    7.83
   1  21   5   30.90   15.27
   1  21   6  -13.43   12.31
   1  21   7    5.51    6.57
   1  21   8   14.10    9.48
   1  21   9    0.56    3.14
   1  21  10    2.82    7.01
   1  21  11    3.23    6.33
   1  22  -1   38.38   19.31
   1  22  -1   12.31    7.08
   1  22   0    1.43    3.83
   1  22   0   17.72   13.28
   1  22   1    0.45    7.13
   1  22   1    3.07    5.05
   1  22   2   42.91   11.42
   1  22   2   83.41   23.66
   1  22   3   10.58    5.99
   1  22   3   10.69   10.59
   1  22   4   31.06   14.36
   1  22   5   17.55   12.91
   1  22   6   -4.03    6.12
  -2  22   7   -4.66    4.61
  -2  22   6   15.67    6.19
  -2  22   6   34.63   15.15
  -2  22   5    0.04    7.05
  -2  22   5    4.58    4.56
  -2  22   4    5.38    5.50
  -2  22   3    0.16    3.24
  -2  21  11   11.98    9.86
  -2  21  10   11.94    9.11
  -2  21   9   11.17    8.96
  -2  21   8   -7.19    5.88
  -2  21   8    0.18    1.73
  -2  21   7   33.35   11.77
  -2  21   7   44.23    9.42
  -2  21   6   22.43   13.28
  -2  21   6   12.74    5.54
  -2  21   5    3.62    9.18
  -2  21   5    2.78    4.06
  -2  21   4    2.42    1.55
  -2  21   4   13.24    9.48
  -2  21   3    7.54    3.90
  -2  21   3   15.36    5.97
  -2  21   2   18.25   10.35
  -2  21   2   -0.30    1.98
  -2  21   1    3.39    2.78
  -2  21   0   17.69    6.28
  -2  21  -1   26.48    9.32
  -2  20  13    0.79    6.82
  -2  20  12   12.67    9.18
  -2  20  11    8.36    7.80
  -2  20  10   -3.11    3.86
  -2  20  10    1.74    2.44
  -2  20   9    5.63    2.91
  -2  20   9   31.57    9.07
  -2  20   8    3.94    5.20
  -2  20   8   15.36    4.65
  -2  20   7    8.81    6.88
  -2  20   7    9.97    4.55
  -2  20   6    1.79    2.63
  -2  20   6   10.75    6.20
  -2  20   5   18.27    5.63
  -2  20   5   10.90    6.09
  -2  20   4   10.11    9.54
  -2  20   4    0.54    1.88
  -2  20   3    9.27    4.19
  -2  20   3   14.27    8.62
  -2  20   2   40.35   10.62
  -2  20   2   70.11   17.70
  -2  20   1   20.71   10.63
  -2  20   1   -0.53    3.05
  -2  20   0   11.44    5.71
  -2  20   0   14.33    5.69
  -2  20  -1   18.47    7.14
  -2  20  -1   56.31   16.61
  -2  20  -2   17.15    5.84
  -2  20  -3   30.95    9.30
  -2  20  -4   34.36    9.62
  -2  20  -5    0.10    4.49
  -2  19  15   60.33   15.69
  -2  19  14   26.17   10.07
  -2  19  13   21.23    8.00
  -2  19  12    0.51    2.69
  -2  19  12    9.68    6.16
  -2  19  11   55.06    9.90
  -2  19  11   76.20   18.54
  -2  19  10   28.16   11.15
  -2  19  10   40.89    9.06
  -2  19   9   11.85    4.92
  -2  19   9   16.67    8.06
  -2  19   8    2.88    1.63
  -2  19   8    6.72    3.07
  -2  19   7    6.43    2.77
  -2  19   7    5.07    1.77
  -2  19   6   -2.22    2.40
  -2  19   6   -0.11    5.30
  -2  19   5   75.90   11.74
  -2  19   5   97.63   19.17
  -2  19   4    6.88    4.04
  -2  19   4   19.74   10.71
  -2  19   3   -2.72    3.04
  -2  19   3    0.80    3.91
  -2  19   2    7.14    4.44
  -2  19   2    5.64    3.86
  -2  19   1   52.29   10.57
  -2  19   1   46.90   13.62
  -2  19   0   -1.96    3.04
  -2  19   0    1.26    3.19
  -2  19  -1    4.40    5.83
  -2  19  -1    1.64    2.12
  -2  19  -2    5.21    7.79
  -2  19  -2    0.30    3.95
  -2  19  -3    7.87    4.48
  -2  19  -3    6.58    4.71
  -2  19  -4    8.10    6.43
  -2  19  -5   45.47   11.04
  -2  19  -6    2.23    2.70
  -2  19  -7    3.11    3.29
  -2  18  17   -9.72    4.99
  -2  18  16   36.86   11.70
  -2  18  15    6.25    5.90
  -2  18  14    2.31    4.43
  -2  18  13    6.44    4.34
  -2  18  13   12.40    6.36
  -2  18  12   22.83    9.54
  -2  18  12   22.34    6.35
  -2  18  11    2.54    1.83
  -2  18  11    6.28    4.21
  -2  18  10    1.02    1.52
  -2  18  10   -4.08    5.27
  -2  18   9    3.48    1.55
  -2  18   9   -0.32    3.82
  -2  18   8   10.10    4.63
  -2  18   8    9.77    6.75
  -2  18   7    1.10    2.99
  -2  18   7    5.08    6.61
  -2  18   6   45.46    9.77
  -2  18   6   58.96   14.05
  -2  18   5   76.76   12.79
  -2  18   5   52.00   14.68
  -2  18   4   13.66    4.62
  -2  18   4   23.49    8.47
  -2  18   3   14.22    4.60
  -2  18   3   28.60    6.44
  -2  18   2    2.15    2.03
  -2  18   2   -2.97    8.63
  -2  18   1    0.01    1.76
  -2  18   1    6.90    8.34
  -2  18   0   26.00    7.40
  -2  18   0   13.52    8.10
  -2  18  -1   31.67    7.94
  -2  18  -1   15.97    8.51
  -2  18  -2   41.69   12.38
  -2  18  -2   26.95    7.89
  -2  18  -3    5.48    7.61
  -2  18  -3   -2.71    3.01
  -2  18  -4   13.68    6.07
  -2  18  -4   11.93    9.41
  -2  18  -5   39.35   11.34
  -2  18  -5   35.91   11.86
  -2  18  -6   33.12    9.67
  -2  18  -7    3.98    6.00
  -2  18  -8   68.37   13.33
  -2  18  -9   33.19    9.67
  -2  18 -10    8.15    4.90
  -2  17  19   17.50    8.45
  -2  17  18   20.25    8.16
  -2  17  17    2.39    3.38
  -2  17  16   83.94   17.58
  -2  17  15    3.84    2.88
  -2  17  15   -0.83    3.88
  -2  17  14    1.61    2.84
  -2  17  14    1.05    3.03
  -2  17  13    0.53    5.19
  -2  17  13    3.16    3.38
  -2  17  12    0.75    2.70
  -2  17  12    5.54    3.07
  -2  17  11   86.87   11.29
  -2  17  11   99.47   17.18
  -2  17  10    1.54    2.01
  -2  17  10   -0.71    3.42
  -2  17   9   19.17    9.37
  -2  17   9   17.83    6.44
  -2  17   8   42.29   12.51
  -2  17   8   41.05    8.23
  -2  17   7  103.56   17.67
  -2  17   7   49.75    8.70
  -2  17   6   17.04    6.06
  -2  17   6   51.45   12.54
  -2  17   5   -6.57    6.14
  -2  17   5    1.31    2.47
  -2  17   4    8.23    6.64
  -2  17   4    2.11    3.16
  -2  17   3   88.72   12.28
  -2  17   3   90.65   17.31
  -2  17   2    5.43    3.90
  -2  17   2   -0.29    4.34
  -2  17   1  152.89   25.74
  -2  17   1   89.88   12.09
  -2  17   0   15.02    9.32
  -2  17   0   11.88    5.42
  -2  17  -1    0.49    2.67
  -2  17  -1    2.06    1.49
  -2  17  -2    5.27    3.22
  -2  17  -2    2.64    4.23
  -2  17  -3   52.01   15.75
  -2  17  -3   34.81    7.98
  -2  17  -4   10.40    8.04
  -2  17  -4   -2.04    2.72
  -2  17  -5    2.63    2.88
  -2  17  -5   10.10    5.75
  -2  17  -6    5.95    3.99
  -2  17  -6   12.52    6.47
  -2  17  -7   38.93   17.77
  -2  17  -7    7.70    4.38
  -2  17  -8   39.56    9.88
  -2  17  -9    6.09    4.79
  -2  17 -10   59.55   12.82
  -2  17 -11   -1.75    3.30
  -2  17 -12    6.46    4.52
  -2  16  20   18.38    8.92
  -2  16  19   -2.39    6.10
  -2  16  18   -4.63    5.85
  -2  16  17  144.26   22.80
  -2  16  16    1.05    2.48
  -2  16  16   -5.20    6.98
  -2  16  15   10.53    4.13
  -2  16  15   17.29    7.53
  -2  16  14   -1.05    1.93
  -2  16  14    0.98    4.81
  -2  16  13   50.81   12.52
  -2  16  13   36.96    7.04
  -2  16  12    3.87    4.70
  -2  16  12    1.86    1.29
  -2  16  11   -1.61    1.81
  -2  16  11    1.78    1.84
  -2  16  10   10.62    6.05
  -2  16  10   13.83    4.26
  -2  16   9   19.13    7.49
  -2  16   9   22.07    5.51
  -2  16   8    1.80    2.05
  -2  16   8    5.95    4.02
  -2  16   7    1.29    2.34
  -2  16   7   -0.14    2.23
  -2  16   6    4.05    3.66
  -2  16   6    5.86    4.07
  -2  16   5    2.00    1.70
  -2  16   5    7.57    5.81
  -2  16   4   10.76    4.99
  -2  16   4    7.72    3.89
  -2  16   3    8.65    4.32
  -2  16   3    0.91    2.13
  -2  16   2  160.30   22.42
  -2  16   2  192.89   18.28
  -2  16   1   81.04   17.14
  -2  16   1   40.80    7.69
  -2  16   0   40.46   12.56
  -2  16   0   20.97    5.55
  -2  16  -1   19.63    8.68
  -2  16  -1   17.15    6.29
  -2  16  -2  130.78   15.12
  -2  16  -2  208.65   26.28
  -2  16  -3   47.79    9.36
  -2  16  -3   37.00   11.42
  -2  16  -4   -7.49    3.90
  -2  16  -4   -4.54    6.77
  -2  16  -5   34.81    8.30
  -2  16  -5   58.87   15.72
  -2  16  -6   33.20    8.95
  -2  16  -6   46.61   12.59
  -2  16  -7   27.61   13.02
  -2  16  -7    6.93    4.10
  -2  16  -8    2.64    5.93
  -2  16  -8    2.57    4.09
  -2  16  -9    4.21    2.75
  -2  16 -10   50.41   11.68
  -2  16 -11   -1.01    2.43
  -2  16 -12    4.55    4.63
  -2  16 -13    5.77    4.59
  -2  16 -14    2.92    4.51
  -2  15  21    3.34    4.09
  -2  15  20    8.90    7.01
  -2  15  19    9.30    9.09
  -2  15  18   15.77    9.43
  -2  15  17    6.38    2.99
  -2  15  17    2.31    3.40
  -2  15  16    0.83    2.65
  -2  15  16   -2.38    3.12
  -2  15  15   37.42   11.42
  -2  15  15    3.37    2.56
  -2  15  14    8.80    3.00
  -2  15  14    4.16    4.55
  -2  15  13  216.46   24.78
  -2  15  13  100.01   12.02
  -2  15  12    5.99    4.71
  -2  15  12   13.78    4.55
  -2  15  11   79.53   14.61
  -2  15  11   63.07    8.91
  -2  15  10   16.58    4.76
  -2  15  10   30.02    8.80
  -2  15   9   54.81   11.51
  -2  15   9  103.38   11.94
  -2  15   8   33.80    6.33
  -2  15   8   26.43    7.57
  -2  15   7   26.97    6.27
  -2  15   7   10.92    6.60
  -2  15   6    0.54    1.50
  -2  15   6    1.56    2.44
  -2  15   5  243.03   18.71
  -2  15   5  214.22   23.26
  -2  15   4   15.72    5.59
  -2  15   4   14.68    5.10
  -2  15   3    3.17    4.17
  -2  15   3   -1.15    1.85
  -2  15   2   71.00   13.50
  -2  15   2   56.74   10.00
  -2  15   1   33.76    7.61
  -2  15   1   40.59   11.96
  -2  15   0   46.44   13.73
  -2  15   0   27.66    6.38
  -2  15  -1   68.50   10.19
  -2  15  -1   24.45    9.10
  -2  15  -2  249.09   19.99
  -2  15  -2  184.77   22.73
  -2  15  -3    0.30    1.12
  -2  15  -3   -5.75    5.50
  -2  15  -4    4.39    3.62
  -2  15  -4    7.08    2.66
  -2  15  -5    7.88    4.64
  -2  15  -5    9.32    3.22
  -2  15  -6   21.92    6.43
  -2  15  -6   32.73   11.00
  -2  15  -7   31.83    8.13
  -2  15  -7   22.83   10.69
  -2  15  -8    9.10    5.66
  -2  15  -8   -5.28    6.91
   2 -15   9   -2.23    3.16
  -2  15  -9    1.72    3.22
  -2  15 -10   45.49   10.90
   2 -15  10   32.44    7.93
  -2  15 -11   41.34   10.30
  -2  15 -12   83.57   14.43
  -2  15 -13   -0.78   12.61
  -2  15 -14    7.62    5.17
  -2  15 -15    8.31    5.30
  -2  14  22    9.45    6.08
  -2  14  21   15.83    7.34
  -2  14  20   -3.72    4.67
  -2  14  19    5.85    3.60
  -2  14  18    0.52    3.77
  -2  14  18   11.15    4.08
  -2  14  17   32.97    7.43
  -2  14  17   29.88    9.29
  -2  14  16    5.66    3.21
  -2  14  16    3.20    1.84
  -2  14  15    5.36    3.13
  -2  14  15    1.55    3.22
  -2  14  14  162.89   21.61
  -2  14  14  137.17   12.72
  -2  14  13   85.11   15.71
  -2  14  13   76.86   10.04
  -2  14  12   15.41    4.20
  -2  14  12    8.19    4.83
  -2  14  11   61.12    8.88
  -2  14  11   48.19   11.14
  -2  14  10  137.57   13.57
  -2  14  10  180.54   21.54
  -2  14   9  153.43   19.35
  -2  14   9   99.41   10.94
  -2  14   8    7.96    4.53
  -2  14   8    1.72    1.35
  -2  14   7   32.24    6.40
  -2  14   7   46.37    9.49
  -2  14   6    9.10    3.87
  -2  14   6    8.56    4.18
  -2  14   5  204.26   22.02
  -2  14   5  160.78   15.18
  -2  14   4    3.41    5.14
  -2  14   4    7.56    3.31
  -2  14   3   95.93   15.14
  -2  14   3   80.32    9.88
  -2  14   2    4.16    5.04
  -2  14   2    2.22    1.27
  -2  14   1  522.74   27.45
  -2  14   1  458.66   33.07
  -2  14   0  729.17   34.14
  -2  14   0  716.05   45.31
  -2  14  -1    2.61    3.05
  -2  14  -1   -0.06    3.50
  -2  14  -2  122.59   18.09
  -2  14  -2  196.36   16.57
  -2  14  -3    6.79    5.04
  -2  14  -3    6.78    4.89
  -2  14  -4   12.41    5.28
  -2  14  -4   11.35    7.41
  -2  14  -5    3.49    3.73
  -2  14  -5    3.96    3.36
  -2  14  -6    5.39    3.57
  -2  14  -6    5.25    3.17
  -2  14  -7   39.95   12.44
  -2  14  -7   22.01    6.57
  -2  14  -8  150.62   17.43
  -2  14  -8  105.12   19.39
   2 -14   9    0.59    3.97
  -2  14  -9    1.42    2.66
   2 -14  10   59.41   10.76
  -2  14 -10   79.82   13.15
   2 -14  11   79.55   12.56
  -2  14 -11   64.46   12.49
  -2  14 -12    0.14    2.79
  -2  14 -13   21.10    7.56
  -2  14 -14   13.21    6.19
  -2  14 -15   34.32    9.89
  -2  14 -16   19.45    8.18
  -2  14 -17   27.21    8.79
  -2  13  23   10.61    6.29
  -2  13  22   53.37   13.96
  -2  13  21    3.98    3.54
  -2  13  20   -0.99    3.04
  -2  13  19   50.29   10.40
  -2  13  19   53.87   12.74
  -2  13  18    3.07    2.08
  -2  13  18   16.17    7.45
  -2  13  17   19.49    7.46
  -2  13  17   13.15    4.62
  -2  13  16    6.16    5.30
  -2  13  16    7.86    4.17
  -2  13  15   27.46    6.23
  -2  13  15   25.81    8.36
  -2  13  14   20.80    5.24
  -2  13  14   49.37   11.72
  -2  13  13   11.35    5.70
  -2  13  13   11.55    4.41
  -2  13  12    6.34    5.01
  -2  13  12   -0.60    1.40
  -2  13  11  319.01   27.64
  -2  13  11  307.22   18.61
  -2  13  10  109.97   11.26
  -2  13  10  108.95   16.10
  -2  13   9   17.80    6.45
  -2  13   9   30.35    6.04
  -2  13   8   15.02    6.16
  -2  13   8    9.35    3.64
  -2  13   7    0.20    0.93
  -2  13   7    5.38    3.63
  -2  13   6  273.79   22.40
  -2  13   6  321.90   20.19
  -2  13   5   88.83   10.18
  -2  13   5   74.56   12.37
  -2  13   4   46.00   10.05
  -2  13   4   79.53   10.41
  -2  13   3  535.64   32.27
  -2  13   3  488.98   25.39
  -2  13   2   72.14    9.02
  -2  13   2   78.46   13.55
  -2  13   1  240.00   23.27
  -2  13   1  183.56   15.20
  -2  13   0   14.72    7.62
  -2  13   0   10.52    4.61
  -2  13  -1    2.54    2.49
  -2  13  -1    4.52    4.11
  -2  13  -2   -0.51    2.97
  -2  13  -2    2.92    2.49
  -2  13  -3  290.47   26.21
  -2  13  -3  415.99   23.85
  -2  13  -4   -1.00    2.30
  -2  13  -4   -2.46    4.76
  -2  13  -5   81.68   11.37
  -2  13  -5   72.54   15.80
  -2  13  -6  162.37   16.89
  -2  13  -6  212.81   22.94
  -2  13  -7   38.96   14.22
  -2  13  -7   17.09    5.29
  -2  13  -8    4.68    4.19
  -2  13  -8    0.59    5.24
   2 -13   9   93.47   12.49
  -2  13  -9   81.59   12.27
   2 -13  10   16.81    5.64
  -2  13 -10   19.70    7.01
  -2  13 -11    4.59    4.03
   2 -13  11    9.58    5.89
  -2  13 -12   -0.50    1.57
   2 -13  12    5.19    3.12
  -2  13 -13   50.45   10.49
   2 -13  13   61.81   10.10
  -2  13 -14    2.02    3.67
  -2  13 -15    4.28    3.09
  -2  13 -16   90.48   15.94
  -2  13 -17   31.60    9.21
  -2  13 -18   16.33    7.00
  -2  12  24  -13.20    6.71
  -2  12  23    3.11    4.63
  -2  12  22   39.97   10.68
  -2  12  21   19.39    7.75
  -2  12  20   63.31   10.90
  -2  12  20   52.60   11.50
  -2  12  19   11.81    6.21
  -2  12  19   -0.37    1.50
  -2  12  18   34.47    8.02
  -2  12  18   26.16    8.11
  -2  12  17  102.98   16.80
  -2  12  17   93.55   12.51
  -2  12  16   41.81   10.09
  -2  12  16   70.40   10.71
  -2  12  15   -1.94    2.64
  -2  12  15   -0.37    1.68
  -2  12  14    0.90    2.45
  -2  12  14    3.39    3.21
  -2  12  13   19.14    6.88
  -2  12  13   62.05    9.25
  -2  12  12    3.12    3.76
  -2  12  12   -1.07    1.72
  -2  12  11   25.35    7.26
  -2  12  11   35.46    6.91
  -2  12  10  119.88   11.55
  -2  12  10   82.40   13.08
  -2  12   9   47.20    7.20
  -2  12   9  148.53   17.17
  -2  12   8   48.93    7.33
  -2  12   8   39.94    9.01
  -2  12   7   56.31    8.12
  -2  12   7   34.91    8.30
  -2  12   6    5.50    2.11
  -2  12   6    1.50    3.37
  -2  12   5  153.44   15.72
  -2  12   5   99.33   10.18
  -2  12   4    0.19    1.12
  -2  12   4    1.96    3.33
  -2  12   3   28.76    7.22
  -2  12   3   23.88    5.25
  -2  12   2    2.57    2.46
  -2  12   2    0.85    1.81
  -2  12   1   22.60    4.55
  -2  12   1   16.87    6.59
  -2  12   0   18.80    6.22
  -2  12   0  101.22   11.22
  -2  12  -1   71.06   10.41
  -2  12  -1   59.67   11.37
  -2  12  -2    0.51    3.10
  -2  12  -2    8.28    3.14
  -2  12  -3   19.83    7.07
  -2  12  -3   24.24    5.55
  -2  12  -4  206.54   17.04
  -2  12  -4   71.74   12.89
  -2  12  -5   47.81   11.12
  -2  12  -5   21.86    5.82
  -2  12  -6  284.10   20.67
  -2  12  -6  277.17   25.24
  -2  12  -7   13.31    4.59
  -2  12  -7   41.57   11.72
  -2  12  -8  102.51   13.46
  -2  12  -8   95.97   17.35
   2 -12   9  106.51   12.90
  -2  12  -9  144.49   16.13
   2 -12  10  270.67   20.17
  -2  12 -10  261.01   22.35
   2 -12  11   18.80    5.67
  -2  12 -11    6.57    3.23
   2 -12  12    1.29    2.35
  -2  12 -12   -0.13    1.76
  -2  12 -13   13.58    5.71
   2 -12  13   10.62    4.11
   2 -12  14    6.32    3.67
  -2  12 -14    8.47    5.40
  -2  12 -15    8.38    4.52
  -2  12 -16   -4.51    5.25
  -2  12 -17   -0.60    2.41
  -2  12 -18    5.39    4.43
  -2  12 -19    8.45    5.68
  -2  12 -20    9.33    5.85
  -2  11  25   63.75   15.03
  -2  11  24    9.82    5.78
  -2  11  23   30.64   10.45
  -2  11  22   12.27    5.45
  -2  11  21    7.79    4.44
  -2  11  21    9.48    6.62
  -2  11  20    1.19    2.83
  -2  11  20    2.96    3.97
  -2  11  19   75.01   12.05
  -2  11  19   94.97   15.10
  -2  11  18   12.21    5.23
  -2  11  18    9.68    4.70
  -2  11  17    2.56    2.80
  -2  11  17    1.62    2.41
  -2  11  16    4.33    2.30
  -2  11  16    0.36    1.47
  -2  11  15  108.55   14.41
  -2  11  15  159.27   15.18
  -2  11  14   98.27   12.18
  -2  11  14  144.29   17.16
  -2  11  13   89.19   13.52
  -2  11  13   80.29   10.47
  -2  11  12  840.11   34.92
  -2  11  12  658.90   37.11
  -2  11  11   56.65   10.43
  -2  11  11   94.42   10.98
  -2  11  10  210.62   20.25
  -2  11  10  260.85   16.85
  -2  11   9   99.32   10.58
  -2  11   9   76.79   11.86
  -2  11   8   13.55    3.98
  -2  11   8    8.66    4.54
  -2  11   7  240.27   20.51
  -2  11   7   70.59    8.44
  -2  11   6   37.88    6.23
  -2  11   6   27.87    6.81
  -2  11   5  337.60   23.10
  -2  11   5  135.97   12.27
  -2  11   4  155.16   12.27
  -2  11   4  154.28   14.75
  -2  11   3   80.99   11.76
  -2  11   3   70.77    8.15
  -2  11   2  194.66   14.34
  -2  11   2  264.47   20.89
  -2  11   1    9.53    3.37
  -2  11   1    3.86    2.24
  -2  11   0  113.75   14.18
  -2  11   0   68.90    8.43
  -2  11  -1   54.49    8.20
  -2  11  -1  109.55   14.89
  -2  11  -2   65.40   12.02
  -2  11  -2  103.54   11.72
  -2  11  -3   59.14    7.98
  -2  11  -3  104.16   14.21
  -2  11  -4    6.53    2.75
  -2  11  -4   -2.36    3.62
  -2  11  -5   14.76    5.99
  -2  11  -5   18.14    5.13
  -2  11  -6   53.70   10.55
  -2  11  -6   56.59    8.79
  -2  11  -7   85.87   16.43
  -2  11  -7   89.63   11.46
  -2  11  -8   11.96    5.59
  -2  11  -8    1.54    1.69
  -2  11  -9   -2.48    1.49
   2 -11   9   -2.07    3.24
   2 -11  10   22.70    5.84
  -2  11 -10   23.92    6.85
  -2  11 -11    0.22    2.01
   2 -11  11    0.17    1.28
   2 -11  12   17.12    5.57
  -2  11 -12   10.87    4.30
  -2  11 -13    2.07    2.97
   2 -11  13   -1.92    3.18
  -2  11 -14  111.49   15.03
   2 -11  14  129.16   14.58
   2 -11  15    0.10    1.41
  -2  11 -15    1.70    2.51
   2 -11  16   15.55    5.72
  -2  11 -16   23.89    7.93
  -2  11 -17    3.36    3.53
  -2  11 -18   -1.08    2.66
  -2  11 -19   -1.95    3.82
  -2  11 -20   -0.55    2.08
  -2  11 -21   47.51   13.11
  -2  10  25    5.81    5.35
  -2  10  24   23.42    8.61
  -2  10  23    4.49    4.14
  -2  10  22    0.42    2.54
  -2  10  22   11.20    5.71
  -2  10  21   -0.33    2.14
  -2  10  21    3.11    4.35
  -2  10  20   34.02    9.27
  -2  10  20   29.56    7.45
  -2  10  19   12.03    5.85
  -2  10  19   22.01    5.81
  -2  10  18   34.56    7.64
  -2  10  18   48.35   10.94
  -2  10  17   -3.44    3.24
  -2  10  17    2.76    1.28
  -2  10  16   23.24    7.82
  -2  10  16   13.98    3.72
  -2  10  15   21.13    6.45
  -2  10  15   12.48    4.85
  -2  10  14  328.43   24.09
  -2  10  14  481.42   28.30
  -2  10  13    2.13    2.67
  -2  10  13   -2.08    2.64
  -2  10  12   41.55    8.07
  -2  10  12   31.30    6.28
  -2  10  11    3.76    3.63
  -2  10  11   -0.99    1.75
  -2  10  10  119.93   14.50
  -2  10  10   61.02    9.25
  -2  10   9  335.52   19.27
  -2  10   9  366.46   24.80
  -2  10   8   -1.29    1.44
  -2  10   8   -0.63    2.17
  -2  10   7   37.28    7.52
  -2  10   7   41.32    6.65
  -2  10   6  105.60   12.58
  -2  10   6  211.71   13.35
  -2  10   5   66.18   10.27
  -2  10   5  103.65    9.72
  -2  10   4    2.40    3.08
  -2  10   4    8.09    3.07
  -2  10   3  411.15   19.03
  -2  10   3  288.99   19.53
  -2  10   2  637.95   30.86
  -2  10   2  598.00   23.27
  -2  10   1   65.33    9.66
  -2  10   1  123.75   11.15
  -2  10   0  169.75   16.32
  -2  10   0  105.63   10.91
  -2  10  -1   11.07    3.53
  -2  10  -1   12.91    4.92
  -2  10  -2    0.97    1.97
  -2  10  -2    3.97    3.77
  -2  10  -3  144.76   12.87
  -2  10  -3  168.24   16.86
  -2  10  -4    0.81    1.26
  -2  10  -4    0.51    2.01
  -2  10  -5   97.94   10.52
  -2  10  -5  202.98   21.64
  -2  10  -6   83.65   10.24
  -2  10  -6  133.65   15.50
  -2  10  -7  430.50   24.55
  -2  10  -7  386.07   35.14
  -2  10  -8  434.02   25.25
  -2  10  -9   54.54    9.31
   2 -10   9   44.05    7.67
   2 -10  10   46.42    7.76
  -2  10 -10   48.83    8.78
   2 -10  11  172.13   15.11
  -2  10 -11  185.08   17.23
  -2  10 -12    6.16    2.85
   2 -10  12   11.04    3.29
   2 -10  13   11.07    3.80
  -2  10 -13    3.41    3.01
  -2  10 -14   43.92    9.08
   2 -10  14   60.10    9.25
  -2  10 -15    0.51    2.07
   2 -10  15    6.60    4.18
   2 -10  16   12.46    4.30
  -2  10 -16   15.51    6.19
  -2  10 -17   19.46    6.66
   2 -10  17   19.41    5.93
  -2  10 -18   36.28    9.33
  -2  10 -19   10.80    4.88
  -2  10 -20   10.53    4.73
  -2  10 -21   15.12    7.52
  -2  10 -22  105.18   18.53
  -2   9  26   57.35   12.68
  -2   9  25    7.08    6.05
  -2   9  24   97.58   15.92
  -2   9  23    1.60    2.95
  -2   9  23    8.23    4.49
  -2   9  22    1.87    2.57
  -2   9  22    1.54    2.85
  -2   9  21   -1.56    4.37
  -2   9  21   -3.74    3.46
  -2   9  20   47.34    9.84
  -2   9  20   47.07    9.40
  -2   9  19   50.71    9.30
  -2   9  19   73.45   11.76
  -2   9  18   27.04    6.80
  -2   9  18   30.80    7.52
  -2   9  17   47.93   10.12
  -2   9  17  106.37   12.54
  -2   9  16   13.34    5.01
  -2   9  16    6.85    3.97
  -2   9  15   42.48    8.58
  -2   9  15   96.55   11.23
  -2   9  14    5.43    3.10
  -2   9  14    2.27    3.27
  -2   9  13    8.09    3.93
  -2   9  13    0.98    1.41
  -2   9  12   11.45    4.42
  -2   9  12   21.00    6.24
  -2   9  11  113.38   12.85
  -2   9  11   96.59   12.05
  -2   9  10    4.57    2.48
  -2   9  10   -1.73    2.74
  -2   9   9   36.40    6.94
  -2   9   9   51.61    7.94
  -2   9   8   62.72    8.66
  -2   9   8   50.71    8.50
  -2   9   7   17.51    4.20
  -2   9   7    9.16    4.18
  -2   9   6  360.13   21.54
  -2   9   6  553.91   22.38
  -2   9   5  229.80   17.63
  -2   9   5  188.21   12.18
  -2   9   4   22.25    4.34
  -2   9   4   19.96    5.52
  -2   9   3  709.34   29.00
  -2   9   3  477.30   20.35
  -2   9   2    2.77    2.72
  -2   9   2   -0.93    1.75
  -2   9   1  185.75   15.43
  -2   9   1  160.26   11.70
  -2   9   0   47.16    7.76
  -2   9   0   30.09    5.92
  -2   9  -1   13.68    3.52
   2  -9   1   15.82    4.12
  -2   9  -2  418.09   19.94
   2  -9   2  365.75   19.92
   2  -9   3   34.50    6.12
  -2   9  -3   34.29    7.22
  -2   9  -4   -1.18    2.03
  -2   9  -4   -0.12    3.42
   2  -9   4   -0.19    1.99
   2  -9   5   70.99    8.80
  -2   9  -5   54.02    7.40
  -2   9  -5   78.33   13.22
  -2   9  -6   10.27    3.16
  -2   9  -6    2.59    0.88
  -2   9  -7    2.06    2.38
  -2   9  -7   -1.93    2.18
  -2   9  -8   17.35    4.79
   2  -9   8   14.16    3.86
   2  -9   9   57.64    7.93
  -2   9  -9   50.96    8.60
  -2   9 -10  152.86   15.31
   2  -9  10  206.83   15.65
   2  -9  11   13.20    4.04
  -2   9 -11   10.15    3.79
  -2   9 -12   38.52    7.67
   2  -9  12   30.84    5.90
  -2   9 -13   35.21    7.75
   2  -9  13   34.36    6.63
   2  -9  14  420.76   24.19
  -2   9 -14  302.71   23.25
   2  -9  15   17.28    5.46
  -2   9 -15   11.36    4.93
  -2   9 -16    7.71    3.37
   2  -9  16    0.86    1.81
  -2   9 -17   18.01    6.71
   2  -9  17   21.06    5.72
  -2   9 -18   10.12    4.31
   2  -9  18   11.28    5.15
  -2   9 -19   78.14   14.82
  -2   9 -20   19.70    8.48
  -2   9 -21   64.24   13.20
  -2   9 -22    0.27    1.80
  -2   9 -23   -3.56    4.07
  -2   8  26   25.29    9.99
  -2   8  25   12.80    7.00
  -2   8  24    5.88    3.02
   2  -8 -24   -4.13    6.86
   2  -8 -23    4.47    9.22
  -2   8  23    6.58    5.04
  -2   8  22   10.78    6.41
   2  -8 -22    8.08    7.85
  -2   8  21    7.74    4.44
   2  -8 -21  -23.16   10.88
  -2   8  20    9.69    6.17
   2  -8 -20   -3.35    5.69
  -2   8  19   -1.27    2.04
   2  -8 -19   -9.68    6.41
  -2   8  18   -1.40    3.18
   2  -8 -18   10.52    9.37
  -2   8  17    6.08    3.77
  -2   8  16  269.98   20.17
  -2   8  16  278.42   22.24
  -2   8  15   65.07    9.51
  -2   8  15   78.22   11.21
  -2   8  14   -3.68    3.30
  -2   8  14    0.43    1.39
  -2   8  13   34.38    7.12
  -2   8  13   36.64    6.32
  -2   8  12    6.54    2.71
  -2   8  12   15.13    4.98
  -2   8  11    4.39    2.07
  -2   8  11    3.25    2.58
  -2   8  10  118.30   11.52
  -2   8  10  128.17   12.73
  -2   8   9    8.50    4.19
  -2   8   9    5.09    2.32
  -2   8   8   94.26   10.27
  -2   8   8   57.02    7.57
  -2   8   7  243.89   15.56
  -2   8   7  246.95   16.18
  -2   8   6  326.75   18.91
  -2   8   6  189.60   15.13
  -2   8   5  308.05   18.64
  -2   8   5  244.84   14.01
  -2   8   4   55.15    7.95
  -2   8   4   73.97    7.54
  -2   8   3  176.58   11.90
  -2   8   3  288.27   17.55
  -2   8   2    1.69    1.70
   2  -8  -2    0.53    0.94
  -2   8   2    3.10    1.79
  -2   8   1   21.20    3.76
  -2   8   1   20.11    4.37
   2  -8  -1   14.73    3.61
  -2   8   0  374.83   20.17
   2  -8   0  327.00   16.22
  -2   8  -1    4.90    2.73
  -2   8  -1    9.99    3.00
   2  -8   1    5.97    2.13
   2  -8   2   13.98    3.91
  -2   8  -2    9.00    3.63
  -2   8  -2   22.02    4.44
  -2   8  -3  216.16   14.64
  -2   8  -3  184.62   16.01
  -2   8  -4   37.01    5.78
   2  -8   4   30.29    5.18
  -2   8  -4   37.89    9.04
   2  -8   5  129.36   12.13
  -2   8  -5   80.80    8.73
  -2   8  -6    3.93    1.86
  -2   8  -6    4.12    2.66
   2  -8   6    5.63    3.23
  -2   8  -7   16.17    4.39
   2  -8   7   26.72    6.40
   2  -8   8   83.59   11.02
   2  -8   8  120.25   11.25
  -2   8  -8  115.26   11.55
   2  -8   9    5.23    2.67
  -2   8  -9    5.29    3.19
  -2   8 -10  147.15   14.28
   2  -8  10  124.00   11.46
  -2   8 -11   16.46    5.08
   2  -8  11   14.06    4.44
  -2   8 -12   17.07    5.00
   2  -8  12   20.48    5.15
   2  -8  13  782.40   30.97
  -2   8 -13  795.66   35.30
   2  -8  14  461.25   25.02
  -2   8 -14  343.89   23.92
  -2   8 -15   11.18    4.51
   2  -8  15   13.00    4.46
  -2   8 -16  121.65   15.11
   2  -8  16  130.56   13.35
   2  -8  17    0.48    1.31
  -2   8 -17   -2.37    3.63
   2  -8  18   64.16   10.17
  -2   8 -18   71.22   12.46
  -2   8 -19   18.98    5.74
   2  -8  19   18.51    5.75
   2  -8  20   74.70   11.41
  -2   8 -20   96.26   15.97
  -2   8 -21   -1.92    3.59
  -2   8 -22   65.36   13.94
  -2   8 -23    9.25    5.57
  -2   8 -24    3.86    2.97
  -2   7  27   45.72   12.03
  -2   7  26   68.01   14.86
  -2   7  25   61.37   13.20
   2  -7 -25   36.96   12.89
  -2   7  24   50.48   11.99
   2  -7 -24   24.32   12.53
  -2   7  23   45.41   11.00
   2  -7 -23   65.12   19.40
   2  -7 -22    2.80    5.48
  -2   7  22    2.71    2.60
  -2   7  21    2.05    2.62
   2  -7 -21    0.34    7.20
   2  -7 -20   35.90   11.38
  -2   7  20   65.14   11.70
  -2   7  19   22.72    7.60
   2  -7 -19   11.68    7.78
   2  -7 -18    5.42    6.24
  -2   7  18    9.87    4.31
   2  -7 -17  127.48   20.77
  -2   7  17  150.79   16.34
   2  -7 -16    9.92    8.34
  -2   7  16   11.98    4.41
   2  -7 -15   29.57    9.52
  -2   7  15   16.76    5.07
  -2   7  14  218.53   18.66
   2  -7 -14  146.58   22.14
   2  -7 -13  344.45   32.04
  -2   7  13  368.86   23.19
  -2   7  12    5.37    3.22
  -2   7  12    8.45    3.41
  -2   7  11   23.50    5.31
  -2   7  11   22.53    5.41
  -2   7  10   15.11    4.52
  -2   7  10   14.21    3.73
  -2   7   9   65.14    8.68
  -2   7   9   78.55    8.84
  -2   7   8    1.08    1.75
  -2   7   8    7.41    2.55
  -2   7   7  308.28   18.31
  -2   7   7  346.39   18.37
  -2   7   6    1.35    1.04
  -2   7   6    0.87    1.01
  -2   7   5   52.59    7.33
  -2   7   5   55.51    7.16
   2  -7  -4 1803.72   38.38
  -2   7   4 1437.94   37.59
  -2   7   3  179.33   12.85
   2  -7  -3  205.35   12.13
  -2   7   2  428.39   19.57
   2  -7  -2  440.89   16.98
   2  -7  -1   -0.12    1.63
  -2   7   1    2.04    1.72
  -2   7   1    0.06    1.12
   2  -7   0  356.58   15.49
  -2   7   0  466.18   21.11
   2  -7   1   66.56    7.05
  -2   7  -1   62.96    6.75
  -2   7  -1   73.73    8.73
   2  -7   2  514.43   19.69
  -2   7  -2  617.20   21.88
  -2   7  -3  287.46   15.61
  -2   7  -3  211.55   15.75
  -2   7  -4   95.40   11.09
   2  -7   4  123.89    9.99
  -2   7  -5  200.60   16.80
   2  -7   5  191.65   13.46
  -2   7  -5  186.04   13.02
  -2   7  -6   50.80    7.05
   2  -7   6   69.73    8.88
  -2   7  -7  583.25   24.47
   2  -7   7  692.05   24.39
   2  -7   8   56.05    9.05
   2  -7   8   60.26    7.14
  -2   7  -8   57.91    7.85
  -2   7  -9  200.05   15.66
   2  -7   9  184.63   18.41
   2  -7   9  168.64   12.70
   2  -7  10   99.05    9.55
  -2   7 -10   81.20    9.98
  -2   7 -11   38.53    7.33
   2  -7  11   27.22    4.85
  -2   7 -12    6.15    3.66
   2  -7  12    2.08    1.87
  -2   7 -13   18.84    5.24
   2  -7  13   15.69    4.36
   2  -7  14   38.91    6.90
  -2   7 -14   37.47    7.71
   2  -7  15   34.83    6.63
  -2   7 -15   32.49    7.21
   2  -7  16    0.65    1.19
  -2   7 -16   -3.67    3.61
  -2   7 -17   22.91    6.57
   2  -7  17   17.44    5.08
  -2   7 -18  151.33   17.75
   2  -7  18  141.54   14.37
   2  -7  19    8.52    3.64
  -2   7 -19    6.49    3.19
   2  -7  20   12.85    4.94
  -2   7 -20    7.75    4.40
  -2   7 -21   23.10    7.38
   2  -7  21   28.74    7.72
  -2   7 -22    7.50    4.38
  -2   7 -23   20.14    8.01
  -2   7 -24   46.47   12.35
  -2   7 -25   -2.08    4.07
  -2   6  27   22.58    7.46
  -2   6  26   85.78   15.75
   2  -6 -26   68.59   19.89
   2  -6 -25   -0.24    4.00
  -2   6  25    0.62    2.55
  -2   6  24    3.23    2.41
   2  -6 -24   10.28    4.80
  -2   6  23   52.30   11.57
   2  -6 -23   32.22   12.04
   2  -6 -22  115.16   22.26
  -2   6  22  224.77   23.20
   2  -6 -21   58.31   15.67
  -2   6  21   37.18    9.46
   2  -6 -20   14.77    7.98
  -2   6  20   33.21    8.96
  -2   6  19   28.03    7.28
   2  -6 -19   27.72    8.58
   2  -6 -18   27.54    9.71
  -2   6  18   42.16    8.46
   2  -6 -17   15.48    9.11
  -2   6  17   25.23    7.61
   2  -6 -16   51.75   13.72
  -2   6  16   88.63   12.62
   2  -6 -15  286.78   28.73
  -2   6  15  389.48   25.29
   2  -6 -14  213.11   24.20
  -2   6  14  226.31   18.59
   2  -6 -13   20.60    7.17
  -2   6  13   25.02    5.60
   2  -6 -12   63.14   12.96
  -2   6  12   60.88    8.77
  -2   6  11    8.06    3.26
   2  -6 -11   -0.83    2.81
   2  -6 -10   19.52    6.88
  -2   6  10   26.40    5.53
  -2   6   9  168.78   12.81
  -2   6   9  187.72   13.76
  -2   6   8   50.25    6.73
  -2   6   8   59.77    7.56
  -2   6   7  430.00   19.37
  -2   6   7  367.35   24.57
  -2   6   7  374.53   18.19
  -2   6   6  133.62    9.99
  -2   6   6  124.04   14.72
  -2   6   5  107.44    9.33
  -2   6   5  133.36   15.11
  -2   6   5  128.75   10.28
  -2   6   4  550.00   19.41
  -2   6   4  588.93   21.58
   2  -6  -3   35.14    4.90
   2  -6  -3   26.73    5.13
  -2   6   3   30.17    4.88
  -2   6   3   34.24    4.87
   2  -6  -2  563.00   17.82
   2  -6  -2  567.42   24.47
  -2   6   1   11.68    3.03
  -2   6   1   10.66    2.60
   2  -6  -1   17.71    3.16
   2  -6  -1   11.58    3.61
  -2   6   0  127.80    9.40
   2  -6   0  143.64    8.74
  -2   6  -1    1.49    1.24
   2  -6   1    0.46    1.12
   2  -6   1    0.10    0.88
  -2   6  -1   -0.70    1.01
   2  -6   2   46.84    5.59
  -2   6  -2   28.40    5.23
   2  -6   2   36.98    5.15
  -2   6  -2   37.12    5.36
  -2   6  -3   37.46    5.79
  -2   6  -3   37.00    4.82
   2  -6   3   30.70    4.46
   2  -6   4  415.10   18.23
  -2   6  -4  444.82   22.88
   2  -6   5   51.94    7.09
  -2   6  -5   56.90    7.95
  -2   6  -5   60.11    6.83
  -2   6  -6  184.23   12.98
  -2   6  -6  165.10   14.88
   2  -6   7   83.89   10.57
   2  -6   7   86.28    8.27
  -2   6  -7   78.26    8.45
   2  -6   8  468.68   24.51
   2  -6   8  455.43   18.97
   2  -6   9    6.56    2.53
  -2   6  -9    2.83    1.77
   2  -6   9    5.16    3.60
   2  -6  10    3.88    3.29
   2  -6  10    3.35    2.18
  -2   6 -10    1.23    1.66
   2  -6  11    8.83    2.94
  -2   6 -11   14.97    4.48
  -2   6 -12   96.53   11.31
   2  -6  12   99.16   10.22
   2  -6  13  276.06   16.59
  -2   6 -13  303.83   20.21
   2  -6  14  602.63   25.95
  -2   6 -14  654.17   31.20
   2  -6  15   14.52    4.44
  -2   6 -15   13.63    4.43
  -2   6 -16   14.58    5.87
   2  -6  16   10.35    3.32
  -2   6 -17   48.05    9.61
   2  -6  17   65.59    8.98
  -2   6 -18   -1.45    3.40
   2  -6  18    3.92    3.09
  -2   6 -19   73.93   13.06
   2  -6  19   76.40   10.69
   2  -6  20    2.47    1.16
  -2   6 -20   -0.20    2.46
  -2   6 -21    8.66    5.02
   2  -6  21    7.73    4.00
  -2   6 -22   27.95    8.81
   2  -6  22   42.94    8.56
  -2   6 -23   61.54   14.00
  -2   6 -24    0.34    4.14
  -2   6 -25   17.47    8.99
  -2   6 -26    8.07    7.72
  -2   5  27   15.90    7.13
   2  -5 -26   -3.60    5.09
  -2   5  26   -1.80    4.54
   2  -5 -25   13.90   10.34
  -2   5  25   15.10    6.23
  -2   5  24   61.12   13.15
   2  -5 -24   24.85   11.31
  -2   5  23   50.71   12.22
   2  -5 -23   15.69    6.75
   2  -5 -22   -5.59    5.53
  -2   5  22    3.98    4.24
  -2   5  21   24.47    9.34
   2  -5 -21   48.84   15.24
   2  -5 -20   49.62   12.92
  -2   5  20  116.75   17.16
   2  -5 -19   52.19   14.93
  -2   5  19   66.78   11.96
   2  -5 -18   11.82    7.45
  -2   5  18    3.76    2.31
  -2   5  17    0.63    1.68
   2  -5 -17    1.63    5.80
   2  -5 -16   18.78    7.90
  -2   5  16    6.77    5.18
  -2   5  15   19.03    4.82
   2  -5 -15   41.06   11.27
  -2   5  14    2.27    1.55
   2  -5 -14   11.59    5.83
   2  -5 -13  119.45   17.21
  -2   5  13   43.99    8.13
  -2   5  12   33.90    7.63
   2  -5 -12   60.29   12.17
  -2   5  11    9.35    3.98
   2  -5 -11    2.61    3.48
  -2   5  10  661.21   28.40
   2  -5 -10  656.97   36.76
  -2   5   9  550.06   26.20
   2  -5  -9  707.01   37.31
   2  -5  -8  298.09   25.61
  -2   5   8  288.28   17.07
  -2   5   7  186.49   12.31
  -2   5   7  136.71   14.14
   2  -5  -6   38.78    5.43
  -2   5   6   42.54    5.84
  -2   5   6   42.81    7.61
  -2   5   6   33.51    5.09
  -2   5   5   41.50    5.30
   2  -5  -5   34.45    5.22
  -2   5   5   33.97    7.18
  -2   5   5   38.69    5.71
  -2   5   4   76.98   12.35
   2  -5  -4   53.26    5.96
  -2   5   4   63.27    7.29
   2  -5  -3  277.33   13.63
  -2   5   3  292.62   14.26
   2  -5  -3  263.14   13.94
  -2   5   3  307.93   13.78
   2  -5  -2   58.05    5.35
  -2   5   2   45.08    5.32
  -2   5   2   47.58    5.33
  -2   5   1    4.26    2.08
  -2   5   1    3.01    1.59
   2  -5  -1   -0.10    0.51
   2  -5  -1    1.02    1.24
   2  -5   0   94.84    8.47
  -2   5   0   65.50    5.97
  -2   5   0  110.46    7.89
   2  -5   0   76.95    6.04
   2  -5   1   40.95    4.42
  -2   5  -1   39.22    4.65
  -2   5  -1   26.73    3.89
   2  -5   1   23.86    4.00
  -2   5  -2  243.61   12.41
   2  -5   2  265.35   11.72
   2  -5   3   31.73    4.11
  -2   5  -3   31.06    4.69
  -2   5  -3   31.16    4.16
   2  -5   4    2.52    1.15
  -2   5  -4    8.40    2.60
   2  -5   4   -0.62    1.12
  -2   5  -4    8.63    3.51
   2  -5   5   24.85    4.14
  -2   5  -5   38.27    5.20
   2  -5   6  240.15   16.24
   2  -5   6  241.48   12.03
  -2   5  -7  469.03   19.55
   2  -5   7  490.09   17.70
  -2   5  -8 1606.12   38.87
   2  -5   8 1863.29   34.14
   2  -5   9  520.08   29.36
  -2   5  -9  583.53   23.79
   2  -5   9  505.83   19.48
  -2   5 -10  558.15   24.03
   2  -5  10  330.94   16.34
  -2   5 -11  241.99   16.40
   2  -5  11  236.03   14.00
  -2   5 -12  141.50   12.68
   2  -5  12  134.61   10.87
   2  -5  13   26.79    5.14
  -2   5 -13   39.67    7.27
   2  -5  14  630.33   25.71
  -2   5 -14  555.61   27.51
  -2   5 -15   -0.76    1.07
   2  -5  15    1.41    1.43
  -2   5 -16   17.04    6.06
   2  -5  16   35.93    6.91
  -2   5 -17    4.07    3.26
   2  -5  17    7.08    3.24
   2  -5  18    1.08    1.23
  -2   5 -18   -0.35    1.55
  -2   5 -19    1.59    3.04
   2  -5  19    1.59    1.09
  -2   5 -20   22.64    7.09
   2  -5  20   14.34    4.66
   2  -5  21  154.03   15.19
  -2   5 -21  157.84   19.52
  -2   5 -22    5.28    1.89
   2  -5  22    8.56    4.63
  -2   5 -23   21.79    8.96
   2  -5  23    8.43    3.91
  -2   5 -24   10.29    6.00
  -2   5 -25   11.51    7.35
  -2   5 -26   -2.78    3.66
  -2   5 -27    9.62    7.07
   2  -4 -27   -4.41    7.97
  -2   4  27    3.06    3.72
  -2   4  26   87.71   15.77
   2  -4 -26   59.84   15.84
   2  -4 -25   11.90    6.35
  -2   4  25    4.85    3.19
   2  -4 -24    6.21    7.53
  -2   4  24    5.50    5.55
  -2   4  23   19.87    7.80
   2  -4 -23   13.84    7.12
  -2   4  22   13.78    7.22
   2  -4 -22   21.37   10.37
  -2   4  21    9.99    6.13
   2  -4 -21   -1.66    6.93
  -2   4  20    2.44    3.45
   2  -4 -20   -0.35    3.95
   2  -4 -19   17.36    8.62
  -2   4  19    4.30    3.55
  -2   4  18   59.68   10.09
   2  -4 -18   68.94   16.07
   2  -4 -17   38.60   10.41
  -2   4  17   31.82    7.19
  -2   4  16   24.29    7.01
   2  -4 -16   13.51    5.14
   2  -4 -15   17.00    7.26
  -2   4  15   24.85    5.87
  -2   4  14   43.79    7.89
   2  -4 -14   45.20   10.51
  -2   4  13   -0.03    0.97
   2  -4 -13   -3.35    4.19
   2  -4 -12   42.66    9.76
  -2   4  12   66.64    9.08
   2  -4 -11    7.73    4.72
  -2   4  11    9.44    2.96
  -2   4  10   72.51    8.81
   2  -4 -10   96.34   13.52
   2  -4  -9  112.55   14.64
  -2   4   9  134.91   13.16
  -2   4   8   15.04    3.61
  -2   4   8    8.77    3.02
   2  -4  -8    9.68    5.54
   2  -4  -7   86.28    8.29
  -2   4   7   66.67    7.62
   2  -4  -7   64.28   11.03
  -2   4   7   64.83    8.81
  -2   4   6    3.71    2.87
   2  -4  -6    1.40    1.76
  -2   4   6   -0.05    1.09
   2  -4  -6    1.46    2.42
  -2   4   5  287.51   14.47
   2  -4  -5  323.60   13.87
   2  -4  -4  265.91   11.64
  -2   4   4  277.50   12.43
  -2   4   3 1200.05   42.72
  -2   4   3 1556.78   27.21
   2  -4  -2   11.16    2.27
  -2   4   2    4.53    1.25
   2  -4  -2    8.34    2.22
  -2   4   2   10.49    3.00
   2  -4  -1  342.74   11.22
  -2   4   1  310.06   12.83
   2  -4  -1  318.14   15.53
  -2   4   0  314.27   12.00
  -2   4   0  234.09   10.11
   2  -4   0  296.16    9.68
   2  -4   0  206.97   11.33
   2  -4   1   13.59    2.61
  -2   4  -1    8.08    1.73
  -2   4  -1    8.18    1.82
   2  -4   2  498.08   15.19
  -2   4  -2  442.13   14.93
  -2   4  -2  683.67   17.83
   2  -4   2  251.33    9.81
   2  -4   3 1905.77   32.86
   2  -4   3 2128.31   30.24
   2  -4   4    7.23    1.82
   2  -4   4   13.25    2.86
  -2   4  -4    7.16    1.90
  -2   4  -4   15.52    3.91
   2  -4   5  713.38   20.91
   2  -4   5 1092.50   28.64
   2  -4   5 1010.42   21.06
  -2   4  -5  836.31   22.27
  -2   4  -6  297.36   14.09
   2  -4   6  328.59   17.00
   2  -4   6  321.14   12.54
   2  -4   7 1051.20   22.57
  -2   4  -7  999.50   27.42
  -2   4  -8  114.19    9.91
   2  -4   8  123.89    8.78
   2  -4   8  145.37   12.27
  -2   4  -9  111.00    9.83
   2  -4   9  125.58    9.27
  -2   4 -10   55.32    7.42
   2  -4  10   63.16    6.74
   2  -4  11   10.55    2.99
  -2   4 -11   10.07    3.42
   2  -4  11    2.87    2.02
  -2   4 -12  251.55   16.15
   2  -4  12  227.00   13.73
   2  -4  13   18.63    4.25
  -2   4 -13   16.25    4.23
  -2   4 -14  615.99   27.77
   2  -4  14  600.18   24.67
  -2   4 -15   63.83    9.36
   2  -4  15  117.91   12.00
   2  -4  16   36.05    6.88
  -2   4 -16   21.65    5.85
   2  -4  17  343.08   20.39
  -2   4 -17  401.58   26.41
   2  -4  18  105.35   11.38
  -2   4 -18  121.28   14.63
   2  -4  19   86.24   10.63
  -2   4 -19   84.70   13.07
   2  -4  20   37.16    7.39
  -2   4 -20   33.53    8.51
   2  -4  21    5.32    2.47
  -2   4 -21   15.44    6.20
  -2   4 -22  107.27   16.23
   2  -4  22  163.98   16.36
  -2   4 -23   21.72    9.03
   2  -4  23   15.82    5.55
  -2   4 -24    5.23    2.69
   2  -4  24   12.39    5.92
  -2   4 -25   13.38    7.98
  -2   4 -26    7.45    4.61
  -2   4 -27   47.00   12.59
  -2   4 -28    3.49    4.27
   2  -3 -28   24.06   12.48
  -2   3  27   14.63    7.71
   2  -3 -27   11.52    9.23
  -2   3  26   25.22    9.52
   2  -3 -26    4.18    6.95
  -2   3  25   -5.09    6.38
   2  -3 -25    2.80    5.45
   2  -3 -24   16.57   10.23
  -2   3  24   34.72   10.83
  -2   3  23  103.97   16.14
   2  -3 -23   64.01   15.12
   2  -3 -22   32.60   11.88
  -2   3  22   26.54    7.31
  -2   3  21    9.82    4.33
   2  -3 -21    4.97    4.77
  -2   3  20    3.72    3.07
   2  -3 -20   13.28    6.28
  -2   3  19   60.82   11.56
   2  -3 -19   36.02   11.39
  -2   3  18   51.79   10.91
   2  -3 -18   39.13   11.53
   2  -3 -17   76.10   14.18
  -2   3  17   50.85   10.29
   2  -3 -16  118.36   16.98
  -2   3  16  147.64   15.71
   2  -3 -15   -2.34    3.18
  -2   3  15    4.51    2.48
  -2   3  14    6.42    3.07
   2  -3 -14   -1.87    2.78
  -2   3  13   57.35    8.56
   2  -3 -13   65.19   12.42
   2  -3 -12  175.87   18.62
  -2   3  12  274.77   17.62
   2  -3 -11  100.62   13.50
  -2   3  11  114.58   10.77
  -2   3  10    9.33    3.12
   2  -3 -10   27.50    6.98
   2  -3  -9   12.34    4.07
  -2   3   9   14.42    3.93
  -2   3   9    9.58    2.55
   2  -3  -8  600.67   29.79
  -2   3   8  758.59   28.49
   2  -3  -7  562.02   21.26
  -2   3   7  605.85   25.18
   2  -3  -7  606.81   29.86
   2  -3  -6    3.93    1.88
  -2   3   6    1.14    1.29
  -2   3   6    3.08    1.70
   2  -3  -6    3.27    4.82
  -2   3   5  815.22   29.72
   2  -3  -5  671.54   29.64
   2  -3  -4  113.69    7.41
  -2   3   4  159.37    9.01
  -2   3   3  563.23   15.79
   2  -3  -3  508.12   14.27
  -2   3   3  536.22   24.33
  -2   3   2  673.54   18.98
  -2   3   2  538.13   14.47
  -2   3   1    5.18    1.81
  -2   3   1   13.72    2.25
   2  -3  -1   12.64    2.83
   2  -3  -1    9.19    1.64
  -2   3   0 1586.37   19.63
   2  -3   0 1610.23   28.37
   2  -3   1   99.98    4.34
   2  -3   1  108.78    7.33
   2  -3   2    2.88    0.73
   2  -3   2    1.95    1.12
  -2   3  -2   -0.38    0.76
  -2   3  -2    1.54    1.26
  -2   3  -3 3815.45   44.25
  -2   3  -3 4153.74   44.04
   2  -3   3 4118.86   43.04
   2  -3   3 3642.19   31.12
   2  -3   4 2596.10   35.31
   2  -3   4 2427.78   26.35
  -2   3  -5 1081.66   23.41
   2  -3   5 1052.14   19.11
   2  -3   5 1041.53   23.23
   2  -3   6  396.31   12.58
  -2   3  -6  353.76   14.26
   2  -3   6  377.04   15.04
  -2   3  -7  466.16   16.75
   2  -3   7  437.74   14.32
   2  -3   8  878.91   20.94
  -2   3  -8  914.76   25.63
   2  -3   9    2.28    1.98
  -2   3  -9    1.21    0.96
  -2   3  -9    5.08    2.61
   2  -3  10  861.75   23.90
  -2   3 -10  865.41   26.92
  -2   3 -10  924.15   28.20
  -2   3 -11   90.15    9.06
  -2   3 -11   83.31    9.02
   2  -3  11  111.79    8.85
  -2   3 -12  121.54   11.55
   2  -3  12  111.30    9.76
  -2   3 -12  126.82   11.09
   2  -3  13  553.55   23.00
  -2   3 -13  451.14   21.74
  -2   3 -14    2.59    2.44
   2  -3  14   -0.11    1.19
   2  -3  15    3.98    2.34
  -2   3 -15    5.67    3.20
  -2   3 -16    4.90    2.71
   2  -3  16    6.52    2.65
  -2   3 -17   18.81    6.07
   2  -3  17   22.51    5.32
  -2   3 -18   14.39    5.09
   2  -3  18   13.88    4.22
  -2   3 -19  139.29   15.89
   2  -3  19  185.03   14.93
   2  -3  20   55.76    8.83
  -2   3 -20   53.24   10.91
   2  -3  21  100.69   12.24
  -2   3 -21   88.81   14.14
   2  -3  22    2.43    2.58
  -2   3 -22   -0.38    6.72
   2  -3  23    6.06    5.15
  -2   3 -23    6.67    5.01
  -2   3 -24    5.40    4.41
   2  -3  24   11.63    5.07
  -2   3 -25    4.76    5.36
   2  -3  25   -0.95    2.47
  -2   3 -26   32.98   10.89
  -2   3 -27   14.33    7.08
  -2   3 -28    8.81    7.62
   2  -2 -28   33.40   14.30
   2  -2 -27    6.38    8.45
  -2   2  27    9.53    7.59
   2  -2 -26   23.65   14.31
  -2   2  26    8.48    6.13
  -2   2  25   82.58   14.49
   2  -2 -25   99.23   22.30
  -2   2  24   40.15    9.07
   2  -2 -24   41.61   15.64
   2  -2 -23   -1.00    4.40
  -2   2  23   -6.48    4.10
   2  -2 -22    8.11    7.46
  -2   2  22   25.19    8.29
  -2   2  21   -4.35    4.46
   2  -2 -21    4.39    5.91
  -2   2  20   63.36   11.55
   2  -2 -20   25.92   10.45
   2  -2 -19    5.54    4.73
  -2   2  19    3.26    3.51
   2  -2 -18    9.20    6.37
  -2   2  18    3.73    2.43
   2  -2 -17  344.99   30.88
  -2   2  17  487.30   26.89
  -2   2  16   -0.83    1.96
   2  -2 -16   -2.89    4.69
   2  -2 -15   13.55    6.58
  -2   2  15   10.52    4.04
  -2   2  14   99.68   11.04
   2  -2 -14  101.94   14.53
  -2   2  13   20.50    4.81
   2  -2 -13   16.49    5.96
  -2   2  12    6.14    3.00
   2  -2 -12    6.75    3.53
   2  -2 -11   68.80   10.73
  -2   2  11   68.11    8.16
  -2   2  10 1077.32   30.69
   2  -2 -10  740.33   34.16
  -2   2   9  322.40   17.49
   2  -2  -9  339.05   22.39
  -2   2   8   99.59    9.40
   2  -2  -8   83.78    8.65
  -2   2   8   85.51    7.95
   2  -2  -7   72.86    9.60
  -2   2   7   58.59    7.24
   2  -2  -7   71.96    7.56
  -2   2   6  946.88   23.97
   2  -2  -6  838.24   31.56
   2  -2  -5   24.55    4.19
  -2   2   5   37.95    5.76
   2  -2  -5   46.01    7.09
  -2   2   5   23.01    3.91
  -2   2   4 2972.52   50.49
   2  -2  -4 2877.17   55.09
   2  -2  -3    2.16    1.38
  -2   2   3    0.05    1.73
   2  -2  -3   -2.14    3.27
  -2   2   3   -0.86    0.98
  -2   2   2  787.81   14.65
  -2   2   2  869.59   27.97
   2  -2  -1    5.65    1.27
  -2   2   1    8.56    1.33
  -2   2   1    7.20    2.06
   2  -2  -1    2.33    1.37
  -2   2   0   30.65    3.45
   2  -2   0   29.95    3.75
   2  -2   0   36.31    2.45
  -2   2  -1   76.83    5.24
   2  -2   1   71.34    5.49
  -2   2  -2  431.95   12.06
   2  -2   2  501.61   13.68
  -2   2  -3 1282.54   21.21
   2  -2   3  812.85   17.25
  -2   2  -4  918.08   19.20
   2  -2   4  876.81   19.02
   2  -2   5  269.79   11.20
   2  -2   5  266.95    8.04
  -2   2  -5  252.70    8.60
  -2   2  -5  266.31   10.32
  -2   2  -6 1048.11   22.54
   2  -2   6 1011.07   17.93
   2  -2   6 1048.48   21.22
  -2   2  -6  990.71   19.09
   2  -2   7   -0.31    1.04
  -2   2  -7   -1.14    1.47
  -2   2  -7   -2.48    1.74
   2  -2   7    1.18    0.87
   2  -2   8    1.75    1.15
  -2   2  -8    2.63    1.83
   2  -2   8    0.55    1.24
  -2   2  -8    2.25    2.01
  -2   2  -9  146.18   10.11
  -2   2  -9  137.85    9.56
   2  -2   9  135.30    8.68
   2  -2  10    1.93    1.17
  -2   2 -10    0.59    1.04
  -2   2 -10    0.48    1.34
  -2   2 -11  536.08   21.52
  -2   2 -11  518.16   20.88
  -2   2 -12  202.98   14.38
  -2   2 -12  219.33   14.05
  -2   2 -13  425.31   21.37
   2  -2  13 1065.30   29.75
  -2   2 -14   76.26    9.41
   2  -2  14   94.01    8.82
  -2   2 -15  686.70   29.61
   2  -2  15  203.40   13.78
   2  -2  16    5.43    2.69
  -2   2 -16    7.08    3.19
  -2   2 -17  178.79   16.39
   2  -2  17  157.45   12.79
  -2   2 -18  105.39   12.96
   2  -2  18  118.47   12.06
  -2   2 -19    6.02    4.15
   2  -2  19    8.78    3.67
  -2   2 -20    0.79    3.81
   2  -2  20   -0.61    1.94
   2  -2  21   32.02    8.08
  -2   2 -21   20.20    6.15
   2  -2  22  128.13   14.78
  -2   2 -22  123.67   18.29
  -2   2 -23   -1.21    2.36
   2  -2  23    3.34    2.97
  -2   2 -24   29.67   10.40
   2  -2  24   25.32    6.53
  -2   2 -25   13.37    7.20
   2  -2  25    0.75    2.60
   2  -2  26   26.44    8.06
  -2   2 -26   18.49    8.23
  -2   2 -27   29.71   10.84
  -2   1  28   16.19    6.38
   2  -1 -28   -4.30    7.29
   2  -1 -27   19.07   11.75
  -2   1  27    6.56    4.30
  -2   1  26  104.71   17.09
   2  -1 -26   61.21   18.15
   2  -1 -25   89.91   21.58
  -2   1  25   95.80   16.14
  -2   1  24   14.99    7.44
   2  -1 -24   -1.30    4.75
   2  -1 -23   24.78   10.28
  -2   1  23   26.08    8.61
   2  -1 -22   -5.17    6.43
  -2   1  22   -2.11    4.09
   2  -1 -21    5.54    5.08
  -2   1  21    4.06    3.44
  -2   1  20   45.62    9.07
   2  -1 -20   44.96   11.56
  -2   1  19   42.49    8.35
   2  -1 -19   50.52   13.53
  -2   1  18   25.18    6.19
   2  -1 -18   14.32    6.35
  -2   1  17  107.73   12.37
   2  -1 -17   73.71   14.03
   2  -1 -16   24.88    8.07
  -2   1  16   18.47    5.50
  -2   1  15  320.42   19.95
   2  -1 -15  332.15   26.95
   2  -1 -14  140.14   17.13
  -2   1  14  105.65   11.72
  -2   1  13   79.56   10.03
   2  -1 -13   74.57   11.87
  -2   1  12   96.69   10.57
   2  -1 -12  108.72   14.07
   2  -1 -11  117.35   13.98
  -2   1  11   95.44   10.20
  -2   1  10  520.62   23.58
   2  -1 -10  370.08   23.46
   2  -1  -9  573.99   27.76
  -2   1   9  527.15   21.53
   2  -1  -8   -1.39    1.68
  -2   1   8    0.75    1.12
   2  -1  -8    3.12    2.82
  -2   1   8    2.03    2.19
   2  -1  -7   84.66    9.81
  -2   1   7   93.40    8.55
  -2   1   6 1711.48   35.80
   2  -1  -6 1633.37   34.77
  -2   1   5   57.49    6.40
  -2   1   5   55.08    5.64
   2  -1  -5   45.95    7.09
   2  -1  -5   37.12    5.44
   2  -1  -4  125.42   10.59
  -2   1   4  114.80    9.42
   2  -1  -3    0.04    0.65
   2  -1  -3   -0.61    1.24
  -2   1   3    0.00    1.26
  -2   1   2 2114.10   38.24
  -2   1   2 2014.88   24.92
  -2   1   1  396.05    9.76
   2  -1  -1  398.55   17.88
  -2   1   0   22.70    2.68
   2  -1   0   24.48    2.23
  -2   1   0   21.07    1.84
  -2   1  -1  627.66   13.70
   2  -1   1  467.71   12.79
   2  -1   2 2208.92   24.92
  -2   1  -2 2224.70   23.42
  -2   1  -3 1937.35   22.47
   2  -1   3 1788.46   21.79
  -2   1  -4    2.25    0.84
  -2   1  -4    0.58    0.46
   2  -1   4    0.98    0.38
   2  -1   4    0.85    0.62
   2  -1   5   39.33    3.62
  -2   1  -5   39.44    3.75
   2  -1   5   31.03    2.46
  -2   1  -5   25.57    2.58
  -2   1  -6  888.28   18.43
   2  -1   6  894.72   18.71
   2  -1   6  906.06   15.61
   2  -1   7   10.86    1.98
   2  -1   7   10.23    2.15
  -2   1  -7    9.63    2.32
  -2   1  -7   13.30    2.27
  -2   1  -8  239.39   11.26
  -2   1  -8  214.39   10.45
   2  -1   8  253.52   10.20
   2  -1   8  263.88   11.20
   2  -1   9  187.81    9.55
  -2   1  -9  193.70   10.70
  -2   1  -9  215.25   11.70
   2  -1   9  195.50   10.11
  -2   1 -10  107.53    9.11
  -2   1 -10  150.91   10.00
   2  -1  10  123.93    8.25
   2  -1  10  134.12    9.19
   2  -1  11   12.16    3.07
  -2   1 -11   11.59    4.11
  -2   1 -11   13.22    3.15
   2  -1  11   10.52    2.60
  -2   1 -12    7.34    2.72
  -2   1 -12    4.18    2.25
   2  -1  12    5.18    1.93
   2  -1  13  120.83    9.51
  -2   1 -13  111.30   10.61
  -2   1 -14  116.66   11.12
   2  -1  14  182.28   12.41
  -2   1 -15  197.17   14.96
   2  -1  15  202.49   14.29
   2  -1  16   54.95    7.81
  -2   1 -16   52.02    8.17
  -2   1 -17    1.62    1.31
   2  -1  17    1.24    1.90
   2  -1  18   81.12   10.73
  -2   1 -18   76.70   11.22
  -2   1 -19  151.58   16.99
   2  -1  19   69.80   10.60
   2  -1  20   21.63    5.80
  -2   1 -20   20.23    7.47
  -2   1 -21   -0.93    2.06
   2  -1  21    0.79    2.90
   2  -1  22   18.98    6.01
  -2   1 -22   24.86    7.87
  -2   1 -23  108.04   16.38
   2  -1  23  115.78   14.92
   2  -1  24    7.97    3.25
  -2   1 -24   17.85    6.81
  -2   1 -25   47.25   12.22
   2  -1  25   46.40   11.68
  -2   1 -26   66.32   14.44
   2  -1  26   44.34   10.86
   2  -1  27    6.31    5.32
  -2   1 -27    3.54    6.73
   2   0 -28   33.82   14.70
   2   0 -27   56.30   17.80
  -2   0  27   55.92   12.85
   2   0 -26   16.13    7.08
  -2   0  26   40.95   11.04
   2   0 -25   -0.21    6.02
  -2   0  25   -3.22    5.37
  -2   0  24    1.30    2.38
   2   0 -24   -1.49    4.84
   2   0 -23   62.33   16.68
  -2   0  23   63.76   11.73
  -2   0  22   39.62    8.89
   2   0 -22   26.90    9.21
   2   0 -21  104.20   19.26
  -2   0  21   91.45   12.62
   2   0 -20    9.30    5.05
  -2   0  20   10.12    4.42
  -2   0  19    2.61    2.45
   2   0 -19    9.72    6.05
  -2   0  18  100.74   12.31
   2   0 -18   78.05   14.61
   2   0 -17   51.92   11.30
  -2   0  17   52.86    9.25
   2   0 -16   98.53   15.09
  -2   0  16   48.01    8.39
   2   0 -15   32.56    8.39
  -2   0  15   62.73    9.47
  -2   0  14  306.96   21.28
   2   0 -14  409.11   27.49
   2   0 -13   18.33    5.34
  -2   0  13   11.07    4.20
   2   0 -12  182.81   17.12
  -2   0  12  221.83   16.71
  -2   0  11   53.41    8.25
   2   0 -11   91.21   11.46
   2   0 -10   91.12   11.14
  -2   0  10  100.88   10.62
   2   0  -9  227.51   16.82
  -2   0   9  242.53   15.54
   2   0  -8    9.25    3.61
   2   0  -8   10.03    3.17
  -2   0   8    8.88    2.87
  -2   0   8    7.65    2.93
  -2   0   7  869.06   25.41
   2   0  -7  945.57   30.84
   2   0  -7  905.88   27.37
   2   0  -6  509.08   21.42
  -2   0   6  466.17   18.12
  -2   0   5  494.89   17.02
  -2   0   5  474.02   18.50
  -2   0   4  606.42   18.81
  -2   0   4  576.23   18.08
   2   0  -3 1461.54   26.36
   2   0  -3 1519.83   32.03
   2   0  -2  191.67    8.86
   2   0  -2  173.02   10.31
   2   0  -1 2060.13   34.43
  -2   0   1 2027.84   32.27
   2   0  -1 2133.06   26.07
  -2   0   0   92.41    7.16
   2   0   0   93.40    7.60
  -2   0   0   10.29    1.63
  -2   0   0    9.08   18.39
   2   0   1 3810.73   33.02
  -2   0  -1 3548.75   27.34
  -2   0  -2  396.87    8.79
   2   0   2  594.18   12.15
  -2   0  -3    5.22    1.11
   2   0   3    5.10    0.93
   2   0   3    2.20    0.68
  -2   0  -3    4.08    0.73
   2   0   4 5975.88   35.42
  -2   0  -4 5824.73   33.29
  -2   0  -5   18.72    2.11
  -2   0  -5   13.16    1.90
   2   0   5   18.57    2.07
   2   0   5   19.13    2.24
  -2   0  -6  143.06    6.74
  -2   0  -6  139.84    6.99
   2   0   6  133.83    6.46
   2   0   7 2872.26   32.68
  -2   0  -7 2711.94   32.96
   2   0   8  421.02   13.26
  -2   0  -8  414.57   14.09
  -2   0  -8  407.87   13.54
  -2   0  -9   72.76    6.53
  -2   0  -9   67.32    6.05
   2   0   9   69.28    5.73
  -2   0 -10  260.20   13.13
   2   0  10  248.04   11.36
  -2   0 -10  265.00   12.67
   2   0  11    9.08    2.46
  -2   0 -11   10.73    2.87
  -2   0 -11   13.27    3.11
  -2   0 -12  282.26   14.93
   2   0  12  360.66   15.54
  -2   0 -13  197.41   13.28
   2   0  13  144.10   11.71
  -2   0 -14   24.50    5.14
   2   0  14   49.51    7.43
  -2   0 -15  317.86   19.59
   2   0  15  172.81   13.77
  -2   0 -16   49.71    7.89
   2   0  16   80.03    9.47
   2   0  17  193.11   15.36
  -2   0 -17  177.76   16.45
  -2   0 -18  351.51   24.90
   2   0  18  409.34   22.89
  -2   0 -19    0.11    2.11
   2   0  19   -1.41    2.50
   2   0  20   19.35    5.24
  -2   0 -20   20.64    6.62
  -2   0 -21  109.85   14.99
   2   0  21   44.37    9.77
   2   0  22   -0.55    2.49
  -2   0 -22   -0.05    3.14
   2   0  23    7.80    5.26
  -2   0 -23    8.00    4.12
  -2   0 -24    7.95    5.37
   2   0  24   16.24    7.35
   2   0  25   45.74   10.43
  -2   0 -25   26.05    9.32
  -2   0 -26    9.82    5.02
   2   0  26    4.91    3.95
   2   0  27   -0.45    2.36
   2   0  28    9.74    3.76
   2   1 -28    3.75    8.62
  -2  -1  27    7.39    5.27
   2   1 -27    7.45    9.26
  -2  -1  26   83.10   15.32
   2   1 -26   51.84   15.30
  -2  -1  25   -2.57    3.47
   2   1 -25   -0.13    5.26
   2   1 -24    5.23    6.20
  -2  -1  24    8.71    5.53
  -2  -1  23   -5.42    3.91
   2   1 -23    5.55    7.20
   2   1 -22   -2.82    3.65
  -2  -1  22    3.13    2.93
   2   1 -21    4.09    6.03
  -2  -1  21    6.40    3.21
  -2  -1  20   15.09    5.20
   2   1 -20   10.36    5.75
  -2  -1  19   48.46    9.32
   2   1 -19   69.76   14.13
   2   1 -18  159.60   20.37
  -2  -1  18  181.94   17.57
   2   1 -17  190.48   21.44
  -2  -1  17  200.44   17.97
   2   1 -16   99.96   14.68
  -2  -1  16   53.66    9.34
  -2  -1  15  105.68   13.28
   2   1 -15  223.66   20.77
  -2  -1  14   -0.28    1.13
   2   1 -14   -3.49    4.37
  -2  -1  13    2.75    1.63
   2   1 -13    8.98    4.72
  -2  -1  12   35.85    6.70
   2   1 -12   31.79    6.70
  -2  -1  11    5.46    2.53
   2   1 -11    2.28    1.82
   2   1 -10  681.96   28.99
  -2  -1  10  444.93   21.73
  -2  -1   9  219.78   14.68
   2   1  -9  243.07   16.39
  -2  -1   8  103.17    8.89
   2   1  -8   89.31    9.58
   2   1  -8   85.20    9.58
   2   1  -7  189.29   13.65
  -2  -1   7  157.09   11.44
   2   1  -7  191.42   13.34
  -2  -1   7  206.47   11.86
  -2  -1   6  423.58   16.18
  -2  -1   6  393.12   16.96
   2   1  -6  397.10   18.44
   2   1  -5  271.24   14.05
  -2  -1   5  254.20   12.08
   2   1  -4 4397.02   52.45
   2   1  -4 4378.19   52.73
   2   1  -3 2779.60   40.74
  -2  -1   3 2652.42   35.58
  -2  -1   2 2652.97   34.69
   2   1  -2 3858.97   42.48
  -2  -1   2 3977.02   42.24
  -2  -1   2 2206.48   44.79
  -2  -1   1 1560.82   23.27
   2   1  -1 1725.16   26.90
  -2  -1   0  572.25   13.29
  -2  -1   0  280.16   14.29
   2   1   0  322.04   14.09
   2   1   0  492.35   13.33
   2   1   1   64.25    4.56
  -2  -1  -1   51.19    3.76
  -2  -1  -1   72.10    6.52
  -2  -1  -2   -0.16    0.38
   2   1   2   -0.64    0.93
   2   1   3  557.89   13.17
  -2  -1  -3  449.43   11.30
  -2  -1  -4  161.54    4.48
   2   1   4  147.42    7.16
  -2  -1  -4  135.91    5.89
  -2  -1  -5 5265.70   30.88
   2   1   5 5446.35   30.95
   2   1   6   70.50    5.21
  -2  -1  -6   76.32    4.32
  -2  -1  -7    8.21    1.59
  -2  -1  -7   10.90    1.93
   2   1   7   12.66    2.49
   2   1   7   10.30    1.75
  -2  -1  -8   81.49    5.85
   2   1   8   67.23    4.67
   2   1   8   61.26    5.97
  -2  -1  -9  639.48   20.49
   2   1   9  671.89   21.14
  -2  -1 -10  134.63    9.72
  -2  -1 -10  125.19    8.45
   2   1  11  484.57   16.63
  -2  -1 -11  510.65   20.43
  -2  -1 -12  521.70   20.44
   2   1  12  523.50   18.17
  -2  -1 -13  223.96   14.07
   2   1  13  221.77   12.84
   2   1  13  252.16   15.53
  -2  -1 -14   16.63    3.61
   2   1  14   22.06    4.99
  -2  -1 -15   82.69   10.33
   2   1  15  126.30   11.74
   2   1  16   60.11    8.62
  -2  -1 -16   69.17    9.87
   2   1  17  160.63   15.53
  -2  -1 -17  170.85   15.44
  -2  -1 -18  217.17   18.12
   2   1  18  110.79   13.38
  -2  -1 -19   10.16    5.62
   2   1  19   30.51    7.46
   2   1  20  185.09   18.48
  -2  -1 -20  189.68   18.96
   2   1  21    2.17    2.47
  -2  -1 -21   -1.52    3.49
  -2  -1 -22    3.57    3.09
   2   1  22   -0.81    1.56
  -2  -1 -23   55.63   12.64
   2   1  23   62.98   11.61
   2   1  24   18.15    6.24
  -2  -1 -24   14.81    6.70
  -2  -1 -25   -9.16    7.13
   2   1  25    4.73    3.42
   2   1  26    0.87    1.68
  -2  -1 -26   -3.60    4.81
   2   1  27   -5.73    4.92
   2   1  28    7.46    4.34
   2   1  29   20.49    7.68
  -2  -2  27   94.32   17.07
   2   2 -27   25.40   12.71
   2   2 -26    3.93    6.18
  -2  -2  26    1.01    2.56
  -2  -2  25   14.25    5.04
   2   2 -25   17.26    8.68
  -2  -2  24   12.73    5.48
   2   2 -24    5.28    4.71
  -2  -2  23   43.59    9.45
   2   2 -23   47.29   14.64
   2   2 -22  126.33   21.20
  -2  -2  22  157.14   17.38
  -2  -2  21    7.31    4.66
   2   2 -21    8.28    5.07
  -2  -2  20   62.25   11.18
   2   2 -20   62.21   14.60
   2   2 -19   -2.81    3.41
  -2  -2  19   -0.56    2.57
   2   2 -18    9.21    6.29
  -2  -2  18    6.02    4.61
   2   2 -17  125.14   17.11
  -2  -2  17   72.03   11.56
   2   2 -16   57.86   11.12
  -2  -2  16   55.25    9.20
   2   2 -15   -4.85    4.50
  -2  -2  15    1.85    2.30
  -2  -2  14   32.66    7.08
   2   2 -14   23.37    6.42
  -2  -2  13  123.55   12.82
   2   2 -13  109.17   13.67
   2   2 -12   90.33   12.59
  -2  -2  12  136.62   13.34
  -2  -2  11  166.69   13.80
   2   2 -11  232.94   18.98
  -2  -2  10  438.18   21.71
   2   2 -10  506.96   26.18
  -2  -2   9  377.58   20.21
   2   2  -9  218.06   16.24
   2   2  -8   16.48    4.20
  -2  -2   8   39.44    6.08
  -2  -2   7   15.69    3.88
   2   2  -7   22.29    4.51
  -2  -2   7   24.51    3.89
   2   2  -7   15.27    3.70
  -2  -2   6  557.35   18.90
   2   2  -6  493.33   22.11
   2   2  -6  524.15   21.29
  -2  -2   6  553.25   20.42
  -2  -2   5   28.94    4.58
  -2  -2   5   30.13    4.18
   2   2  -5   36.56    5.28
  -2  -2   4 1590.28   34.66
   2   2  -4 1969.68   35.39
  -2  -2   4 1339.85   43.14
  -2  -2   4 2171.68   32.66
  -2  -2   3  232.85   12.25
  -2  -2   3  258.07   20.11
   2   2  -3  206.24   10.94
   2   2  -2 5195.68   48.51
  -2  -2   2 4784.08   66.82
  -2  -2   1 1331.49   20.39
   2   2  -1 1277.88   21.83
  -2  -2   0  798.83   13.90
  -2  -2   0  684.61   23.33
  -2  -2  -1  925.30   23.70
  -2  -2  -1  860.34   12.17
   2   2   2 1017.50   22.66
  -2  -2  -2 1439.02   25.54
   2   2   3 1875.04   27.92
  -2  -2  -3 2024.50   30.70
  -2  -2  -4 5468.18   45.34
   2   2   4 3962.22   43.88
  -2  -2  -5 4177.83   40.09
   2   2   5 6197.15   55.10
   2   2   6 1195.16   24.02
  -2  -2  -6 1209.86   15.96
  -2  -2  -7 2117.97   31.61
  -2  -2  -7 2093.50   25.40
   2   2   8  496.01   17.43
  -2  -2  -8  494.27   14.13
   2   2   8  498.89   11.87
  -2  -2  -9  491.53   16.60
   2   2   9  470.69   12.66
  -2  -2  -9  478.09   15.73
  -2  -2 -10  158.85   10.27
   2   2  10  158.59   10.66
   2   2  10  147.43    7.59
  -2  -2 -10  129.34    9.56
  -2  -2 -11    5.69    2.19
   2   2  11    5.07    1.42
   2   2  11    6.70    2.00
  -2  -2 -11   10.58    3.07
   2   2  12   83.49    6.63
  -2  -2 -12   96.56    8.58
   2   2  13    8.69    2.22
   2   2  13   12.72    3.69
  -2  -2 -13   10.79    3.38
  -2  -2 -14  262.56   15.98
   2   2  14  275.19   13.85
  -2  -2 -15  140.21   12.73
   2   2  15  219.45   17.36
   2   2  16  301.41   21.08
  -2  -2 -16  167.18   14.44
  -2  -2 -17  496.66   26.35
   2   2  17  902.87   36.99
   2   2  18    7.73    3.75
  -2  -2 -18    8.52    3.82
   2   2  19  262.25   20.46
  -2  -2 -19  272.84   22.26
  -2  -2 -20  187.87   19.23
   2   2  20  205.77   18.62
  -2  -2 -21   29.77    8.73
   2   2  21   35.58    7.66
   2   2  22    5.14    2.93
  -2  -2 -22    0.83    2.29
  -2  -2 -23    0.60    4.90
   2   2  23    8.02    4.99
  -2  -2 -24    9.78    6.62
   2   2  24    6.04    4.49
  -2  -2 -25   -2.32    2.76
   2   2  25   -0.24    2.78
   2   2  26   11.47    4.59
   2   2  27    2.63    3.94
   2   2  28   -2.18    1.93
   2   2  29   12.99    6.67
  -2  -3  27    0.40    2.33
   2   3 -27   17.05   11.03
  -2  -3  26    2.32    2.99
   2   3 -26   -7.53    8.97
   2   3 -25    2.17    4.38
  -2  -3  25    4.99    4.54
   2   3 -24   -0.68    3.21
  -2  -3  24    9.01    5.43
  -2  -3  23   -3.26    2.91
   2   3 -23   -3.49    6.62
   2   3 -22   21.77    9.12
  -2  -3  22   15.12    6.24
   2   3 -21   94.30   18.15
  -2  -3  21  119.54   16.17
  -2  -3  20   69.00   11.57
   2   3 -20   68.82   13.83
   2   3 -19    2.74    4.93
  -2  -3  19    8.33    5.68
   2   3 -18   66.76   12.46
  -2  -3  18   99.61   13.53
   2   3 -17   13.37    5.09
  -2  -3  17   18.14    5.78
   2   3 -16   15.47    5.20
  -2  -3  16    9.53    3.93
   2   3 -15   75.89   13.10
  -2  -3  15   60.18    9.96
   2   3 -14  147.38   16.91
  -2  -3  14  136.42   14.12
  -2  -3  13  107.48   12.52
   2   3 -13  101.79   13.40
   2   3 -12   23.13    6.25
  -2  -3  12   19.00    4.96
   2   3 -11   94.89   11.49
  -2  -3  11   68.07    9.54
  -2  -3  10   46.77    7.68
   2   3 -10   45.48    7.58
   2   3  -9  416.22   22.08
  -2  -3   9  309.02   19.16
   2   3  -8  315.38   17.75
  -2  -3   8  279.51   16.67
  -2  -3   7  310.84   25.51
   2   3  -7  354.74   18.11
  -2  -3   7  283.07   16.47
  -2  -3   6  349.94   15.61
   2   3  -6  316.63   15.79
  -2  -3   5  172.54   10.21
  -2  -3   5  137.93   10.68
   2   3  -5  171.03   11.32
  -2  -3   4  449.69   19.34
   2   3  -4  499.01   17.64
  -2  -3   4  465.85   16.03
   2   3  -3  216.69   18.78
   2   3  -3  189.24   10.23
   2   3  -2   35.38    7.88
  -2  -3   2   36.45    3.97
   2   3  -2   49.07    5.00
  -2  -3   1   86.88    5.68
  -2  -3   1  118.24   10.76
  -2  -3   0 3203.83   30.22
   2   3   0 2951.00   29.77
   2   3   1 4477.76   63.43
  -2  -3  -1 4565.58   31.57
   2   3   1 4619.40   31.43
  -2  -3  -2  509.82   17.44
  -2  -3  -2  735.48   10.43
   2   3   2  640.41    9.90
   2   3   2  459.14   17.51
   2   3   3 2505.04   38.69
  -2  -3  -3 3033.07   41.90
  -2  -3  -4  228.44   11.43
   2   3   4  156.13    9.53
  -2  -3  -5  789.53   21.12
   2   3   5 1083.77   26.07
   2   3   6  487.37   18.21
  -2  -3  -6  324.62   13.02
  -2  -3  -7 2466.04   29.17
   2   3   7 2411.19   37.93
  -2  -3  -8  713.15   17.17
   2   3   8  697.14   12.58
   2   3   9   10.09    2.86
   2   3   9    6.67    1.45
  -2  -3  -9    2.67    2.16
  -2  -3  -9    9.85    2.62
   2   3  10    1.83    0.67
  -2  -3 -10    8.53    2.56
  -2  -3 -10    7.12    2.34
   2   3  10    7.77    1.63
   2   3  11  125.09    7.19
   2   3  11  103.45    9.26
  -2  -3 -12  236.45   14.10
   2   3  12  217.23   10.31
   2   3  12  199.73   13.68
  -2  -3 -13    0.76    1.60
   2   3  13    3.41    1.55
   2   3  13    2.74    1.21
   2   3  14   48.15    7.35
  -2  -3 -14   45.47    6.97
   2   3  14   43.51    5.39
   2   3  15   19.13    4.81
  -2  -3 -15   19.06    4.75
   2   3  15   21.16    3.86
  -2  -3 -16   95.21   11.62
   2   3  16   88.83   10.60
   2   3  17  182.50   15.78
  -2  -3 -17  185.15   17.12
  -2  -3 -18   95.68   13.13
   2   3  18   90.23   11.16
   2   3  19   52.85    9.13
  -2  -3 -19   65.83   11.38
   2   3  20   22.41    6.11
  -2  -3 -20   18.02    6.07
  -2  -3 -21   32.85    8.80
   2   3  21   18.40    5.63
   2   3  22   -2.12    2.31
  -2  -3 -22    0.58    3.08
  -2  -3 -23    7.26    4.75
   2   3  23   14.94    7.22
   2   3  24   84.73   13.82
  -2  -3 -24   67.81   14.72
   2   3  25   11.41    4.49
   2   3  26   34.40    9.12
   2   3  27  180.52   20.96
   2   3  28   25.25    8.51
   2   3  29   12.50    6.82
   2   3  30    6.17    4.66
  -2  -4  27    0.81    3.03
  -2  -4  26   10.08    4.81
   2   4 -26   14.89    9.33
   2   4 -25   -9.48    7.45
  -2  -4  25   -4.04    3.90
  -2  -4  24   38.78    9.01
   2   4 -24   30.56   11.05
   2   4 -23   38.23   12.18
  -2  -4  23   38.09    9.25
   2   4 -22   35.47   10.67
  -2  -4  22   46.22   10.19
  -2  -4  21    9.00    7.00
   2   4 -21   24.59   10.21
   2   4 -20    0.16    3.38
  -2  -4  20   -0.12    2.35
  -2  -4  19  120.90   15.80
   2   4 -19  113.91   17.53
  -2  -4  18   43.31    9.04
   2   4 -18   62.40   13.02
   2   4 -17   -3.05    2.57
  -2  -4  17   -1.25    2.37
   2   4 -16    8.16    3.31
  -2  -4  16    9.11    3.96
   2   4 -15   88.12   13.58
  -2  -4  15   91.47   12.01
  -2  -4  14  104.55   12.69
   2   4 -14  105.50   14.03
   2   4 -13   11.53    4.60
  -2  -4  13    4.45    1.59
  -2  -4  12  149.60   14.32
   2   4 -12  264.21   20.39
  -2  -4  11   15.94    4.87
   2   4 -11   15.75    5.27
   2   4 -10  467.79   24.60
  -2  -4  10  348.01   20.60
   2   4  -9  272.87   17.78
  -2  -4   9  237.66   16.27
   2   4  -8   22.66    4.75
  -2  -4   8   38.93    6.56
   2   4  -7  175.66   13.00
  -2  -4   7  202.75   14.89
   2   4  -6  162.81   12.09
  -2  -4   6  142.12   11.64
   2   4  -5  210.49   12.72
  -2  -4   5  126.32   15.74
  -2  -4   5  158.50   12.37
  -2  -4   5  180.21   11.40
   2   4  -4   30.38    4.50
   2   4  -4   16.89    8.07
  -2  -4   4   27.60    7.58
  -2  -4   4   23.37    4.19
   2   4  -3  622.02   33.15
  -2  -4   3  586.90   17.80
   2   4  -3  534.20   17.81
  -2  -4   2   34.68    4.27
   2   4  -2   41.32    4.39
  -2  -4   2   23.78    5.60
  -2  -4   1  181.33    8.60
   2   4  -1  260.55   10.41
  -2  -4   0 2161.14   49.55
   2   4   0  954.26   34.38
   2   4   0 1253.68   20.85
  -2  -4   0 1919.21   25.07
  -2  -4  -1 2286.13   24.73
   2   4   1 1831.74   23.25
  -2  -4  -1 2368.95   44.37
   2   4   1 1877.99   43.82
   2   4   2   65.83    3.97
  -2  -4  -2   51.46    3.69
  -2  -4  -3   84.09    3.89
   2   4   3   49.62    6.55
  -2  -4  -3   70.95    7.35
   2   4   3   58.23    3.28
   2   4   4   91.12    8.06
  -2  -4  -4   89.59    8.02
  -2  -4  -4  121.83    4.52
   2   4   4  110.59    3.73
  -2  -4  -5  610.80   19.12
   2   4   5 1046.86   28.88
  -2  -4  -6    4.76    1.95
   2   4   6    8.14    1.23
   2   4   6    9.20    1.44
   2   4   6    5.27    1.87
  -2  -4  -7   10.00    2.87
   2   4   7   11.72    1.38
   2   4   7   10.20    3.09
   2   4   7   14.05    1.81
  -2  -4  -8   23.60    4.50
   2   4   8   23.22    2.42
  -2  -4  -8   30.86    4.01
   2   4   8   19.13    4.11
   2   4   9  188.87   12.53
  -2  -4  -9  255.73   14.67
   2   4   9   87.34    5.09
  -2  -4  -9  148.48    9.89
   2   4  10  283.61    9.61
  -2  -4 -10  273.52   14.11
  -2  -4 -11 2561.78   45.08
   2   4  11 2373.27   29.97
  -2  -4 -12   11.35    3.21
   2   4  12    8.08    1.83
   2   4  12    8.64    3.24
   2   4  13   99.46    7.14
  -2  -4 -13   98.49   10.22
   2   4  14    8.69    2.17
   2   4  14   11.04    3.55
  -2  -4 -14   16.68    4.90
   2   4  15  216.40   11.78
  -2  -4 -15  292.06   19.92
   2   4  16   -0.79    1.00
  -2  -4 -16   -0.01    1.51
   2   4  17   13.96    4.74
  -2  -4 -17    6.67    4.21
  -2  -4 -18   73.97   11.70
   2   4  18   65.51    9.73
  -2  -4 -19   40.44    9.34
   2   4  19   43.58    8.26
  -2  -4 -20   13.24    5.44
   2   4  20   14.50    4.19
   2   4  21    7.24    4.86
  -2  -4 -21    4.47    4.78
   2   4  22    8.17    3.89
  -2  -4 -22    4.08    2.46
   2   4  23   60.76   11.17
  -2  -4 -23   44.64   12.07
   2   4  24    6.43    4.13
  -2  -4 -24    7.78    3.80
   2   4  25    1.53    1.97
   2   4  26   21.58    6.91
   2   4  27    3.23    2.65
   2   4  28    0.38    2.73
   2   4  29   48.05   11.18
   2   4  30   -2.39    3.62
  -2  -5  26    1.05    2.77
  -2  -5  25   -0.42    2.71
   2   5 -25    2.45    6.51
   2   5 -24   25.84   10.97
  -2  -5  24   32.51    9.22
   2   5 -23   35.89   11.65
  -2  -5  23   21.27    6.67
   2   5 -22   35.25   12.12
  -2  -5  22   38.18   10.10
   2   5 -21   44.34   12.17
  -2  -5  21   66.96   12.60
  -2  -5  20    0.26    3.01
   2   5 -20    4.95    4.78
  -2  -5  19    5.20    2.57
   2   5 -19    5.91    5.04
   2   5 -18   82.53   14.88
  -2  -5  18  110.81   15.07
   2   5 -17  124.97   18.05
  -2  -5  17   78.75   11.80
   2   5 -16   14.81    5.93
  -2  -5  16   17.20    6.30
   2   5 -15   20.21    6.38
  -2  -5  15   16.14    5.14
   2   5 -14   90.23   13.23
  -2  -5  14  158.26   16.16
   2   5 -13  104.11   13.43
  -2  -5  13  173.41   16.64
  -2  -5  12   19.31    5.20
   2   5 -12   21.30    5.51
   2   5 -11   70.08   10.14
  -2  -5  11   54.64    8.49
   2   5 -10  386.47   22.93
  -2  -5  10  516.23   25.19
  -2  -5   9   28.41    6.30
   2   5  -9   44.66    7.46
   2   5  -8  468.41   23.71
  -2  -5   8  417.45   22.61
  -2  -5   7  139.04   12.53
   2   5  -7  153.19   12.75
   2   5  -6  240.52   14.86
  -2  -5   6  251.56   16.76
  -2  -5   5   19.88    6.31
   2   5  -5   12.79    4.88
   2   5  -5   12.07    3.36
  -2  -5   4   55.96    6.53
   2   5  -4   67.10    7.02
  -2  -5   3  162.69   15.80
   2   5  -3  142.03    9.46
   2   5  -2  303.64   13.14
   2   5  -2  283.79   22.33
   2   5  -1   14.02    5.63
  -2  -5   1    9.43    2.17
   2   5  -1    9.36    2.33
  -2  -5   1   15.36    5.35
  -2  -5   0  180.70    8.94
   2   5   0  247.06   19.32
   2   5   0  334.12   12.51
  -2  -5   0   77.73    9.87
   2   5   1   25.94    5.98
  -2  -5  -1   18.99    4.74
   2   5   1   17.38    2.66
   2   5   2  172.40   14.16
   2   5   2  359.60   11.03
  -2  -5  -2  229.73    8.18
  -2  -5  -2  287.52   15.30
  -2  -5  -3  397.48   18.73
   2   5   3  293.95    8.70
  -2  -5  -3  348.38    9.27
   2   5   3  235.10   15.26
   2   5   4  176.17    5.90
  -2  -5  -4  197.88   13.16
   2   5   5    2.94    2.49
   2   5   5    0.65    0.50
  -2  -5  -5    2.46    0.91
   2   5   6   29.62    2.39
   2   5   6   31.10    3.85
   2   5   6   26.15    5.55
  -2  -5  -6   16.86    4.18
   2   5   7  295.67   16.98
  -2  -5  -7  264.58   13.99
   2   5   8    0.35    0.50
   2   5   8    1.91    0.99
   2   5   8    0.17    1.97
   2   5   9   62.21    4.52
   2   5   9   75.51    5.51
   2   5   9   60.70    8.12
   2   5  10  565.66   14.47
  -2  -5 -10  653.90   23.33
   2   5  11  113.86    6.75
   2   5  11  122.24   11.28
  -2  -5 -11  114.06   10.33
   2   5  12   70.68    9.40
   2   5  12   63.63    5.56
   2   5  13   22.93    5.48
   2   5  13   21.15    3.27
  -2  -5 -13   29.84    5.82
   2   5  14   10.21    3.12
  -2  -5 -14   18.04    5.03
   2   5  14   20.91    3.45
  -2  -5 -15    2.14    2.78
   2   5  15   -2.07    2.61
   2   5  15    0.93    1.17
   2   5  16  105.75    8.48
   2   5  16  130.56   12.90
   2   5  17    0.27    1.15
  -2  -5 -17    1.17    3.25
  -2  -5 -18   50.94    9.70
   2   5  18   57.81    9.57
  -2  -5 -19   63.16   11.95
   2   5  19   66.11   10.67
   2   5  20   13.63    5.56
  -2  -5 -20    6.75    3.82
  -2  -5 -21  184.39   21.95
   2   5  21  285.59   22.78
  -2  -5 -22    9.64    5.11
   2   5  22    4.90    4.16
  -2  -5 -23   60.06   14.11
   2   5  23   47.26    9.87
   2   5  24   -2.90    3.99
   2   5  25    5.13    4.48
   2   5  26    2.76    2.22
   2   5  27    5.35    4.04
   2   5  28    8.59    5.27
   2   5  29   -6.07    5.92
  -2  -6  26   10.33    5.93
   2   6 -25   23.82   11.74
  -2  -6  25   14.85    7.47
   2   6 -24   14.75    7.54
  -2  -6  24    5.84    4.22
   2   6 -23   11.15    6.56
  -2  -6  23   22.29   11.36
  -2  -6  22    1.62    1.85
   2   6 -22    6.99    6.80
   2   6 -21   16.35    8.10
  -2  -6  21   17.56    6.27
   2   6 -20    5.56    2.41
  -2  -6  20    4.62    4.43
   2   6 -19   66.65   14.99
  -2  -6  19   60.23   11.66
   2   6 -18   18.94    8.14
  -2  -6  18   10.64    5.03
   2   6 -17    0.26    1.76
  -2  -6  17   -1.86    2.91
  -2  -6  16   12.34    4.31
   2   6 -16   22.78    6.79
   2   6 -15  339.10   27.05
  -2  -6  15  501.03   30.45
   2   6 -14  158.00   17.54
  -2  -6  14  246.04   20.87
  -2  -6  13   55.53    9.44
   2   6 -13   24.30    6.41
  -2  -6  12    0.49    1.52
   2   6 -12    0.88    1.32
   2   6 -11   -0.80    2.39
  -2  -6  11    1.88    1.44
   2   6 -10   46.14    8.31
  -2  -6  10   42.51    7.76
  -2  -6   9   60.44    9.17
   2   6  -9  118.14   12.61
   2   6  -8   99.40   10.83
  -2  -6   8  130.56   12.78
  -2  -6   7  315.23   20.13
   2   6  -7  324.86   18.56
   2   6  -6   21.14    4.76
  -2  -6   6   19.52    4.75
   2   6  -5   14.94    7.28
   2   6  -5   18.83    4.29
   2   6  -4  269.01   25.14
   2   6  -4  192.05   12.32
  -2  -6   3  294.99   25.16
   2   6  -3  330.89   27.89
  -2  -6   2   12.09    3.09
   2   6  -2   15.39    3.42
  -2  -6   2   18.48    6.66
   2   6  -1    2.95    1.43
  -2  -6   1    3.87    3.09
   2   6  -1    3.44    2.36
  -2  -6   1    3.75    2.28
   2   6   0  172.44   18.06
  -2  -6   0  158.23   10.03
   2   6   1   44.20    4.74
   2   6   1   44.00    9.60
  -2  -6  -1   52.40    7.71
  -2  -6  -1   63.10    5.63
   2   6   2  278.34   10.43
  -2  -6  -2  225.11   10.57
   2   6   2  132.76   13.98
  -2  -6  -2  104.05   10.01
   2   6   3    0.62    1.73
  -2  -6  -3    4.89    2.16
  -2  -6  -3    1.91    0.69
   2   6   3    1.13    1.01
  -2  -6  -4 1793.09   25.38
   2   6   4 1818.11   22.52
  -2  -6  -5  123.90   11.38
   2   6   5  112.13   10.61
   2   6   5   53.84    4.50
  -2  -6  -5   53.47    4.35
  -2  -6  -6 1056.24   30.19
   2   6   6 1033.94   15.73
  -2  -6  -6  957.08   18.05
   2   6   6  958.47   32.19
   2   6   7    9.96    3.45
   2   6   7   15.31    3.46
   2   6   8  325.01    9.37
   2   6   8  330.29   19.40
   2   6   9  160.00   13.77
   2   6   9  185.30    8.08
   2   6  10   14.33    4.14
   2   6  10    8.48    2.14
   2   6  10    7.67    1.86
   2   6  11   94.91   11.09
   2   6  11   76.55    5.66
   2   6  11   89.94    6.82
   2   6  12  169.22    9.11
   2   6  12  162.16   14.13
   2   6  13    0.60    0.82
  -2  -6 -13    1.95    2.73
   2   6  13    1.83    0.90
   2   6  14   38.67    7.19
   2   6  14   45.41    5.21
   2   6  15  114.05    8.40
  -2  -6 -15  127.08   14.15
   2   6  16    4.33    2.37
  -2  -6 -16   11.33    5.92
   2   6  16    6.18    1.96
   2   6  17   39.27    7.94
  -2  -6 -17   25.08    7.23
   2   6  18   79.68   11.62
  -2  -6 -18   77.58   12.33
   2   6  19   30.93    7.58
  -2  -6 -19   52.50   10.22
   2   6  20   20.00    6.38
  -2  -6 -20   10.70    4.95
  -2  -6 -21   91.04   16.02
   2   6  21   85.11   12.98
   2   6  22   51.55   10.63
  -2  -6 -22   74.81   14.56
   2   6  23   65.86   11.95
   2   6  24    4.81    4.57
   2   6  25   62.89   13.34
   2   6  26   12.55    6.06
   2   6  27   -0.52    2.61
   2   6  28   18.36    8.48
   2   6  29   11.91    6.46
  -2  -7  25    5.68    5.46
  -2  -7  24   -2.15    3.36
   2   7 -24    8.20    5.98
   2   7 -23   12.45    6.05
  -2  -7  23    7.73    6.41
  -2  -7  22   10.04    6.13
   2   7 -22    3.25    7.94
   2   7 -21   43.63   12.68
  -2  -7  21   36.97    9.17
   2   7 -20   82.79   17.03
  -2  -7  20   65.92   11.73
   2   7 -19   58.07   13.96
  -2  -7  19   57.80   11.22
  -2  -7  18   99.84   13.97
   2   7 -18   73.34   13.97
  -2  -7  17   90.13   13.17
   2   7 -17   73.33   13.91
   2   7 -16  142.48   18.27
  -2  -7  16   54.88   10.61
  -2  -7  15  110.49   14.52
   2   7 -15  182.88   19.52
  -2  -7  14  120.65   15.03
   2   7 -14  143.96   16.71
  -2  -7  13    2.39    3.10
   2   7 -13    1.10    2.15
  -2  -7  12   -0.20    1.60
   2   7 -12    6.45    3.85
  -2  -7  11  156.73   15.90
   2   7 -11  202.49   18.09
   2   7 -10   96.10   12.52
  -2  -7  10   78.14   11.17
  -2  -7   9   30.45    7.39
   2   7  -9   37.00    7.09
  -2  -7   8  156.71   14.77
   2   7  -8  146.67   13.32
  -2  -7   7   57.53    8.76
   2   7  -7   55.93    8.13
   2   7  -6   82.57   15.21
   2   7  -6   76.30    8.93
   2   7  -5    9.54    3.38
   2   7  -5    3.34    3.38
   2   7  -4   -0.19    0.89
   2   7  -4    0.45    3.92
   2   7  -3  642.09   41.00
   2   7  -3  431.00   18.95
  -2  -7   2   53.49    5.90
   2   7  -2   79.29    8.12
  -2  -7   1  468.13   19.11
   2   7  -1  576.57   19.46
   2   7   0  691.68   37.01
   2   7   0  842.69   22.57
   2   7   1    8.87    5.02
   2   7   1   10.63    2.41
  -2  -7  -1   18.27    3.40
   2   7   2  374.47   23.62
  -2  -7  -2  417.52   13.96
   2   7   3   54.03    4.98
   2   7   3   43.67    7.85
  -2  -7  -4 1240.00   24.55
   2   7   4 1159.67   40.05
  -2  -7  -5 1970.70   30.74
   2   7   5 2299.10   28.72
   2   7   6  404.45   22.67
   2   7   6  369.54   11.51
   2   7   7 2529.97   29.53
   2   7   7 2532.11   57.00
   2   7   8    9.18    1.71
   2   7   8    6.11    2.66
   2   7   8    1.97    1.97
   2   7   9   -0.73    0.83
   2   7   9    2.58    2.87
   2   7   9    2.19    1.66
   2   7  10    2.25    1.36
   2   7  10    2.77    3.42
   2   7  10    0.59    0.91
   2   7  11  144.61    8.12
   2   7  11  171.84   10.16
   2   7  11  165.39   15.69
   2   7  12    5.39    2.64
   2   7  12   10.45    2.42
   2   7  12   10.09    2.58
   2   7  13   11.06    2.37
   2   7  13   15.95    3.24
   2   7  13   15.24    4.82
   2   7  14  177.00   10.23
   2   7  14  160.30   10.06
   2   7  15  114.04   12.95
   2   7  15  108.50    8.38
   2   7  16   -1.85    1.33
   2   7  16    0.95    1.55
   2   7  17  343.71   24.02
  -2  -7 -17  256.44   22.13
   2   7  18   29.45    7.24
  -2  -7 -18   15.91    5.95
   2   7  19    6.32    3.99
  -2  -7 -19    0.71    3.54
  -2  -7 -20  151.94   18.70
   2   7  20  209.05   21.06
  -2  -7 -21    2.19    2.90
   2   7  21    2.20    4.00
   2   7  22    4.46    4.14
   2   7  23   13.61    6.72
   2   7  24    4.87    2.64
   2   7  25    8.71    5.40
   2   7  26    0.77    3.39
   2   7  27    0.14    3.15
   2   7  28    6.33    5.12
   2   7  29    1.06    2.64
  -2  -8  25   21.67    8.70
  -2  -8  24    7.99    4.61
  -2  -8  23    5.28    3.79
   2   8 -23    1.04    5.01
   2   8 -22   -2.65    2.58
  -2  -8  22    4.94    4.55
   2   8 -21   28.66   11.14
  -2  -8  21   19.26    6.85
   2   8 -20   -1.67    4.10
  -2  -8  20    0.70    3.72
  -2  -8  19    5.65    5.08
   2   8 -19   -0.40    2.68
  -2  -8  18  127.67   16.46
   2   8 -18  153.47   21.15
   2   8 -17    1.29    1.96
  -2  -8  17    2.53    2.38
  -2  -8  16    7.98    4.12
   2   8 -16    5.93    5.08
   2   8 -15   24.34    7.92
  -2  -8  15   17.47    6.14
   2   8 -14   55.81   11.15
  -2  -8  14   56.41   10.56
   2   8 -13  234.32   21.26
  -2  -8  13  193.52   17.97
  -2  -8  12  158.61   16.11
   2   8 -12  160.36   17.51
  -2  -8  11   30.19    6.92
   2   8 -11   24.47    7.25
   2   8 -10   17.39    4.39
  -2  -8  10   17.96    5.52
   2   8  -9  452.72   25.15
  -2  -8   9  311.40   21.67
   2   8  -8   17.83    5.25
  -2  -8   8    6.21    3.46
   2   8  -7    1.82    1.84
   2   8  -6   71.23   17.32
   2   8  -6   71.12    9.03
   2   8  -5    3.19    6.22
   2   8  -5   -0.89    1.69
   2   8  -4   31.74    8.38
   2   8  -4   39.52    6.25
   2   8  -3    0.54    2.14
   2   8  -3    0.29    1.07
   2   8  -2   -0.83    2.72
   2   8  -2    1.33    1.28
   2   8  -1  381.00   27.07
   2   8  -1  169.59   11.95
   2   8   0  277.18   14.50
   2   8   0  270.27   24.28
  -2  -8  -1    5.46    2.09
   2   8   1    7.31    5.56
   2   8   1    1.07    1.49
  -2  -8  -2    6.85    2.26
   2   8   2   11.17    2.78
   2   8   2    4.04    3.35
  -2  -8  -3   27.21    4.02
   2   8   3   26.48    6.71
   2   8   3   14.79    3.03
  -2  -8  -4  238.80   12.08
   2   8   4  258.27   10.81
   2   8   5   49.66    5.56
  -2  -8  -5   56.65    6.45
   2   8   6    1.45    0.89
   2   8   6    1.60    1.57
  -2  -8  -6    1.81    1.17
   2   8   7  167.44   15.66
   2   8   7  203.82    9.22
   2   8   8  206.97    8.68
   2   8   8  185.64   14.41
   2   8   9  192.99   13.83
   2   8   9  190.12    8.55
   2   8  10  186.64   12.84
   2   8  10  211.84    8.90
   2   8  11   55.07    9.75
   2   8  11   66.87    5.44
   2   8  11   66.39    7.22
   2   8  12  109.97   13.33
   2   8  12  140.54    9.53
   2   8  13   -0.23    2.17
   2   8  13    1.33    1.27
   2   8  13    2.96    2.02
   2   8  14   18.33    4.01
   2   8  14   31.32    7.53
   2   8  14   24.43    4.40
   2   8  15   44.33    5.37
   2   8  15   43.00    5.72
   2   8  15   59.61   10.87
   2   8  16    6.95    2.50
   2   8  16   10.17    3.18
   2   8  16   14.82    5.81
   2   8  17   99.83    8.91
   2   8  17   83.58   12.43
   2   8  18   94.41    9.07
   2   8  18   91.34   12.90
   2   8  19  188.60   19.56
   2   8  19  119.73   10.84
   2   8  20   -3.47    3.53
   2   8  21   21.62    6.42
   2   8  22   18.05    6.32
   2   8  23   31.14    9.70
   2   8  24  188.78   21.60
   2   8  25    8.45    5.50
   2   8  26   11.01    6.41
   2   8  27   12.55    5.59
   2   8  28    5.63    5.94
  -2  -9  24  137.79   20.32
  -2  -9  23    9.78    4.16
   2   9 -22   -1.53    5.28
  -2  -9  22   -4.82    3.13
  -2  -9  21   15.85    5.82
   2   9 -21   12.91    4.00
   2   9 -20    0.57    3.74
  -2  -9  20   -1.44    5.10
   2   9 -19   14.75    9.29
  -2  -9  19   11.03    3.95
   2   9 -18   26.83    8.85
  -2  -9  18   24.98    7.31
   2   9 -17    9.05    5.30
  -2  -9  17    8.70    5.55
   2   9 -16    1.71    3.50
  -2  -9  16   -3.12    1.96
  -2  -9  15   -1.58    3.70
   2   9 -15   -3.72    4.71
   2   9 -14   59.63   11.17
  -2  -9  14   80.42   12.29
  -2  -9  13   44.63    8.91
   2   9 -13   38.64    8.45
  -2  -9  12   56.85   10.36
   2   9 -12   41.04    9.45
   2   9 -11    9.33    4.36
  -2  -9  11   -0.75    2.06
  -2  -9  10  108.15   13.48
   2   9 -10  113.41   13.58
   2   9  -9  193.24   16.74
  -2  -9   9  198.24   17.95
   2   9  -8  288.18   19.73
  -2  -9   8  192.57   17.66
   2   9  -7   89.95   17.42
   2   9  -7   61.73    9.00
   2   9  -6   52.13   15.86
   2   9  -6   46.15    7.90
   2   9  -5    4.28    2.45
   2   9  -5   -0.33    4.01
   2   9  -4  250.41   16.23
   2   9  -4  197.60   23.62
   2   9  -3  276.77   28.74
   2   9  -3  178.64   13.77
   2   9  -2  540.86   37.17
   2   9  -2  552.26   22.29
   2   9  -1  153.54   18.41
   2   9  -1   46.35    6.86
   2   9   0  973.27   47.56
   2   9   0  553.48   21.82
   2   9   1  447.39   17.88
   2   9   1  959.74   46.57
   2   9   2   16.21    3.45
   2   9   2   21.05    7.24
  -2  -9  -2   10.14    3.08
  -2  -9  -3   39.52    5.24
   2   9   3   45.68    5.27
   2   9   4   12.29    2.72
   2   9   4   21.14    6.01
   2   9   5  345.30   24.65
  -2  -9  -5  327.86   16.08
   2   9   6   -0.21    0.75
   2   9   6    0.65    3.03
  -2  -9  -6    0.94    1.30
   2   9   7    0.79    0.51
  -2  -9  -7    3.96    2.38
   2   9   7    1.71    2.58
   2   9   8   35.32    7.27
   2   9   8   58.62    5.58
   2   9   8   53.24    9.14
   2   9   9   31.80    3.91
   2   9   9   24.24    5.32
   2   9   9   34.32    7.67
   2   9  10   27.55    7.57
   2   9  10   18.63    4.70
   2   9  10   19.01    3.05
   2   9  11  126.27    7.69
   2   9  11  105.16   13.95
   2   9  11  130.68   11.52
   2   9  12   74.46    6.36
   2   9  12   62.05    7.99
   2   9  12   64.52   10.76
   2   9  13  140.01   11.77
   2   9  13  178.86    9.99
   2   9  13  145.76   16.18
   2   9  14   23.81    7.53
   2   9  14   21.62    3.97
   2   9  14   37.55    5.12
   2   9  15    7.66    1.91
   2   9  15    6.95    2.26
   2   9  15    2.11    2.57
   2   9  16    5.27    3.36
   2   9  16    1.24    1.47
   2   9  17   80.16    9.07
   2   9  17   96.23   15.03
   2   9  18    1.17    2.60
   2   9  18    0.64    1.35
   2   9  19   72.19   13.23
   2   9  19   41.45    6.57
   2   9  20   11.35    5.44
   2   9  21   36.63   10.16
   2   9  22   21.73    8.00
   2   9  23   -2.66    2.49
   2   9  24    5.72    3.77
   2   9  25   74.49   15.65
   2   9  26  164.70   23.26
   2   9  27   23.32   10.98
   2   9  28   59.41   15.30
  -2 -10  23    2.61    4.27
  -2 -10  22   18.03    7.77
   2  10 -21    2.15    3.40
  -2 -10  21   14.12    6.19
  -2 -10  20    1.75    4.37
   2  10 -20   -1.64    3.37
   2  10 -19   45.02   12.22
  -2 -10  19   48.27   10.93
   2  10 -18    3.84    4.94
  -2 -10  18    1.82    4.34
   2  10 -17    1.46    2.78
  -2 -10  17   16.39    7.38
   2  10 -16   -0.86    1.98
  -2 -10  16    3.61    3.90
   2  10 -15    4.17    2.74
  -2 -10  15   10.53    5.63
  -2 -10  14    5.92    3.83
   2  10 -14    9.50    6.14
   2  10 -13    3.43    2.46
  -2 -10  13    1.92    3.44
  -2 -10  12    0.19    2.27
   2  10 -12    1.51    1.91
   2  10 -11   40.95    8.84
  -2 -10  11   26.21    7.45
   2  10 -10  128.02   15.04
  -2 -10  10  127.27   14.99
  -2 -10   9   46.48    9.01
   2  10  -9   50.55    8.79
  -2 -10   8    0.76    2.77
   2  10  -8   -1.33    3.04
   2  10  -7   72.63   17.74
   2  10  -7  101.86   12.42
   2  10  -6    0.13    1.06
   2  10  -6   -0.11    8.97
   2  10  -5   86.33   14.61
   2  10  -5  121.09   12.09
   2  10  -4   67.69   14.96
   2  10  -4   99.78   11.33
   2  10  -3  140.14   12.87
   2  10  -3  219.45   25.19
   2  10  -2   -0.41    2.54
   2  10  -2    2.98    2.07
   2  10  -1   37.31    6.35
   2  10  -1   25.28    9.26
   2  10   0  376.05   32.43
   2  10   0  360.00   18.42
   2  10   1   23.79    9.07
   2  10   1    7.44    2.36
   2  10   2    0.20    0.99
   2  10   2    3.45    4.99
   2  10   3   43.72    9.58
   2  10   3   71.78    7.14
   2  10   4  178.90   11.38
  -2 -10  -4  145.11   10.98
   2  10   5   43.49    5.06
  -2 -10  -5   50.90    6.89
   2  10   5   60.33   10.45
   2  10   6   93.69   13.58
   2  10   6  114.54    8.82
   2  10   7   92.36   12.91
  -2 -10  -7  111.95    9.98
  -2 -10  -8  124.29   10.03
   2  10   8  105.66   13.23
   2  10   9  185.43   18.07
   2  10   9  225.25   11.39
   2  10   9  209.00   18.05
   2  10  10   11.37    4.10
   2  10  10   16.95    6.13
   2  10  10    9.15    2.54
   2  10  11   17.48    6.41
   2  10  11   17.69    3.01
   2  10  11   11.34    4.26
   2  10  12   94.18    7.16
   2  10  12   70.46    9.26
   2  10  13   31.68    4.18
   2  10  13   31.08    6.27
   2  10  13   28.91    7.91
   2  10  14  174.15   19.44
   2  10  14  122.53   11.23
   2  10  14  156.73   10.09
   2  10  15   -2.19    2.61
   2  10  15    8.13    2.68
   2  10  16   17.78    6.82
   2  10  16   12.10    3.28
   2  10  17   94.02    9.03
   2  10  17   29.48    8.66
   2  10  18  105.60    9.56
   2  10  18   73.68   13.40
   2  10  19   38.44    9.65
   2  10  20   24.52    8.43
   2  10  21   68.66   14.29
   2  10  22   65.28   14.33
   2  10  23   14.08    6.51
   2  10  24   37.28   10.63
   2  10  25   16.27    8.16
   2  10  26   -3.36    3.65
   2  10  27   15.26    7.71
  -2 -11  22   -2.04    3.26
  -2 -11  21   12.40    5.98
   2  11 -20    9.49    7.52
  -2 -11  20   -4.67    4.20
   2  11 -19   -1.83    3.30
  -2 -11  19   12.22    5.81
   2  11 -18   36.35   10.62
  -2 -11  18   46.49   10.89
   2  11 -17    7.86    6.71
  -2 -11  17    2.04    2.36
   2  11 -16   10.03    6.04
  -2 -11  16   15.94    6.54
   2  11 -15    4.19    3.55
  -2 -11  15   12.93    5.41
  -2 -11  14    1.32    1.77
   2  11 -14    1.92    3.63
  -2 -11  13   21.01    6.73
   2  11 -13   32.56    8.94
   2  11 -12  126.42   16.25
  -2 -11  12   94.49   14.12
  -2 -11  11    0.16    3.46
   2  11 -11   -2.59    3.36
   2  11 -10    5.18    2.99
  -2 -11  10    5.85    3.35
   2  11  -9    9.67    4.54
  -2 -11   9   17.50    5.66
   2  11  -8   59.55    9.94
   2  11  -7    9.66    6.28
   2  11  -7    2.69    3.69
   2  11  -6   29.78    6.95
   2  11  -6   30.42   10.97
   2  11  -5  124.35   12.64
   2  11  -5   84.46   15.88
   2  11  -4  273.85   30.26
   2  11  -4  127.29   12.73
   2  11  -3  243.60   17.37
   2  11  -3  352.60   34.32
   2  11  -2   52.19    7.95
   2  11  -2   42.78   12.12
   2  11  -1    9.62    7.15
   2  11  -1    1.40    1.39
   2  11   0   21.70    5.18
   2  11   0   46.26   11.24
   2  11   1  136.90   19.89
   2  11   1  151.81   12.22
   2  11   2  140.33   18.93
   2  11   2   46.48    6.52
   2  11   3    1.95    2.80
   2  11   3    7.72    2.39
   2  11   4    3.51    2.78
   2  11   4    5.85    2.67
   2  11   5   81.25    7.55
   2  11   5  108.32   14.71
   2  11   6   -4.32    4.37
   2  11   6   -0.25    0.56
  -2 -11  -7   31.42    6.09
   2  11   7   24.30    6.85
   2  11   7   29.10    4.75
   2  11   8  347.14   26.24
  -2 -11  -8  276.28   15.37
   2  11   9  100.14   15.47
   2  11   9  109.11    8.07
   2  11   9  108.19   13.94
   2  11  10  214.52   20.86
   2  11  10  186.35   10.80
   2  11  10  201.34   18.51
   2  11  11   10.01    4.51
   2  11  11   27.44    3.96
   2  11  11   18.62    5.56
   2  11  12    6.70    2.04
   2  11  12   11.61    5.47
   2  11  12    8.89    3.31
   2  11  13   24.42    8.00
   2  11  13   14.18    3.16
   2  11  14   -2.18    2.95
   2  11  14    0.89    0.83
   2  11  15   93.61    7.86
   2  11  15  148.41   19.07
   2  11  16    2.29    4.17
   2  11  16    2.02    1.00
   2  11  17   68.95   13.34
   2  11  17   74.70    7.50
   2  11  18  147.06   19.30
   2  11  19   -0.74    2.54
   2  11  20  105.23   17.43
   2  11  21   53.43   12.49
   2  11  22   30.39   10.53
   2  11  23    6.38    5.10
   2  11  24   13.28    6.29
   2  11  25  126.84   21.99
   2  11  26   42.67   12.98
  -2 -12  21   -4.11    5.09
  -2 -12  20   -4.36    4.57
   2  12 -19   -6.47    7.02
  -2 -12  19   -0.05    3.34
  -2 -12  18    1.84    1.81
   2  12 -18   -2.10    2.01
   2  12 -17   32.54    9.87
  -2 -12  17   32.90    8.68
   2  12 -16   33.09   10.89
  -2 -12  16   38.15    9.90
   2  12 -15   -0.57    2.84
  -2 -12  15    0.69    2.45
   2  12 -14   36.78   11.15
  -2 -12  14   22.96    6.43
   2  12 -13   86.79   14.88
  -2 -12  13   38.12    9.31
   2  12 -12   22.90    7.01
  -2 -12  12   34.39    8.31
  -2 -12  11    2.69    3.93
   2  12 -11    0.73    2.16
   2  12 -10   -0.85    2.45
  -2 -12  10    0.72    3.45
   2  12  -9   61.04   10.10
  -2 -12   9   48.40    9.74
   2  12  -8  111.51   21.80
   2  12  -8   67.83   12.12
   2  12  -7  444.98   26.97
   2  12  -7  548.61   52.95
   2  12  -6   17.89   11.58
   2  12  -6    9.83    3.99
   2  12  -5   18.72    6.37
   2  12  -5   20.62    7.23
   2  12  -4   -1.90    3.71
   2  12  -4    1.18    1.79
   2  12  -3   17.61    4.87
   2  12  -3   10.23    8.48
   2  12  -2    4.31    4.71
   2  12  -2    2.10    2.45
   2  12  -1    5.23    2.67
   2  12  -1    6.63    5.12
   2  12   0  324.51   31.53
   2  12   0  141.41   12.91
   2  12   1    0.60    1.68
   2  12   1    5.30    3.85
   2  12   2    2.08    1.53
   2  12   2    4.48    4.35
   2  12   3    0.20    6.11
   2  12   3    2.96    1.42
   2  12   4   45.28    6.38
   2  12   4   33.69   10.06
   2  12   5    4.74    2.12
   2  12   5   -1.25    2.78
   2  12   6   21.39    6.71
   2  12   6   27.48    4.62
   2  12   7   54.21   11.92
   2  12   7   47.48    6.13
   2  12   8  289.76   15.58
   2  12   8  177.41   20.68
   2  12   9   85.18   13.56
   2  12   9   82.40    7.66
   2  12  10  145.04   17.46
   2  12  10  157.75    9.84
   2  12  11   29.66    4.35
   2  12  11   19.59    5.75
   2  12  12  139.86   18.10
   2  12  12  129.89    9.19
   2  12  13   90.24    7.56
   2  12  13  187.07   22.03
   2  12  14  133.11    9.14
   2  12  14  155.58   19.95
   2  12  15   40.55    5.22
   2  12  15   35.57    9.38
   2  12  16    8.38    2.60
   2  12  16   15.42    6.70
   2  12  17   68.47   13.41
   2  12  18   82.87   16.50
   2  12  19   17.72    7.75
   2  12  20  178.29   23.76
   2  12  21   10.13    5.88
   2  12  22   19.53    7.84
   2  12  23  100.15   18.42
   2  12  24  103.19   19.00
   2  12  25   -3.26    5.67
   2  12  26    5.00    3.29
  -2 -13  19    1.33    2.05
   2  13 -18   68.68   15.45
  -2 -13  18   40.44   10.21
   2  13 -17    1.82    3.72
  -2 -13  17    6.19    5.99
   2  13 -16   12.63    6.11
  -2 -13  16    9.35    4.67
   2  13 -15   47.71   11.81
  -2 -13  15   41.89    9.59
  -2 -13  14   -1.58    3.39
   2  13 -14   15.23    7.36
   2  13 -13   58.44   12.03
  -2 -13  13   51.51   10.49
  -2 -13  12   30.57    9.44
   2  13 -12   24.41    7.80
   2  13 -11   -3.09    1.51
  -2 -13  11    4.04    3.47
   2  13 -10    3.47    1.75
  -2 -13  10    4.67    2.94
  -2 -13   9   46.85    9.96
   2  13  -9   34.02    8.42
   2  13  -8    0.38    1.69
   2  13  -8   -1.66    2.98
   2  13  -7   40.10    8.30
   2  13  -7   65.35   19.39
   2  13  -6   31.27   12.28
   2  13  -6   19.92    6.07
   2  13  -5  111.82   19.48
   2  13  -5  142.60   15.05
   2  13  -4   10.00    5.38
   2  13  -4    9.08    3.84
   2  13  -3   77.15   18.25
   2  13  -3   72.51   11.06
   2  13  -2   33.08   13.10
   2  13  -2   25.42    6.21
   2  13  -1    9.78    6.81
   2  13  -1   12.45    4.81
   2  13   0   26.13   10.42
   2  13   0   20.59    5.34
   2  13   1  243.40   29.15
   2  13   1  161.93   14.08
   2  13   2   11.47    7.59
   2  13   2    2.60    1.64
   2  13   3   33.29    6.31
   2  13   3   40.54   11.20
   2  13   4   27.66    9.50
   2  13   4   16.81    4.07
   2  13   5   -0.89    2.58
   2  13   5    0.38    1.70
   2  13   6    3.20    2.91
   2  13   6   -0.25    0.78
   2  13   7   18.99    4.10
   2  13   7   21.32    7.58
   2  13   8   48.18   11.53
   2  13   8   49.86    6.26
   2  13   9   18.89    4.31
   2  13   9   20.76    7.06
   2  13  10   16.55    6.01
   2  13  10   10.16    2.95
   2  13  11   10.89    5.38
   2  13  11   32.35    4.90
   2  13  12   32.34    4.97
   2  13  12   25.35    8.30
   2  13  13  261.45   13.98
   2  13  13  288.93   26.95
   2  13  14   16.51    3.54
   2  13  14   17.38    7.03
   2  13  15   17.58    8.44
   2  13  15    7.84    2.37
   2  13  16   -1.75    3.18
   2  13  17    2.91    3.07
   2  13  18   18.56    7.99
   2  13  19   76.33   15.09
   2  13  20   -8.82    6.75
   2  13  21   13.49    7.09
   2  13  22  114.80   20.94
   2  13  23    3.22    5.04
   2  13  24   15.33    7.00
   2  13  25   -0.56    3.25
  -2 -14  18    5.54    3.53
   2  14 -17    0.67    2.44
  -2 -14  17    5.40    4.11
   2  14 -16   29.29   10.49
  -2 -14  16   14.53    6.07
   2  14 -15    3.97    3.94
  -2 -14  15   12.38    5.35
  -2 -14  14   71.16   13.08
   2  14 -14   91.46   16.15
  -2 -14  13   24.01    7.90
   2  14 -13   29.19    8.75
  -2 -14  12    2.04    3.77
   2  14 -12    6.84    5.61
   2  14 -11  107.72   15.81
  -2 -14  11   95.11   14.93
   2  14 -10    2.14    1.66
  -2 -14  10    2.76    2.50
  -2 -14   9   11.51    5.70
   2  14  -9   13.27    6.01
   2  14  -8   17.77    6.70
   2  14  -8   22.85   11.37
   2  14  -7   60.06   19.96
   2  14  -7   30.92    7.41
   2  14  -6   40.40   14.60
   2  14  -6   10.84    3.74
   2  14  -5   -2.69    3.82
   2  14  -5    5.37    3.14
   2  14  -4   12.34    9.74
   2  14  -4    5.85    4.17
   2  14  -3   -2.74    3.25
   2  14  -3    7.34    3.12
   2  14  -2    0.11    1.13
   2  14  -2   -1.02    2.82
   2  14  -1    8.91    4.22
   2  14  -1    3.39    3.32
   2  14   0    9.23    4.11
   2  14   0   13.69    7.08
   2  14   1  168.54   24.66
   2  14   1  115.41   12.48
   2  14   2    3.00    8.15
   2  14   2    1.97    1.43
   2  14   3   26.33    7.99
   2  14   3   44.64    7.31
   2  14   4   12.98    4.14
   2  14   4   10.01    6.43
   2  14   5  116.29   19.17
   2  14   5   92.38    9.93
   2  14   6    1.02    1.68
   2  14   6    5.69    5.99
   2  14   7    0.36    3.27
   2  14   7    0.87    1.61
   2  14   8    0.53    1.42
   2  14   8    3.32    2.42
   2  14   9   65.15   13.87
   2  14   9   73.70    7.98
   2  14  10   17.33    4.78
   2  14  10    8.12    5.28
   2  14  11  106.14    9.76
   2  14  11  160.65   21.57
   2  14  12   70.89   13.89
   2  14  12   53.51    7.29
   2  14  13    5.15    4.50
   2  14  13    5.66    2.05
   2  14  14   11.29    5.85
   2  14  15   18.27    6.87
   2  14  16    4.58    3.53
   2  14  17  108.08   18.22
   2  14  18    4.55    3.78
   2  14  19    5.80    2.84
   2  14  20   32.24   10.61
   2  14  21    4.27    2.51
   2  14  22    2.83    5.27
   2  14  23    1.46    5.03
   2  14  24    5.43    6.91
  -2 -15  17    2.45    2.87
  -2 -15  16    7.13    4.97
  -2 -15  15   18.69    6.83
   2  15 -15    6.59    4.31
   2  15 -14   -0.65    3.88
  -2 -15  14    2.52    2.54
  -2 -15  13    9.35    5.40
   2  15 -13   26.63    9.03
   2  15 -12    3.79    3.31
  -2 -15  12    2.78    1.98
  -2 -15  11   21.26    7.30
   2  15 -11   22.13    7.08
   2  15 -10   19.30    6.53
  -2 -15  10   30.12    8.56
  -2 -15   9   -1.16    3.20
   2  15  -9    1.14    2.26
   2  15  -8    1.06    2.13
   2  15  -8    6.89    5.45
   2  15  -7   94.08   14.06
   2  15  -7  139.56   30.76
   2  15  -6    1.12    3.13
   2  15  -6   -5.13    7.54
   2  15  -5   24.58    6.98
   2  15  -5   24.35   10.51
   2  15  -4   38.63   13.33
   2  15  -4   60.84   10.16
   2  15  -3   14.03    7.47
   2  15  -3   11.56    4.54
   2  15  -2   20.14   11.24
   2  15  -2   69.06   11.26
   2  15  -1  -14.34    7.94
   2  15  -1    0.18    2.68
   2  15   0    1.20    2.00
   2  15   0   -0.99    3.56
   2  15   1   56.47   16.11
   2  15   1   43.44    8.46
   2  15   2   12.25    9.54
   2  15   2    0.47    1.97
   2  15   3   54.37    8.80
   2  15   3   26.21   10.55
   2  15   4   15.27    6.83
   2  15   4   10.75    4.18
   2  15   5  178.67   24.38
   2  15   5  132.71   12.21
   2  15   6   63.13   15.37
   2  15   6   71.10    9.17
   2  15   7   56.14   13.70
   2  15   7   49.63    7.55
   2  15   8    3.77    3.79
   2  15   8    1.65    1.16
   2  15   9  192.08   23.75
   2  15   9  203.50   13.99
   2  15  10    1.75    2.07
   2  15  10    5.32    3.29
   2  15  11  131.78   11.22
   2  15  11  141.72   21.79
   2  15  12    0.72    1.93
   2  15  12    1.76    4.57
   2  15  13   -1.60    5.04
   2  15  14   28.97    8.92
   2  15  15    6.22    5.04
   2  15  16   70.08   14.61
   2  15  17    2.80    3.04
   2  15  18   14.15    8.75
   2  15  19   11.26    4.92
   2  15  20    0.89    4.88
   2  15  21   -5.85    7.95
   2  15  22   -1.80    5.89
   2  15  23   12.53    8.01
  -2 -16  15   -3.26    5.18
   2  16 -14    6.58    4.88
  -2 -16  14    4.29    4.31
   2  16 -13   20.48    8.28
  -2 -16  13   12.65    7.31
   2  16 -12   -0.64    3.40
  -2 -16  12    4.18    2.89
   2  16 -11   36.43   10.14
  -2 -16  11   19.15    7.30
   2  16 -10   13.21    5.65
  -2 -16  10   10.55    1.92
  -2 -16   9   15.59    7.50
   2  16  -9   13.82    6.22
   2  16  -8   29.69    7.98
   2  16  -8   33.49   12.16
   2  16  -7   10.09    8.35
   2  16  -7    5.11    4.19
   2  16  -6   -7.00   10.08
   2  16  -6   -0.38    2.52
   2  16  -5  181.66   18.95
   2  16  -5  126.83   23.24
   2  16  -4   -2.56    3.55
   2  16  -4    5.16    7.10
   2  16  -3   72.00   11.64
   2  16  -3  111.14   24.82
   2  16  -2    6.77    3.22
   2  16  -2   24.86    7.10
   2  16  -1   10.06    8.64
   2  16  -1    1.28    1.35
   2  16   0    2.69    1.97
   2  16   0    1.94    6.08
   2  16   1   13.47    9.65
   2  16   1   29.26    6.95
   2  16   2  131.08   24.03
   2  16   2   51.24    8.85
   2  16   3   56.00   16.70
   2  16   3   44.08    9.08
   2  16   4   41.81   14.15
   2  16   4   18.99    6.01
   2  16   5   -0.52    2.11
   2  16   5   -1.48    1.27
   2  16   6    7.97    6.58
   2  16   6    6.97    3.62
   2  16   7   12.66    6.64
   2  16   7   15.78    4.56
   2  16   8   26.89    5.25
   2  16   8    6.35    5.96
   2  16   9   16.22    8.94
   2  16   9    8.19    3.18
   2  16  10   53.66    7.64
   2  16  10   73.05   15.71
   2  16  11    7.38    5.86
   2  16  11   17.31    4.25
   2  16  12   51.36   13.10
   2  16  13    3.14    2.50
   2  16  14    1.17    4.77
   2  16  15   13.90    7.39
   2  16  16   25.80    8.52
   2  16  17   25.34   10.85
   2  16  18   11.51    7.73
   2  16  19   -1.86    4.29
   2  16  20    5.37    4.75
   2  16  21   -2.01    5.16
  -2 -17  14   11.28    7.61
  -2 -17  13    3.49    2.43
  -2 -17  12    5.89    6.28
   2  17 -12    8.06    5.26
   2  17 -11    5.63    3.04
  -2 -17  11    7.35    4.96
   2  17 -10   34.09    9.68
  -2 -17  10   29.86   10.10
  -2 -17   9   17.49    6.50
   2  17  -9   20.97    7.30
   2  17  -8   47.10   11.26
   2  17  -8   77.03   20.37
   2  17  -7   59.42   19.68
   2  17  -7   25.50    7.10
   2  17  -6   41.02   16.79
   2  17  -6   25.77    7.42
   2  17  -5  116.59   24.49
   2  17  -5   68.69   11.82
   2  17  -4   25.76   10.05
   2  17  -4   27.13    8.13
   2  17  -3    3.94   10.35
   2  17  -3    0.90    2.11
   2  17  -2   -3.96    4.18
   2  17  -2    1.69    4.16
   2  17  -1   -1.33    3.24
   2  17  -1    4.01    5.33
   2  17   0   31.21   12.07
   2  17   0   19.15    6.52
   2  17   1   23.54    9.76
   2  17   1   22.50    6.07
   2  17   2    6.30    7.56
   2  17   2    3.13    2.79
   2  17   3   50.35    9.42
   2  17   3   47.55   15.70
   2  17   4    5.26    4.00
   2  17   4    3.09    4.76
   2  17   5   41.99   14.44
   2  17   5   40.12    7.93
   2  17   6    2.02    5.56
   2  17   6    0.01    1.68
   2  17   7   46.31    9.00
   2  17   7   53.30   14.56
   2  17   8  192.58   15.65
   2  17   8  192.01   26.81
   2  17   9   35.65   11.31
   2  17   9   55.55    8.04
   2  17  10   16.61    7.00
   2  17  10    7.25    2.35
   2  17  11    2.04    2.91
   2  17  12   14.08    6.98
   2  17  13   -6.47    4.10
   2  17  14    5.69    7.57
   2  17  15   67.56   16.65
   2  17  16  111.09   21.65
   2  17  17    2.21    5.32
   2  17  18   37.67   12.58
   2  17  19    7.35    7.16
   2  17  20   55.51   14.85
  -2 -18  12    0.61    2.44
  -2 -18  11   -2.54    3.62
   2  18 -10    7.31    4.42
  -2 -18  10    2.60    3.45
   2  18  -9   23.44    8.87
  -2 -18   9   17.03    6.83
   2  18  -8   12.48    7.22
   2  18  -7   23.75   16.04
   2  18  -7   10.67    4.95
   2  18  -6   11.62   12.57
   2  18  -6   14.58    6.74
   2  18  -5   10.29    5.34
   2  18  -5   18.13   11.84
   2  18  -4    1.53    3.22
   2  18  -4    4.88    6.37
   2  18  -3    4.05    3.08
   2  18  -3   15.85   12.21
   2  18  -2    2.28    2.14
   2  18  -2    3.28    6.64
   2  18  -1   -6.02    8.32
   2  18  -1    0.90    3.37
   2  18   0    3.30    8.90
   2  18   0    9.18    4.86
   2  18   1   17.42    6.02
   2  18   1   11.43    8.45
   2  18   2    1.50    5.62
   2  18   2   10.55    5.73
   2  18   3    0.10    6.48
   2  18   3   -0.09    2.46
   2  18   4   12.49    7.49
   2  18   4   10.19    4.71
   2  18   5   -3.12    3.74
   2  18   5    2.37    3.64
   2  18   6   50.67   16.58
   2  18   6   53.22    8.92
   2  18   7   41.51   13.33
   2  18   7   41.69    8.01
   2  18   8   -0.55    2.78
   2  18   8   -0.64    1.97
   2  18   9   37.33   12.80
   2  18  10    8.19    6.00
   2  18  11   14.10    8.01
   2  18  12   -4.10    6.94
   2  18  13   20.67    9.33
   2  18  14   -6.13    7.56
   2  18  15    6.49    6.59
   2  18  16   15.70    9.22
   2  18  17   15.94    9.31
   2  18  18    7.21    5.91
  -2 -19  10   -3.11    4.90
  -2 -19   9   19.80   12.27
   2  19  -8   33.88   10.39
  -2 -19   8   32.85    9.65
   2  19  -7   22.55    7.43
   2  19  -7   -0.02    6.13
   2  19  -6    2.10    2.19
   2  19  -6   18.12   16.53
   2  19  -5    2.32    4.45
   2  19  -5   -1.61    5.34
   2  19  -4    9.62   10.74
   2  19  -4   12.46    6.64
   2  19  -3   34.61   13.71
   2  19  -3   43.74    9.65
   2  19  -2    3.63    2.26
   2  19  -2   -1.82    9.75
   2  19  -1    1.72    1.56
   2  19  -1    9.64    8.70
   2  19   0    1.08    4.70
   2  19   0    0.89    2.52
   2  19   1   83.73   21.07
   2  19   1   68.37   12.16
   2  19   2    2.11    7.58
   2  19   2   14.01    5.73
   2  19   3   34.40   15.43
   2  19   3   24.74    7.38
   2  19   4    0.88    3.44
   2  19   4    0.37    1.29
   2  19   5   37.54   18.11
   2  19   5   30.76    8.16
   2  19   6    2.63    2.35
   2  19   6   -2.59    5.24
   2  19   7    2.80    3.50
   2  19   7   12.73   10.84
   2  19   8   42.62   13.68
   2  19   9   -0.47    3.61
   2  19  10   28.89   12.94
   2  19  11   50.31   16.03
   2  19  12   34.42   12.47
   2  19  13    8.44    7.36
   2  19  14  163.01   26.53
   2  19  15   49.43   14.53
   2  19  16   75.19   19.72
  -2 -20   8    4.68    5.84
   2  20  -7    7.44    7.38
   2  20  -6   -4.60    4.54
   2  20  -6    2.19    7.98
   2  20  -5    8.38    5.51
   2  20  -5   17.85    9.31
   2  20  -4   24.56   15.19
   2  20  -4   16.07    6.18
   2  20  -3   24.12   11.85
   2  20  -3   26.41    8.75
   2  20  -2   -0.41    8.47
   2  20  -2    1.05    3.11
   2  20  -1    7.51   11.73
   2  20  -1    7.03    4.20
   2  20   0   81.41   22.03
   2  20   0   34.59    8.63
   2  20   1   12.30   11.61
   2  20   1    6.14    4.39
   2  20   2   13.99    7.66
   2  20   2    9.27    4.47
   2  20   3    8.96    8.45
   2  20   3    1.73    2.46
   2  20   4    4.26    2.24
   2  20   4    6.05    4.29
   2  20   5   91.20   23.85
   2  20   5   91.91   13.90
   2  20   6   34.64   16.19
   2  20   7   -1.71    3.65
   2  20   8    1.16    5.38
   2  20   9   -5.68    5.40
   2  20  10    5.56    5.19
   2  20  11   13.20    9.83
   2  20  12   28.59   12.45
   2  20  13   -6.97    7.57
   2  20  14   21.52   11.62
   2  21  -5    1.08    7.59
   2  21  -4    9.65    4.96
   2  21  -4   15.32    6.55
   2  21  -3   29.17   14.11
   2  21  -3   23.96    8.21
   2  21  -2   12.27    6.68
   2  21  -2    7.99   12.24
   2  21  -1    1.67    3.78
   2  21  -1   -7.79   10.53
   2  21   0   10.23    6.18
   2  21   0    3.97    6.64
   2  21   1    2.11    9.77
   2  21   1    2.74    3.32
   2  21   2    4.85    7.78
   2  21   2    1.71    3.33
   2  21   3    8.78    8.82
   2  21   3    1.06    3.51
   2  21   4   24.51   10.61
   2  21   5    8.83    8.67
   2  21   6    4.27    5.51
   2  21   7   36.87   18.98
   2  21   8   47.71   18.38
   2  21   9   32.56   13.40
   2  21  10   48.49   15.87
   2  22  -1    8.32    5.62
   2  22   0    4.99    5.03
   2  22   1   26.17    7.89
   2  22   2    1.99    7.28
  -3  21  10   45.14   16.28
  -3  21   9    1.83    2.70
  -3  21   9    3.48    9.09
  -3  21   8   37.66    8.30
  -3  21   8   16.48    9.54
  -3  21   7   14.61    5.93
  -3  21   7    3.83    5.25
  -3  21   6    0.16    1.78
  -3  21   6   -1.33    3.88
  -3  21   5    6.14    8.39
  -3  21   5    0.06    3.14
  -3  21   4    8.80    3.81
  -3  21   4   -7.21    6.78
  -3  21   3    4.50    3.66
  -3  21   2   -2.51    3.24
  -3  21   1    3.67    4.17
  -3  21   0    6.57    4.64
  -3  20  13    2.44    2.95
  -3  20  12   51.12   14.22
  -3  20  11   -1.83    4.51
  -3  20  11    6.13    3.92
  -3  20  10   -6.82    5.63
  -3  20  10    5.73    4.05
  -3  20   9   -2.03    3.35
  -3  20   9   -0.54    3.62
  -3  20   8    5.80    5.23
  -3  20   8    6.76    8.41
  -3  20   7    8.33    5.22
  -3  20   7   -1.87    4.21
  -3  20   6   36.32    9.12
  -3  20   6   30.19   12.82
  -3  20   5   56.81   10.84
  -3  20   5   43.51   13.91
  -3  20   4    8.09    4.27
  -3  20   4   26.18   11.19
  -3  20   3   21.24   13.01
  -3  20   3    4.61    3.58
  -3  20   2   15.65    7.11
  -3  20   2   26.56   12.20
  -3  20   1   25.71    8.24
  -3  20   0    8.30    5.76
  -3  20  -1   59.48   12.03
  -3  20  -2   47.26   11.01
  -3  20  -3    2.54    1.79
  -3  20  -4   41.31   11.29
  -3  19  15    7.57    4.47
  -3  19  14   -1.03    4.60
  -3  19  13   12.44    6.49
  -3  19  13   33.55   13.18
  -3  19  12    5.79    5.17
  -3  19  12   11.56    8.48
  -3  19  11   -0.80    1.84
  -3  19  11   -8.06    4.91
  -3  19  10   59.92   11.24
  -3  19  10   21.30    7.80
  -3  19   9   50.13    9.30
  -3  19   9   70.33   15.64
  -3  19   8    7.87    6.37
  -3  19   8    1.42    2.60
  -3  19   7   -2.53    2.83
  -3  19   7    7.53    3.74
  -3  19   6   11.84    7.63
  -3  19   6    0.83    2.89
  -3  19   5   57.58   11.96
  -3  19   5   76.39   15.80
  -3  19   4   -2.10    6.17
  -3  19   4   22.20    7.39
  -3  19   3    1.81    3.05
  -3  19   3   19.04   10.92
  -3  19   2   47.23    9.81
  -3  19   2   30.51   12.59
  -3  19   1   10.29    7.57
  -3  19   1    3.75    2.26
  -3  19   0   31.38    9.31
  -3  19   0   15.34    7.37
  -3  19  -1   22.28    7.19
  -3  19  -2    3.98    4.07
  -3  19  -3   65.60   12.30
  -3  19  -4    0.92    3.17
  -3  19  -5   -2.16    4.04
  -3  19  -6    5.30    2.38
  -3  19  -7    9.08    6.37
  -3  18  17   41.57   15.05
  -3  18  16   77.63   17.36
  -3  18  15    2.03    3.58
  -3  18  14   -3.66    4.60
  -3  18  14    3.65    2.94
  -3  18  13   -3.05    3.75
  -3  18  13   -1.54    2.52
  -3  18  12    6.26    3.53
  -3  18  12   17.37    6.11
  -3  18  11    9.63    4.72
  -3  18  11    8.33    6.37
  -3  18  10    8.82    4.62
  -3  18  10    5.11    3.25
  -3  18   9    0.96    2.16
  -3  18   9    3.70    3.25
  -3  18   8  123.10   14.63
  -3  18   8   93.87   17.89
  -3  18   7   34.77    7.97
  -3  18   7   14.45    6.30
  -3  18   6    9.05    5.57
  -3  18   6   11.49    5.17
  -3  18   5   72.08   12.04
  -3  18   5   93.04   19.00
  -3  18   4   18.23    6.86
  -3  18   4    4.27    3.43
  -3  18   3   11.21    4.80
  -3  18   3    1.64    2.08
  -3  18   2   70.33   11.46
  -3  18   2   70.81   18.13
  -3  18   1    5.48    3.73
  -3  18   1   17.76   12.04
  -3  18   0   -1.34    2.64
  -3  18   0    5.90    5.55
  -3  18  -1    3.59    2.54
  -3  18  -1   18.02    6.99
  -3  18  -2    7.78    4.45
  -3  18  -2   -4.43    5.67
  -3  18  -3    4.52    3.26
  -3  18  -4   19.71    7.32
  -3  18  -5    0.74    2.92
  -3  18  -6    1.50    2.42
  -3  18  -7   26.95    8.57
  -3  18  -8   -0.53    3.76
  -3  18  -9   -2.95    3.82
  -3  17  18   28.18    9.54
  -3  17  17   38.79   12.13
  -3  17  16   13.08    7.17
  -3  17  15   21.48    9.66
  -3  17  15   22.14    7.24
  -3  17  14    1.24    2.99
  -3  17  14   -2.14    4.51
  -3  17  13    1.86    1.35
  -3  17  13    2.16    2.66
  -3  17  12   55.56   12.42
  -3  17  12   48.18   11.04
  -3  17  11    5.46    1.89
  -3  17  11   24.14    6.84
  -3  17  10    6.05    6.60
  -3  17  10    2.49    2.77
  -3  17   9   96.08   12.60
  -3  17   9   87.58   16.51
  -3  17   8    4.91    3.03
  -3  17   8   18.49    8.10
  -3  17   7    2.15    2.29
  -3  17   7   12.64    4.62
  -3  17   6    2.41    2.29
  -3  17   6    4.70    1.23
  -3  17   5   18.96    8.95
  -3  17   5   19.47    5.65
  -3  17   4    1.87    2.57
  -3  17   4    7.27    5.30
  -3  17   3   31.87    7.81
  -3  17   3   76.55   15.38
  -3  17   2    2.58    2.27
  -3  17   2    0.12    4.22
  -3  17   1   -0.33    2.84
  -3  17   1   -0.67    4.85
  -3  17   0    2.88    2.51
  -3  17   0   -6.82    5.85
  -3  17  -1   11.61    4.69
  -3  17  -1   38.73   10.23
  -3  17  -2   48.79    9.90
  -3  17  -2   72.50   15.62
  -3  17  -3   32.76    8.22
  -3  17  -3   19.68   10.15
  -3  17  -4   11.35    8.93
  -3  17  -4    3.84    3.30
  -3  17  -5   -0.03    2.47
  -3  17  -6   21.84    7.58
  -3  17  -7   29.07    8.67
  -3  17  -8   -4.19    5.25
  -3  17  -9   62.81   13.65
  -3  17 -10   26.45    9.24
  -3  17 -11   32.79   10.13
  -3  16  19    4.85    5.15
  -3  16  18   24.67    8.07
  -3  16  17   12.13    4.74
  -3  16  17   25.67   10.16
  -3  16  16    1.39    2.89
  -3  16  16    2.47    2.11
  -3  16  15   40.18    8.09
  -3  16  15   26.48    9.76
  -3  16  14    0.58    1.37
  -3  16  14    5.49    4.46
  -3  16  13    4.21    2.35
  -3  16  13    6.73    6.04
  -3  16  12   23.15    6.33
  -3  16  12    7.89    5.32
  -3  16  11   78.86   14.56
  -3  16  11   34.20    7.40
  -3  16  10    4.85    3.08
  -3  16  10   -4.63    3.62
  -3  16   9    0.52    2.34
  -3  16   9    1.53    3.32
  -3  16   8   34.18    7.31
  -3  16   8   35.04    9.57
  -3  16   7   36.89   11.03
  -3  16   7   24.03    5.81
  -3  16   6    0.10    1.77
  -3  16   6    1.79    3.35
  -3  16   5   13.39    7.06
  -3  16   5    5.06    4.52
  -3  16   4   23.16    8.59
  -3  16   4   15.12    4.84
  -3  16   3   22.16    6.09
  -3  16   3    6.48    3.38
  -3  16   2   -1.07    3.10
  -3  16   2    3.13    3.60
  -3  16   1   27.15    8.15
  -3  16   1   21.41    7.85
  -3  16   0   16.32    5.79
  -3  16   0   33.29   11.16
  -3  16  -1   55.90   13.63
  -3  16  -1   27.75    7.27
  -3  16  -2    6.05    3.92
  -3  16  -2   10.98    4.89
  -3  16  -3    1.12    1.95
  -3  16  -3    2.12    5.15
  -3  16  -4   43.24    9.60
  -3  16  -4   47.17   13.61
  -3  16  -5    5.00    2.69
  -3  16  -5    1.64    2.17
  -3  16  -6   53.90   11.64
  -3  16  -6   34.92   11.54
  -3  16  -7    6.61    3.88
  -3  16  -8   39.74    9.85
  -3  16  -9    9.13    5.44
  -3  16 -10   37.83    9.88
  -3  16 -11   10.99    5.92
  -3  16 -12   12.06    6.05
  -3  16 -13    1.86    2.47
  -3  15  21    8.35    6.93
  -3  15  20    4.62    6.00
  -3  15  19   13.43    8.32
  -3  15  18    0.30    2.33
  -3  15  18    2.02    2.41
  -3  15  17   -2.38    4.72
  -3  15  17   -2.16    2.34
  -3  15  16   14.89    7.23
  -3  15  16    8.22    3.95
  -3  15  15    2.37    3.34
  -3  15  15    7.70    6.12
  -3  15  14    5.43    4.73
  -3  15  14    7.15    3.34
  -3  15  13   55.18   13.65
  -3  15  13  110.82   12.96
  -3  15  12  232.95   18.52
  -3  15  12  208.92   24.71
  -3  15  11   13.48    4.58
  -3  15  11    2.02    2.97
  -3  15  10   13.05    5.19
  -3  15  10   14.10    5.96
  -3  15   9    0.85    2.44
  -3  15   9   -4.73    5.29
  -3  15   8    2.68    2.73
  -3  15   8    0.76    1.74
  -3  15   7    1.48    2.52
  -3  15   7   -1.29    2.05
  -3  15   6    1.37    2.84
  -3  15   6   -1.08    1.49
  -3  15   5    0.31    2.19
  -3  15   5   -0.31    2.69
  -3  15   4   43.74    9.37
  -3  15   4   36.15    9.41
  -3  15   3    4.52    4.43
  -3  15   3   -1.98    2.91
  -3  15   2   72.67   13.41
  -3  15   2   31.29    6.90
  -3  15   1  138.03   18.26
  -3  15   1  141.28   14.96
  -3  15   0    2.32    2.51
  -3  15   0   18.41    7.88
  -3  15  -1    5.99    4.23
  -3  15  -1    1.75    6.81
  -3  15  -2    8.32    4.66
  -3  15  -2   15.43    5.57
  -3  15  -3   42.00    8.14
  -3  15  -3   47.04   12.73
  -3  15  -4  116.50   14.63
  -3  15  -4   47.05   11.97
  -3  15  -5   61.66   10.78
  -3  15  -5   91.11   17.27
  -3  15  -6   84.45   12.57
  -3  15  -6   80.74   14.92
  -3  15  -7   21.03    6.73
  -3  15  -7   48.64   11.94
  -3  15  -8   31.09    7.71
  -3  15  -8   48.80   12.70
  -3  15  -9   42.13    9.84
  -3  15 -10   12.83    6.54
  -3  15 -11   18.97    6.99
  -3  15 -12   29.81    8.48
  -3  15 -13    1.84    3.45
  -3  15 -14    1.03    2.39
  -3  15 -15   10.01    5.71
  -3  14  22   -1.70    2.50
  -3  14  21   94.92   19.40
  -3  14  20    7.42    5.71
  -3  14  19   14.96    7.24
  -3  14  19    9.72    5.59
  -3  14  18    1.94    1.65
  -3  14  18   -0.02    2.45
  -3  14  17   24.22    6.36
  -3  14  17   31.05   10.14
  -3  14  16   10.86    4.90
  -3  14  16    9.32    5.32
  -3  14  15   10.73    5.71
  -3  14  15   11.50    4.45
  -3  14  14    4.48    4.24
  -3  14  14    2.74    3.54
  -3  14  13   58.15   12.56
  -3  14  13   55.45    8.71
  -3  14  12   56.90    8.87
  -3  14  12   54.00   13.00
  -3  14  11   14.51    7.01
  -3  14  11   19.78    5.37
  -3  14  10   52.44    8.61
  -3  14  10   89.51   14.62
  -3  14   9   13.02    3.82
  -3  14   9    3.68    2.94
  -3  14   8   96.66   14.53
  -3  14   8  106.48   13.27
  -3  14   7  190.86   19.39
  -3  14   7  133.28   13.13
  -3  14   6   53.24   10.41
  -3  14   6   82.72   10.94
  -3  14   5   25.44    5.92
  -3  14   5   12.12    5.22
  -3  14   4  181.25   20.29
  -3  14   4  227.59   17.14
  -3  14   3   46.77    9.81
  -3  14   3   34.01    7.10
  -3  14   2   11.41    5.89
  -3  14   2    6.08    1.72
  -3  14   1    5.74    3.09
  -3  14   1    8.16    4.33
  -3  14   0  190.35   21.94
  -3  14   0  115.40   13.42
  -3  14  -1    9.25    3.84
  -3  14  -1   -0.02    2.35
  -3  14  -2   66.45   10.38
  -3  14  -2   58.26   13.03
  -3  14  -3  144.31   15.11
  -3  14  -3  204.56   22.79
  -3  14  -4   90.94   11.77
  -3  14  -4  107.15   17.19
  -3  14  -5   15.92    7.26
  -3  14  -5   13.54    5.51
  -3  14  -6   37.00    8.03
  -3  14  -6   35.21    9.12
  -3  14  -7   -0.38    6.48
  -3  14  -7    3.72    4.32
  -3  14  -8   40.57    8.58
  -3  14  -8  102.89   18.11
   3 -14   9   -0.13    2.60
  -3  14  -9    2.56    3.21
  -3  14 -10    4.90    4.78
  -3  14 -11   30.29    8.17
  -3  14 -12   23.20    7.65
  -3  14 -13    4.16    4.32
  -3  14 -14   -1.00    2.85
  -3  14 -15   30.37    9.29
  -3  14 -16   -1.59    4.16
  -3  14 -17   21.05    7.95
  -3  13  22    1.24    2.31
  -3  13  21    7.16    6.84
  -3  13  20   14.63    5.36
  -3  13  20    8.78    4.50
  -3  13  19   -3.46    3.45
  -3  13  19    4.86    2.69
  -3  13  18   10.47    6.43
  -3  13  18   15.72    6.52
  -3  13  17   20.91    7.39
  -3  13  17   27.01    8.29
  -3  13  16    4.43    3.92
  -3  13  16    1.94    2.85
  -3  13  15    5.60    5.00
  -3  13  15    5.73    3.29
  -3  13  14    7.71    5.83
  -3  13  14    2.43    2.06
  -3  13  13   16.27    7.47
  -3  13  13    8.57    4.46
  -3  13  12    5.23    3.32
  -3  13  12   11.41    4.66
  -3  13  11   10.82    4.01
  -3  13  11   15.43    6.94
  -3  13  10   12.02    3.61
  -3  13  10   16.39    6.55
  -3  13   9   91.76   10.92
  -3  13   9   47.31   10.74
  -3  13   8    5.19    2.61
  -3  13   8   17.38    6.96
  -3  13   7    2.94    2.78
  -3  13   7    0.13    2.08
  -3  13   6   50.74    7.59
  -3  13   6   65.31   10.50
  -3  13   5  207.47   19.21
  -3  13   5  198.60   15.43
  -3  13   4    1.42    2.04
  -3  13   4    5.16    2.33
  -3  13   3   16.06    4.62
  -3  13   3   15.11    6.18
  -3  13   2   51.34    9.70
  -3  13   2  126.67   13.40
  -3  13   1  587.25   28.04
  -3  13   1  703.44   39.04
  -3  13   0  675.09   28.87
  -3  13   0  334.68   26.53
  -3  13  -1   13.41    6.76
  -3  13  -1   11.81    3.64
  -3  13  -2   44.30    9.13
  -3  13  -2   17.57    7.07
  -3  13  -3   20.38    5.61
  -3  13  -3   19.46    6.09
  -3  13  -4   11.38    4.04
  -3  13  -4   23.07    8.57
  -3  13  -5   23.36    6.06
  -3  13  -5   43.76   11.56
  -3  13  -6   11.81    5.15
  -3  13  -6   21.79    7.48
  -3  13  -7   99.01   19.10
  -3  13  -7   57.00   10.09
  -3  13  -8   82.92   15.19
  -3  13  -8   35.68    7.87
  -3  13  -9    3.46    3.63
   3 -13   9    0.88    3.14
  -3  13 -10   10.80    4.39
   3 -13  10   15.98    4.71
   3 -13  11   42.90    8.16
  -3  13 -11   42.42    9.61
  -3  13 -12    7.01    4.89
  -3  13 -13   83.99   13.83
  -3  13 -14   21.42    6.71
  -3  13 -15   11.38    5.68
  -3  13 -16    8.21    5.34
  -3  13 -17   26.41    9.38
  -3  13 -18   -0.04    3.34
  -3  12  23   31.25    9.76
  -3  12  22   -1.57    4.19
  -3  12  21   -0.36    3.07
  -3  12  21   -7.40    6.11
  -3  12  20   33.52    8.91
  -3  12  20   22.78    7.77
  -3  12  19   20.86    6.19
  -3  12  19    7.42    4.10
  -3  12  18    1.14    3.07
  -3  12  18    0.77    3.63
  -3  12  17   -1.81    3.38
  -3  12  17   -2.82    2.98
  -3  12  16    3.45    3.15
  -3  12  16    4.68    2.93
  -3  12  15    7.47    4.88
  -3  12  15    9.52    4.74
  -3  12  14   23.09    7.58
  -3  12  14   15.15    4.90
  -3  12  13   14.32    6.47
  -3  12  13    2.49    2.60
  -3  12  12  124.13   13.49
  -3  12  12  112.77   15.72
  -3  12  11   18.24    4.87
  -3  12  11   14.72    5.94
  -3  12  10   37.52    8.75
  -3  12  10   40.83    7.16
  -3  12   9   -0.60    1.17
  -3  12   9    4.61    4.25
  -3  12   8   95.91   10.13
  -3  12   8  106.16   14.59
  -3  12   7   55.87    8.25
  -3  12   7   69.26   11.66
  -3  12   6    6.55    4.22
  -3  12   6    6.28    2.44
  -3  12   5   16.14    5.31
  -3  12   5    7.46    2.63
  -3  12   4  146.12   12.79
  -3  12   4   81.44   11.44
  -3  12   3  226.87   17.23
  -3  12   3  152.89   16.68
  -3  12   2  282.91   22.31
  -3  12   2  163.68   13.93
  -3  12   1  195.48   19.34
  -3  12   1  401.40   22.63
  -3  12   0 1108.49   44.68
  -3  12   0 1242.25   39.64
  -3  12  -1   47.46    7.77
  -3  12  -1   61.18   11.13
  -3  12  -2   28.60    6.60
  -3  12  -2   26.34    9.01
  -3  12  -3  276.50   20.19
  -3  12  -3  230.81   21.35
  -3  12  -4   -1.08    1.10
  -3  12  -4   -0.18    1.97
  -3  12  -5   69.56    9.72
  -3  12  -5  100.23   16.59
  -3  12  -6   17.95    6.09
  -3  12  -6    8.67    3.51
  -3  12  -7    0.21    1.40
  -3  12  -7    1.36    2.36
  -3  12  -8    0.57    1.72
  -3  12  -8   -3.56    4.10
  -3  12  -9  182.59   18.26
   3 -12   9  145.98   14.55
  -3  12 -10    3.54    3.04
   3 -12  10    3.40    2.29
   3 -12  11  127.45   13.59
  -3  12 -11  140.69   16.50
   3 -12  12   73.38   10.17
  -3  12 -12   91.31   13.60
  -3  12 -13    2.41    3.06
  -3  12 -14  161.97   19.25
  -3  12 -15   15.49    5.54
  -3  12 -16   33.32    9.49
  -3  12 -17   63.74   13.34
  -3  12 -18   39.20    9.77
  -3  12 -19    1.76    2.12
  -3  12 -20   -0.87    4.09
  -3  11  24   81.83   16.86
  -3  11  23    5.63    6.08
  -3  11  22   20.20    7.38
  -3  11  22   27.06    8.98
  -3  11  21   -0.77    3.40
  -3  11  21    5.76    3.83
  -3  11  20   -2.69    4.96
  -3  11  20    2.60    3.92
  -3  11  19    8.49    4.69
  -3  11  19    3.88    3.67
  -3  11  18    1.63    2.28
  -3  11  18    1.24    1.78
  -3  11  17    2.74    4.05
  -3  11  17    9.58    4.92
  -3  11  16    2.84    2.53
  -3  11  16    6.20    4.14
  -3  11  15   56.19    9.46
  -3  11  15   49.23    9.93
  -3  11  14   55.21   10.14
  -3  11  14   88.07   11.40
  -3  11  13   90.66   12.85
  -3  11  13   66.99   10.34
  -3  11  12    4.91    4.08
  -3  11  12    7.89    3.90
  -3  11  11   14.01    5.49
  -3  11  11   15.86    5.27
  -3  11  10   45.15    7.93
  -3  11  10   43.68    9.32
  -3  11   9    0.55    1.55
  -3  11   9    1.53    1.45
  -3  11   8   11.65    4.45
  -3  11   8   11.44    3.53
  -3  11   7  152.34   16.45
  -3  11   7  347.92   19.67
  -3  11   6    0.17    1.85
  -3  11   6    1.16    1.41
  -3  11   5   42.61    7.04
  -3  11   5   33.05    7.32
  -3  11   4  214.45   17.66
  -3  11   4  247.43   16.69
  -3  11   3  191.93   16.15
  -3  11   3  107.51   10.77
  -3  11   2   40.40    8.19
  -3  11   2   72.69    9.12
  -3  11   1  200.73   17.26
  -3  11   1  121.19   11.63
  -3  11   0    1.14    1.54
  -3  11   0    2.70    2.52
  -3  11  -1   76.08    9.38
  -3  11  -1   41.98    8.74
  -3  11  -2   52.99    8.49
  -3  11  -2  165.40   18.87
  -3  11  -3   51.23    9.59
  -3  11  -3   60.38    9.43
  -3  11  -4    9.79    5.09
  -3  11  -4   12.49    3.84
  -3  11  -5    0.75    1.05
  -3  11  -5   -0.41    5.71
  -3  11  -6  125.84   13.23
  -3  11  -6  110.18   15.22
  -3  11  -7  703.94   44.34
  -3  11  -7  435.97   25.16
  -3  11  -8    0.89    2.35
  -3  11  -9    3.63    2.71
   3 -11   9   -1.60    1.45
   3 -11  10   -2.18    2.75
  -3  11 -10   -1.23    2.18
  -3  11 -11   -6.18    4.45
   3 -11  11   -1.51    3.19
   3 -11  12   -0.97    1.28
  -3  11 -12    0.18    2.05
  -3  11 -13    7.07    4.01
   3 -11  13    5.15    3.44
   3 -11  14   -1.23    2.03
  -3  11 -14    3.49    3.51
  -3  11 -15    6.75    3.59
  -3  11 -16   40.30    9.65
  -3  11 -17   -1.42    1.97
  -3  11 -18   11.22    6.20
  -3  11 -19   51.73   12.14
  -3  11 -20   33.35    9.44
  -3  11 -21    3.61    3.21
  -3  10  25   15.77    7.36
  -3  10  24   -1.85    2.09
  -3  10  23    2.07    3.14
  -3  10  23    3.65    3.75
  -3  10  22    7.73    4.32
  -3  10  22    5.61    3.77
  -3  10  21    8.87    5.20
  -3  10  21    8.75    6.05
  -3  10  20   -2.08    2.77
  -3  10  20    3.05    3.20
  -3  10  19   50.16   11.07
  -3  10  19  109.12   14.20
  -3  10  18   30.83    8.14
  -3  10  18   20.39    6.08
  -3  10  17   -1.21    2.51
  -3  10  17    0.50    1.77
  -3  10  16  363.52   26.20
  -3  10  16  463.86   28.42
  -3  10  15   61.41   10.92
  -3  10  15   64.86   10.73
  -3  10  14  163.85   17.27
  -3  10  14  106.04   14.18
  -3  10  13   16.31    5.80
  -3  10  13    8.25    5.03
  -3  10  12   46.56    9.32
  -3  10  12   29.68    6.56
  -3  10  11  198.39   17.55
  -3  10  11   46.89    8.43
  -3  10  10  112.31   12.75
  -3  10  10   93.96   11.25
  -3  10   9  126.56   13.85
  -3  10   9  249.05   19.58
  -3  10   8   -1.78    2.69
  -3  10   8    5.36    3.53
  -3  10   7   39.22    7.43
  -3  10   7   39.00    6.66
  -3  10   6   39.56    7.61
  -3  10   6   55.36    8.01
  -3  10   5   23.57    6.43
  -3  10   5    6.69    2.28
  -3  10   4    8.87    3.29
  -3  10   4    1.79    1.78
  -3  10   3  745.63   27.37
  -3  10   3  557.99   26.58
  -3  10   2    2.41    1.85
  -3  10   2    2.77    0.74
  -3  10   1  380.80   20.40
  -3  10   1  182.54   16.12
  -3  10   0   26.56    5.24
  -3  10   0   22.39    5.23
  -3  10  -1    7.86    3.72
  -3  10  -1    6.42    3.39
  -3  10  -2    1.71    2.85
  -3  10  -2    0.14    1.45
  -3  10  -3   26.03    5.49
  -3  10  -3   11.13    4.74
  -3  10  -4  398.14   26.52
  -3  10  -4  552.75   28.02
  -3  10  -5   -2.15    4.97
  -3  10  -5    0.30    1.49
  -3  10  -6   52.26    7.87
  -3  10  -6   32.26    7.38
  -3  10  -7    1.34    4.25
  -3  10  -7    3.55    1.91
   3 -10   8  197.89   14.94
  -3  10  -8  289.54   20.28
   3 -10   9  772.75   28.79
  -3  10  -9  602.28   29.15
   3 -10  10   43.09    7.18
  -3  10 -10   42.34    8.38
   3 -10  11  171.74   14.21
  -3  10 -11  149.31   16.11
  -3  10 -12  129.08   15.08
   3 -10  12  119.33   11.50
  -3  10 -13    7.23    2.48
   3 -10  13    7.69    4.25
   3 -10  14    2.71    1.28
  -3  10 -14    2.46    2.45
   3 -10  15  162.99   14.19
  -3  10 -15  174.83   18.47
  -3  10 -16    6.91    4.68
  -3  10 -17   33.10    8.89
  -3  10 -18    4.43    4.40
  -3  10 -19   57.63   12.73
  -3  10 -20    5.54    3.31
  -3  10 -21    3.57    1.88
  -3  10 -22    4.23    2.69
  -3   9  25    3.90    2.66
  -3   9  24    3.76    3.41
  -3   9  24    7.74    4.55
  -3   9  23    5.51    4.86
  -3   9  23    0.10    3.65
  -3   9  22    6.37    5.28
  -3   9  22    5.83    5.03
  -3   9  21    6.39    3.90
  -3   9  21    1.49    3.92
  -3   9  20   45.69    9.85
  -3   9  20   16.73    5.67
  -3   9  19    0.62    3.49
  -3   9  19    2.00    3.28
  -3   9  18  155.42   17.82
  -3   9  18  109.86   13.93
  -3   9  17   12.65    5.20
  -3   9  17    5.22    3.34
  -3   9  16   83.29   11.13
  -3   9  16   76.39   11.78
  -3   9  15    1.48    1.26
  -3   9  15    2.36    1.61
  -3   9  14   15.71    5.73
  -3   9  14   20.80    5.98
  -3   9  13  474.99   26.90
  -3   9  13  857.32   35.84
  -3   9  12    4.85    3.32
  -3   9  12   32.37    7.06
  -3   9  11   -1.72    1.14
  -3   9  11    0.34    1.53
  -3   9  10  108.39   12.80
  -3   9  10   65.33   10.11
  -3   9   9  150.22   14.02
  -3   9   9  152.62   13.65
  -3   9   8   25.50    5.38
  -3   9   8   39.76    6.64
  -3   9   7   30.60    6.14
  -3   9   7   31.99    6.29
  -3   9   6    7.22    3.39
  -3   9   6   15.14    4.11
  -3   9   5   33.07    6.47
  -3   9   5   30.35    5.58
  -3   9   4    7.82    3.54
  -3   9   4    8.62    2.85
  -3   9   3   78.29    9.65
  -3   9   3   71.20    8.16
  -3   9   2    3.67    2.48
  -3   9   2    2.64    2.07
  -3   9   1   35.50    6.16
  -3   9   1   41.53    6.32
  -3   9   0  211.74   15.61
  -3   9   0  210.67   15.10
   3  -9   1  126.18   10.30
  -3   9  -1  159.18   12.38
  -3   9  -1  159.95   14.56
  -3   9  -2    5.41    2.07
   3  -9   2    2.87    1.97
  -3   9  -2   -0.24    1.37
  -3   9  -3  840.41   35.93
   3  -9   3  994.69   30.09
  -3   9  -4    5.10    2.22
   3  -9   4    8.48    2.97
  -3   9  -4    3.99    2.57
  -3   9  -5   52.32    7.86
   3  -9   5   36.44    5.81
  -3   9  -5   54.28    9.75
   3  -9   6  332.38   18.07
  -3   9  -6  355.48   20.10
  -3   9  -7   56.62   11.43
   3  -9   7   38.35    6.51
   3  -9   8  150.42   13.95
  -3   9  -8  161.15   14.22
   3  -9   8  189.54   13.72
   3  -9   9  171.47   12.76
  -3   9  -9  317.22   20.76
   3  -9  10  206.90   14.40
  -3   9 -10  230.23   19.15
  -3   9 -11   -1.86    3.10
   3  -9  11    1.11    1.03
  -3   9 -12    3.75    2.99
   3  -9  12   -2.33    2.91
  -3   9 -13   17.56    6.02
   3  -9  13   28.84    6.25
   3  -9  14  144.69   13.13
  -3   9 -14  170.04   18.11
  -3   9 -15    7.95    3.93
   3  -9  15   10.02    3.56
  -3   9 -16   52.67   10.23
   3  -9  16   45.03    7.28
   3  -9  17    0.05    2.84
  -3   9 -17    1.92    2.32
  -3   9 -18    8.14    5.01
  -3   9 -19   48.88   10.79
  -3   9 -20   18.90    6.95
  -3   9 -21    2.56    3.77
  -3   9 -22   -0.78    3.25
  -3   9 -23   -1.33    2.67
  -3   8  25    4.02    3.73
   3  -8 -25    0.42    8.94
  -3   8  24   68.79   14.64
   3  -8 -24    1.18   10.60
   3  -8 -23    5.46    7.84
  -3   8  23    6.16    4.79
  -3   8  22   21.37    7.24
   3  -8 -22   -2.42    8.56
  -3   8  21   -0.86    1.96
   3  -8 -21    4.68    5.61
  -3   8  20   79.50   14.15
   3  -8 -20   61.79   17.98
  -3   8  19  139.75   17.52
   3  -8 -19  178.75   29.66
  -3   8  18   34.96    8.62
   3  -8 -18   43.41   15.55
  -3   8  17    2.60    1.45
  -3   8  16    2.05    2.27
  -3   8  16   -2.31    3.15
  -3   8  15   49.37    9.52
  -3   8  15   30.71    7.08
  -3   8  14  213.55   18.40
  -3   8  14  168.07   15.98
  -3   8  13   34.25    7.36
  -3   8  13   21.59    4.94
  -3   8  12   52.93    9.22
  -3   8  12   39.29    7.30
  -3   8  11   32.17    6.70
  -3   8  11   23.80    5.43
  -3   8  10   12.68    3.70
  -3   8  10   13.40    4.50
  -3   8   9   72.87    9.00
  -3   8   9   25.25    5.80
  -3   8   8  508.13   24.07
  -3   8   8  369.62   21.98
  -3   8   7   28.01    5.91
  -3   8   7   14.57    4.02
  -3   8   6    0.16    1.02
  -3   8   6    1.46    2.03
  -3   8   5  182.56   14.22
  -3   8   5  156.53   12.85
  -3   8   4  229.98   15.63
  -3   8   4  152.83   11.76
  -3   8   3  370.90   18.73
  -3   8   3  359.68   19.22
   3  -8  -2  342.24   16.24
  -3   8   2  358.14   17.49
  -3   8   1    1.92    1.49
  -3   8   1   -1.13    1.17
   3  -8  -1    0.14    1.23
  -3   8   0   37.61    5.97
  -3   8   0   31.72    5.43
   3  -8   0   48.43    5.65
  -3   8  -1    2.24    1.13
  -3   8  -1    5.56    3.23
   3  -8   1    1.42    1.22
   3  -8   2   80.88    7.49
  -3   8  -2  108.67   10.69
  -3   8  -2   84.36    9.76
   3  -8   3    0.77    0.82
  -3   8  -3   -2.03    2.76
  -3   8  -3    2.15    1.53
  -3   8  -4  108.33   11.74
   3  -8   4  140.76   10.83
  -3   8  -5  520.36   24.82
   3  -8   5  527.56   20.97
   3  -8   6  192.94   12.58
  -3   8  -6  193.47   14.16
   3  -8   7  177.75   13.68
  -3   8  -7  352.45   19.82
   3  -8   8  206.13   14.54
   3  -8   8  168.34   12.01
  -3   8  -9    0.82    1.53
   3  -8   9    0.30    1.09
   3  -8   9   -0.65    2.54
   3  -8  10   25.44    5.88
  -3   8 -10   15.74    4.35
   3  -8  10   23.68    4.51
  -3   8 -11  109.68   12.60
   3  -8  11  133.55   10.88
   3  -8  12   66.24    8.13
  -3   8 -12   62.36    9.83
  -3   8 -13   73.53   10.76
   3  -8  13   69.67    8.61
   3  -8  14   15.23    3.89
  -3   8 -14   21.68    6.25
  -3   8 -15    1.56    2.29
   3  -8  15    0.75    1.86
   3  -8  16  109.66   11.77
  -3   8 -16   88.30   12.83
  -3   8 -17   24.80    7.05
   3  -8  17   21.27    5.35
   3  -8  18   71.84   10.52
  -3   8 -18   69.51   11.99
  -3   8 -19    8.18    4.20
  -3   8 -20    7.89    4.78
  -3   8 -21   18.59    7.43
  -3   8 -22    0.46    3.27
  -3   8 -23   35.85   10.36
  -3   8 -24    0.36    4.05
  -3   8 -25   -1.83    4.16
   3  -7 -26   -3.52    7.32
  -3   7  26    0.18    2.99
  -3   7  25   -1.05    4.06
   3  -7 -25   10.80    7.14
  -3   7  24   21.50    8.48
   3  -7 -24   17.03   12.02
   3  -7 -23   12.77   12.67
  -3   7  23   -1.06    1.71
  -3   7  22   44.60   10.47
   3  -7 -22   27.09    9.98
  -3   7  21    5.59    2.17
   3  -7 -21    6.88    4.70
   3  -7 -20   -2.72    8.33
  -3   7  20   -4.44    3.96
  -3   7  19  224.50   21.80
   3  -7 -19  110.84   22.04
  -3   7  18   24.28    6.85
   3  -7 -18   12.28    7.31
   3  -7 -17   36.32   10.65
  -3   7  17   16.59    5.50
  -3   7  16   41.19    8.70
   3  -7 -16   44.12   14.05
   3  -7 -15    7.61    7.32
  -3   7  15    4.18    3.35
   3  -7 -14   13.01    2.98
  -3   7  14   34.42    7.63
   3  -7 -13   23.43    9.38
  -3   7  13   21.77    5.73
  -3   7  12  117.33   12.65
  -3   7  12  134.81   13.67
  -3   7  11  147.48   13.89
  -3   7  11  148.20   13.74
  -3   7  10   16.68    4.85
  -3   7  10   10.84    3.08
  -3   7   9   12.23    3.80
  -3   7   9   13.48    4.11
  -3   7   8    1.42    0.77
  -3   7   8    0.45    1.06
  -3   7   7   33.29    5.92
  -3   7   7    6.98    3.50
  -3   7   6   23.02    5.22
  -3   7   6   23.75    4.47
  -3   7   5  272.71   15.95
  -3   7   5  185.22   13.83
  -3   7   4  113.67    9.55
  -3   7   4  127.97   11.38
   3  -7  -3  566.31   20.94
  -3   7   3  426.52   19.53
  -3   7   2   33.67    5.32
  -3   7   2   33.38    5.46
   3  -7  -2   18.25    4.31
   3  -7  -1  789.53   22.02
  -3   7   1  760.73   25.35
  -3   7   0  609.82   20.71
   3  -7   0  610.09   18.55
  -3   7  -1  120.51    9.63
   3  -7   1  117.24    8.20
  -3   7  -1  120.34   10.15
  -3   7  -2   86.66    8.41
  -3   7  -2   72.41    7.98
  -3   7  -3  338.82   18.22
   3  -7   3  824.59   22.72
   3  -7   4   75.64    7.17
  -3   7  -4   89.59   10.06
   3  -7   5   31.68    4.47
  -3   7  -5   37.71    6.65
   3  -7   6  136.41   10.54
  -3   7  -6   92.35    9.08
  -3   7  -7   95.59    9.76
   3  -7   7  116.45    9.13
   3  -7   8   79.81    8.15
   3  -7   8  112.65   10.93
  -3   7  -8  116.60   11.53
   3  -7   9   29.07    5.88
   3  -7   9   25.80    4.64
  -3   7 -10   38.42    7.21
   3  -7  10   52.47    9.24
   3  -7  10   34.01    5.17
   3  -7  11   38.94    8.60
   3  -7  11   27.79    5.03
  -3   7 -11   26.62    5.87
  -3   7 -12  146.59   14.36
   3  -7  12  154.46   11.97
   3  -7  13    9.68    3.13
  -3   7 -13   16.16    5.01
  -3   7 -14  159.11   16.02
   3  -7  14  139.32   11.81
   3  -7  15    1.07    2.35
  -3   7 -15   -0.51    2.08
   3  -7  16   24.36    5.57
  -3   7 -16   22.72    6.87
  -3   7 -17  150.84   16.60
   3  -7  17  178.84   15.42
   3  -7  18   62.90    9.20
  -3   7 -18   61.32   11.03
  -3   7 -19   -2.19    3.10
   3  -7  19   -1.53    1.81
  -3   7 -20    6.46    2.61
  -3   7 -21    2.49    4.19
  -3   7 -22   33.44    9.87
  -3   7 -23   41.19   11.73
  -3   7 -24   -4.97    5.02
  -3   7 -25   15.02    7.93
  -3   7 -26    8.28    5.44
   3  -6 -26    0.91    4.27
  -3   6  26    0.67    4.02
   3  -6 -25   11.89    3.93
  -3   6  25   36.14   10.63
   3  -6 -24   -0.34    7.45
  -3   6  24    8.98    5.60
   3  -6 -23   40.79   14.46
  -3   6  23   80.43   14.61
  -3   6  22   52.94   11.83
   3  -6 -22    7.60    8.25
  -3   6  21   63.68   12.97
   3  -6 -21   53.11   17.01
   3  -6 -20    8.72    7.57
  -3   6  20   10.53    5.64
  -3   6  19   11.25    5.72
   3  -6 -19   16.10    9.24
  -3   6  18   47.84   10.42
   3  -6 -18   52.50   12.95
   3  -6 -17   32.55   10.59
  -3   6  17   81.93   13.57
   3  -6 -16   20.41    6.97
  -3   6  16   36.79    9.22
  -3   6  15  303.91   23.77
   3  -6 -15  190.88   26.14
   3  -6 -14   93.85   16.87
  -3   6  14  131.08   15.16
   3  -6 -13  123.94   19.14
  -3   6  13  198.67   18.86
  -3   6  12  615.20   30.50
   3  -6 -12  226.36   26.01
   3  -6 -11  264.18   29.15
  -3   6  11  126.76   14.39
  -3   6  10  139.95   13.47
   3  -6 -10  117.91   18.50
  -3   6   9  426.54   21.89
  -3   6   9  295.80   18.44
  -3   6   8  243.57   15.65
  -3   6   8  228.01   15.14
  -3   6   7   17.56    4.13
  -3   6   7    5.66    2.55
  -3   6   6  730.25   25.17
  -3   6   6  736.35   27.37
  -3   6   5  211.23   15.46
  -3   6   5  186.37   11.80
   3  -6  -5  226.12   12.51
   3  -6  -4  368.68   15.87
  -3   6   4  493.37   20.83
  -3   6   3    2.54    0.91
   3  -6  -3    1.89    0.99
  -3   6   3    3.49    1.32
   3  -6  -2   69.81    6.79
  -3   6   2   89.05    7.98
  -3   6   1  231.19   12.12
  -3   6   1  209.12   13.05
  -3   6   0   47.55    5.36
  -3   6   0   40.67    5.44
  -3   6  -1  669.72   21.11
   3  -6   1  625.74   16.18
  -3   6  -2 1856.35   36.91
   3  -6   2 1515.83   25.41
   3  -6   3  982.06   22.26
  -3   6  -3  889.94   29.96
  -3   6  -4   67.31    7.36
  -3   6  -4   74.98    8.32
   3  -6   4   51.11    5.28
  -3   6  -5  160.24   11.92
  -3   6  -5  153.22   11.68
  -3   6  -6 1813.57   39.69
   3  -6   6 2270.94   39.23
   3  -6   7   48.54    5.17
   3  -6   7   42.91    5.81
   3  -6   8   39.01    6.65
  -3   6  -8   38.39    6.35
   3  -6   8   40.09    5.07
   3  -6   9   -0.95    0.63
   3  -6   9   -1.57    2.55
  -3   6  -9   -1.33    1.88
   3  -6  10    1.07    1.16
  -3   6 -10    2.34    1.40
   3  -6  10    3.37    1.49
  -3   6 -11  190.84   15.10
   3  -6  11  239.07   19.63
   3  -6  11  221.19   13.08
   3  -6  12   72.73   12.02
  -3   6 -12   77.22    9.88
   3  -6  12   78.98    7.89
   3  -6  13  373.95   18.09
  -3   6 -13  428.43   24.22
  -3   6 -14   18.81    5.23
   3  -6  14   20.98    4.68
  -3   6 -15   24.91    6.10
   3  -6  15   35.56    6.07
  -3   6 -16    5.50    3.40
   3  -6  16    9.97    2.24
   3  -6  17    8.27    3.40
  -3   6 -17    5.33    2.97
  -3   6 -18    0.11    1.97
   3  -6  18   -2.38    2.14
  -3   6 -19   45.07   10.20
   3  -6  19   32.22    6.33
  -3   6 -20   77.22   13.62
   3  -6  20   49.96    7.87
  -3   6 -21    0.87    1.90
  -3   6 -22    9.82    5.33
  -3   6 -23   74.87   14.11
  -3   6 -24   20.32    7.27
  -3   6 -25   44.70   11.36
  -3   6 -26    8.12    7.25
  -3   6 -27    1.54    4.21
   3  -5 -27   12.08   11.78
  -3   5  26   11.05    7.37
   3  -5 -26    4.38   10.06
   3  -5 -25    8.81    5.87
  -3   5  25   12.11    5.94
  -3   5  24   14.92    7.13
   3  -5 -24   16.87   10.57
  -3   5  23  134.15   19.91
   3  -5 -23   60.55   17.45
  -3   5  22  112.59   17.86
   3  -5 -22   97.20   23.73
  -3   5  21   10.09    5.00
   3  -5 -21    1.35    5.06
  -3   5  20    7.97    5.23
   3  -5 -20    7.65    6.76
  -3   5  19   -0.39    3.57
   3  -5 -19   -3.47    8.24
  -3   5  18   14.08    5.69
   3  -5 -18    4.43    3.91
  -3   5  17   64.66   11.60
   3  -5 -17   43.36   13.65
   3  -5 -16    4.43    4.99
  -3   5  16    0.95    2.49
   3  -5 -15   -1.14    2.84
  -3   5  15    1.17    1.09
   3  -5 -14   51.32   12.10
  -3   5  14   58.13    9.18
   3  -5 -13  267.91   27.09
  -3   5  13  311.02   20.73
  -3   5  12    1.74    2.14
   3  -5 -12    1.05    2.80
   3  -5 -11  353.72   30.34
  -3   5  11  478.74   23.63
  -3   5  10   33.61    6.15
   3  -5 -10   77.84   13.82
   3  -5  -9  453.15   32.98
  -3   5   9  746.60   28.34
   3  -5  -8  107.98   16.76
  -3   5   8  292.00   17.60
  -3   5   7   20.26    4.93
  -3   5   7   18.00    4.40
  -3   5   6   -0.44    1.04
  -3   5   6   -0.33    1.02
  -3   5   5   78.85    7.48
   3  -5  -5   88.82    8.08
  -3   5   5   86.49    8.70
  -3   5   5   68.85   11.29
  -3   5   4  327.89   24.10
  -3   5   4  365.06   18.01
   3  -5  -4  288.73   12.97
  -3   5   3  229.59   21.34
   3  -5  -3  226.22   10.84
   3  -5  -2  309.43   16.14
  -3   5   2  318.68   16.32
   3  -5  -1   66.93    7.91
   3  -5  -1   57.39    4.98
  -3   5   1   49.12    5.91
   3  -5   0  504.23   21.24
  -3   5   0  463.57   17.48
  -3   5  -1  161.11   10.38
  -3   5  -1  192.69    9.16
   3  -5   1  169.27    7.82
   3  -5   2    4.69    1.65
  -3   5  -2    3.13    0.60
   3  -5   2    5.93    1.95
  -3   5  -2    6.81    2.39
  -3   5  -3  123.30    9.13
   3  -5   3  170.95    8.15
  -3   5  -3  321.54   14.87
   3  -5   3  264.68   14.66
   3  -5   4  791.03   17.68
  -3   5  -4  808.04   25.26
  -3   5  -5  575.04   22.92
  -3   5  -5  537.66   20.03
   3  -5   6    3.62    1.76
  -3   5  -6    4.45    2.43
   3  -5   6    2.49    1.63
   3  -5   7   -1.51    1.99
   3  -5   7    1.37    2.18
  -3   5  -7   -1.16    1.61
   3  -5   8  110.65    7.73
  -3   5  -8  127.56   10.73
   3  -5   8  100.00    9.55
  -3   5  -9  458.54   20.92
   3  -5   9  434.25   15.62
   3  -5  10   94.67   11.80
  -3   5 -10  101.15   10.61
   3  -5  10   90.64    7.49
   3  -5  11   55.63    9.34
  -3   5 -11   41.92    6.82
   3  -5  11   49.98    5.94
   3  -5  12  122.46    9.67
   3  -5  12  116.72   13.98
  -3   5 -12  139.59   12.97
  -3   5 -13  277.75   18.62
   3  -5  13  311.56   15.96
   3  -5  14    2.10    1.98
  -3   5 -14   -0.39    1.47
   3  -5  15   11.29    3.07
  -3   5 -15   18.81    5.42
   3  -5  16  256.28   16.14
  -3   5 -16  205.66   17.46
  -3   5 -17   19.44    5.30
   3  -5  17   21.45    4.86
  -3   5 -18    7.53    4.03
   3  -5  18   10.80    3.66
  -3   5 -19  235.42   22.33
   3  -5  19  217.94   15.91
   3  -5  20   86.41   10.39
  -3   5 -20   69.02   11.75
  -3   5 -21   62.62   11.64
   3  -5  21   72.11   10.07
  -3   5 -22   54.62   11.90
   3  -5  22   47.83    9.48
  -3   5 -23   41.75   11.12
  -3   5 -24    8.37    3.20
  -3   5 -25    0.75    4.51
  -3   5 -26   43.86   12.86
  -3   5 -27    5.48    5.05
   3  -4 -28    8.52   12.83
  -3   4  27   12.92    5.79
   3  -4 -27   11.79   12.86
  -3   4  26   14.05    7.53
   3  -4 -26  -20.27   11.24
  -3   4  25   88.54   16.61
   3  -4 -25   87.39   22.64
  -3   4  24    5.58    4.10
   3  -4 -24   14.96   11.23
   3  -4 -23   21.99   13.13
  -3   4  23    3.34    4.55
   3  -4 -22  144.20   24.97
  -3   4  22  269.36   25.48
  -3   4  21  101.91   14.67
   3  -4 -21   56.34   16.08
   3  -4 -20   -0.90    3.20
  -3   4  20   -5.23    4.62
  -3   4  19   34.93    8.19
   3  -4 -19   25.52   11.39
  -3   4  18    3.40    2.79
   3  -4 -18   -5.10    3.33
   3  -4 -17  254.76   28.70
  -3   4  17  359.44   25.52
  -3   4  16    4.43    3.60
   3  -4 -16   11.55    6.91
  -3   4  15    2.14    1.89
   3  -4 -15    7.97    5.72
   3  -4 -14    1.20    2.77
  -3   4  14    4.32    3.46
   3  -4 -13    3.10    6.18
  -3   4  13    8.83    4.38
   3  -4 -12  347.49   29.27
  -3   4  12  525.44   26.68
  -3   4  11  158.31   14.43
   3  -4 -11  363.31   30.16
  -3   4  10    4.26    2.45
   3  -4 -10   10.65    4.12
   3  -4  -9   68.36   12.08
  -3   4   9  184.28   14.40
   3  -4  -8  397.53   28.53
  -3   4   8  170.61   13.56
   3  -4  -7 1423.67   52.58
  -3   4   7 2456.67   45.92
  -3   4   6   19.03    5.77
   3  -4  -6   15.00    3.27
   3  -4  -6   17.30    6.45
  -3   4   6   29.69    4.44
  -3   4   5  486.89   27.20
  -3   4   5  446.08   19.73
  -3   4   4  305.65   14.90
  -3   4   4  324.60   22.58
  -3   4   3    3.68    4.18
  -3   4   3    1.88    1.43
  -3   4   3    0.40    1.03
   3  -4  -3    1.93    1.00
  -3   4   2  163.26    8.52
   3  -4  -2  173.38    8.37
  -3   4   1    9.17    1.84
   3  -4  -1    9.34    2.46
   3  -4  -1   10.68    2.04
  -3   4   1    9.98    2.81
  -3   4   0   35.25    3.39
   3  -4   0   46.77    4.05
  -3   4  -1   27.54    3.14
  -3   4  -1   31.67    4.29
   3  -4   1   33.94    5.18
   3  -4   1   36.08    3.23
  -3   4  -2  197.78   10.78
  -3   4  -2  215.41    8.63
   3  -4   2  228.55   13.15
   3  -4   2  202.00    6.56
   3  -4   3 1268.90   16.51
  -3   4  -3 1543.31   26.11
  -3   4  -3  687.71   20.95
   3  -4   3 2069.74   36.91
   3  -4   4   38.76    4.92
  -3   4  -4   28.97    4.19
  -3   4  -4   41.05    5.22
   3  -4   4   25.24    2.59
   3  -4   5  489.39   18.24
   3  -4   5  372.29   10.10
   3  -4   5  403.55   11.90
  -3   4  -5  543.39   18.23
   3  -4   6   11.69    1.76
   3  -4   6   13.77    3.33
   3  -4   6   10.48    3.08
  -3   4  -6   16.37    3.48
  -3   4  -7   52.17    5.82
   3  -4   7   53.97    4.53
   3  -4   8    0.16    0.86
  -3   4  -8    0.00    0.98
   3  -4   8   -0.10    2.36
   3  -4   9   28.68    3.73
   3  -4   9   28.58    5.70
  -3   4  -9   22.78    4.44
   3  -4  10  191.73   10.55
  -3   4 -10  216.60   14.36
   3  -4  10  225.51   17.39
  -3   4 -11  362.28   19.00
   3  -4  11  301.53   13.81
   3  -4  12  136.83   10.18
   3  -4  12  169.41   19.16
   3  -4  13   14.39    3.62
   3  -4  13   12.46    5.90
  -3   4 -13   12.54    3.94
  -3   4 -14  163.20   14.36
   3  -4  14  162.39   11.75
   3  -4  15   -1.05    1.22
  -3   4 -15    1.14    1.33
  -3   4 -16   20.55    5.14
   3  -4  16   24.26    4.76
  -3   4 -17  268.37   20.27
   3  -4  17  256.48   16.05
  -3   4 -18   15.44    5.62
   3  -4  18   15.95    4.12
   3  -4  19   88.17   10.35
  -3   4 -19   74.67   11.75
  -3   4 -20    0.34    2.60
   3  -4  20    0.48    1.55
   3  -4  21   14.43    5.43
  -3   4 -21    7.05    2.84
  -3   4 -22   75.49   13.08
   3  -4  22   87.02   12.07
  -3   4 -23    3.74    4.38
   3  -4  23    6.13    3.89
  -3   4 -24   91.04   16.64
  -3   4 -25    4.54    3.87
  -3   4 -26   66.66   15.94
  -3   4 -27   21.44    9.35
   3  -3 -28    8.24    7.72
   3  -3 -27    6.28    6.07
  -3   3  27   -5.10    6.47
  -3   3  26    2.11    5.18
   3  -3 -26   12.52   10.17
  -3   3  25   46.86   11.66
   3  -3 -25   32.83   14.94
  -3   3  24   -0.96    2.89
   3  -3 -24    0.08    6.43
   3  -3 -23    4.55    8.79
  -3   3  23   -2.50    3.78
  -3   3  22   20.65    9.00
   3  -3 -22   39.02   14.11
  -3   3  21   30.49    8.19
   3  -3 -21   14.67   10.79
   3  -3 -20   17.47   11.24
  -3   3  20   31.73    8.39
   3  -3 -19  214.51   27.72
  -3   3  19  408.57   29.11
  -3   3  18   23.71    6.31
   3  -3 -18   16.47    8.75
  -3   3  17   -2.55    3.20
   3  -3 -17    0.81    3.84
   3  -3 -16   48.29   11.23
  -3   3  16   88.01   11.51
   3  -3 -15   38.36   11.76
  -3   3  15   55.92    8.90
   3  -3 -14  288.39   27.38
  -3   3  14  384.57   22.42
   3  -3 -13   14.14    6.34
  -3   3  13   13.66    4.19
   3  -3 -12  207.54   22.12
  -3   3  12  101.79   10.40
  -3   3  11  191.96   13.69
   3  -3 -11  205.82   21.14
   3  -3 -10    2.36    2.83
  -3   3  10    5.79    2.98
   3  -3  -9   53.49   10.52
  -3   3   9   57.62    7.02
   3  -3  -8  103.06   13.67
  -3   3   8   93.19    8.67
  -3   3   7  204.75   11.95
  -3   3   7  155.63   13.90
   3  -3  -7  180.09   18.17
   3  -3  -6  160.84   17.16
  -3   3   6  158.23   14.46
  -3   3   6  133.39    9.67
   3  -3  -5 1296.14   45.57
  -3   3   5  937.96   22.45
   3  -3  -5 1404.78   31.05
  -3   3   5  934.05   34.69
   3  -3  -4   -4.22    3.86
  -3   3   4    1.00    1.23
  -3   3   4    0.90    2.75
   3  -3  -4    1.21    1.50
  -3   3   3  175.18   11.19
  -3   3   3  179.70   15.67
   3  -3  -3  154.54    9.10
  -3   3   2 1729.42   49.30
  -3   3   2 1894.40   27.91
   3  -3  -2 1216.81   23.58
  -3   3   2 1128.91   26.98
   3  -3  -1  321.48   14.73
  -3   3   1  394.81   17.36
   3  -3   0  329.87    9.37
  -3   3   0  301.80    8.70
  -3   3  -1  665.78   11.61
   3  -3   1  597.41   20.38
  -3   3  -1  735.98   19.90
   3  -3   1  782.85   11.70
  -3   3  -2    2.06    0.77
   3  -3   2    2.13    0.53
  -3   3  -2    3.01    1.64
   3  -3   2    2.71    2.21
  -3   3  -3  146.09    8.26
   3  -3   3  150.76    9.15
   3  -3   4  175.13    9.18
  -3   3  -4  220.06   10.44
   3  -3   5  183.65   10.35
   3  -3   5  182.88    5.67
   3  -3   6   46.54    5.11
  -3   3  -6   57.27    5.86
   3  -3   6   49.57    3.33
  -3   3  -7   27.63    3.97
   3  -3   7   38.99    5.00
   3  -3   7   42.21    3.63
  -3   3  -8 1348.13   31.00
   3  -3   8 1353.14   22.33
   3  -3   9   23.32    3.57
  -3   3  -9   38.29    5.23
  -3   3 -10   60.39    7.23
  -3   3 -10   50.94    5.97
   3  -3  10   55.87    5.52
  -3   3 -11   29.06    5.07
  -3   3 -11   27.83    5.16
   3  -3  11   32.49    4.37
  -3   3 -12  203.88   13.50
   3  -3  12  212.62   11.76
  -3   3 -13   35.98    6.06
  -3   3 -13   26.19    5.12
   3  -3  13   42.74    5.22
   3  -3  14   -0.65    1.77
  -3   3 -14   -2.90    2.23
   3  -3  15  150.79   11.09
  -3   3 -15  174.53   14.51
   3  -3  16   10.36    3.44
  -3   3 -16   11.62    4.57
  -3   3 -17   25.86    6.21
   3  -3  17   21.70    4.97
  -3   3 -18   12.01    4.50
   3  -3  18   19.14    4.69
  -3   3 -19    7.14    3.81
   3  -3  19    8.97    3.64
   3  -3  20    4.39    2.74
  -3   3 -20    9.36    5.27
  -3   3 -21    4.64    3.95
   3  -3  21    2.17    3.21
   3  -3  22   30.60    7.22
  -3   3 -22   33.98    8.38
   3  -3  23    6.17    3.66
  -3   3 -23    9.63    4.49
  -3   3 -24   13.98    5.31
   3  -3  24   26.20    7.09
  -3   3 -25   35.19   11.70
  -3   3 -26    5.46    5.02
  -3   3 -27   24.87    9.95
   3  -2 -28   13.55    6.26
   3  -2 -27    3.09    9.97
  -3   2  27    0.49    2.15
  -3   2  26   22.30    8.33
   3  -2 -26   23.35   12.94
  -3   2  25   -1.58    4.18
   3  -2 -25    5.60   10.02
  -3   2  24   12.69    5.38
   3  -2 -24   14.73   11.88
  -3   2  23    6.59    3.46
   3  -2 -23   30.74   12.30
  -3   2  22   23.57    7.97
   3  -2 -22   29.71   11.91
  -3   2  21    0.27    2.29
   3  -2 -21    2.07    3.17
   3  -2 -20   58.80   15.69
  -3   2  20   50.95    9.96
   3  -2 -19   43.81   13.02
  -3   2  19   58.38   11.52
   3  -2 -18    8.49    7.10
  -3   2  18    5.72    3.81
  -3   2  17    6.25    3.43
   3  -2 -17    3.11    3.42
  -3   2  16    7.41    3.89
   3  -2 -16    5.96    5.09
  -3   2  15    3.57    2.76
   3  -2 -15    2.54    5.96
   3  -2 -14    7.43    5.99
  -3   2  14    9.15    3.30
  -3   2  13   11.51    3.69
   3  -2 -13    8.93    4.71
   3  -2 -12  129.28   16.87
  -3   2  12  181.23   14.45
   3  -2 -11   46.09   10.17
  -3   2  11   55.06    8.30
   3  -2 -10    4.51    3.40
  -3   2  10    0.81    0.98
   3  -2  -9    2.09    3.06
  -3   2   9    0.34    0.95
   3  -2  -8  161.11   17.06
  -3   2   8  168.52   13.21
  -3   2   7  413.59   21.60
  -3   2   7  438.15   19.06
   3  -2  -6    5.60    2.69
   3  -2  -6    5.72    3.51
  -3   2   6    1.54    0.83
  -3   2   6    6.05    3.47
   3  -2  -5   -3.09    2.84
  -3   2   5   -0.61    2.15
  -3   2   5    3.72    1.71
   3  -2  -5    0.83    1.56
   3  -2  -4  185.54   16.32
   3  -2  -4  152.04    9.32
  -3   2   4  174.57   14.01
   3  -2  -3 3070.54   65.12
  -3   2   3 3002.35   56.31
   3  -2  -2  285.22   20.02
  -3   2   2  295.08   18.35
  -3   2   2  227.04    9.24
   3  -2  -2  234.83    9.99
  -3   2   1  773.67   19.72
  -3   2   1  836.49   15.68
   3  -2   0  597.83   18.23
  -3   2   0  518.75   10.29
  -3   2  -1   14.65    1.60
   3  -2   1   13.36    1.64
   3  -2   1   13.28    3.08
  -3   2  -1   14.27    3.13
   3  -2   2 2146.16   33.21
  -3   2  -2 1744.21   28.05
  -3   2  -3  273.23   10.87
   3  -2   3  309.27   12.56
  -3   2  -4  510.02   14.65
   3  -2   4  436.65   14.01
  -3   2  -5   39.75    4.14
   3  -2   5   42.00    4.50
  -3   2  -6  172.99    6.42
   3  -2   6  183.91    9.47
   3  -2   6  184.69    5.69
  -3   2  -7   15.83    2.98
   3  -2   7   15.69    2.94
  -3   2  -7   13.56    2.05
   3  -2   7   13.50    1.82
   3  -2   8  218.16    8.21
  -3   2  -8  270.14   12.80
  -3   2  -8  238.66   10.23
   3  -2   8  286.96   13.51
   3  -2   9   38.97    4.87
  -3   2  -9   35.45    5.16
   3  -2   9   25.10    3.10
  -3   2  -9   33.79    4.31
  -3   2 -10  160.01   10.17
  -3   2 -10  174.90   11.34
   3  -2  10  166.87    8.60
   3  -2  11   39.67    4.55
  -3   2 -11   40.66    5.98
  -3   2 -11   39.42    5.46
  -3   2 -12   43.20    6.25
  -3   2 -12   40.24    6.00
   3  -2  12   42.72    5.05
  -3   2 -13  760.22   26.95
  -3   2 -13  741.63   26.63
   3  -2  14  570.34   21.11
  -3   2 -14  515.93   22.87
   3  -2  15  147.58   11.59
  -3   2 -15  140.29   12.63
  -3   2 -16  278.91   19.48
   3  -2  16  270.52   17.21
  -3   2 -17  138.45   13.80
   3  -2  17  121.84   12.84
  -3   2 -18  138.09   14.04
   3  -2  18  213.22   16.30
   3  -2  19   99.89   11.36
  -3   2 -19  112.79   13.76
   3  -2  20    7.41    3.24
  -3   2 -20    8.70    4.93
  -3   2 -21   30.57    7.79
   3  -2  21   26.83    6.63
  -3   2 -22   -2.96    3.00
   3  -2  22    1.83    2.93
   3  -2  23   33.69    8.23
  -3   2 -23   26.38    8.70
  -3   2 -24   -1.98    3.29
   3  -2  24    2.66    3.87
   3  -2  25   82.88   13.97
  -3   2 -25   45.30   11.33
  -3   2 -26   13.03    7.73
  -3   2 -27   15.67    6.81
   3  -1 -28   10.71   10.07
   3  -1 -27    4.97    5.46
  -3   1  27   12.06    6.31
  -3   1  26   10.36    5.66
   3  -1 -26    1.70    5.52
   3  -1 -25   14.90    8.81
  -3   1  25   10.80    4.36
  -3   1  24   12.34    6.61
   3  -1 -24    6.21    6.99
  -3   1  23  127.60   17.42
   3  -1 -23   81.30   19.28
  -3   1  22   88.28   13.53
   3  -1 -22   86.00   19.51
   3  -1 -21   28.61   11.20
  -3   1  21   29.49    7.45
   3  -1 -20   87.57   18.18
  -3   1  20  121.59   14.42
  -3   1  19   -0.73    1.93
   3  -1 -19    3.59    5.19
   3  -1 -18   33.57   10.01
  -3   1  18   23.26    6.33
   3  -1 -17   17.43    7.28
  -3   1  17   16.56    5.22
   3  -1 -16    4.06    4.75
  -3   1  16   -0.25    1.25
   3  -1 -15   94.14   15.53
  -3   1  15  109.14   12.71
  -3   1  14   87.85   11.23
   3  -1 -14   86.55   14.06
   3  -1 -13   38.18    9.44
  -3   1  13   43.98    7.57
   3  -1 -12    9.78    5.14
  -3   1  12    7.85    3.59
   3  -1 -11   21.13    6.36
  -3   1  11   22.27    5.89
   3  -1 -10    3.10    1.58
  -3   1  10    1.58    1.39
   3  -1  -9  170.49   16.47
  -3   1   9  208.18   14.51
  -3   1   8  218.64   14.25
   3  -1  -8  133.06   14.45
  -3   1   7  133.06   11.45
   3  -1  -7  150.11   12.56
   3  -1  -6  109.15   12.53
   3  -1  -6  150.96   11.84
  -3   1   6  124.54    9.42
  -3   1   6  123.87   10.92
  -3   1   5 1463.02   37.71
   3  -1  -5 1375.34   41.59
   3  -1  -4   11.31    2.82
  -3   1   4   20.61    3.54
   3  -1  -4   16.21    4.11
  -3   1   4   11.94    3.60
  -3   1   3 1227.73   24.46
  -3   1   3 1347.36   35.86
  -3   1   2   67.73    8.13
  -3   1   2   48.32    4.70
[truncated: 780,706 more chars]
