# Supplementary material for: Synthesis of an aza[5]helicene-incorporated macrocyclic heteroarene via oxidation of an o-phenylene-pyrrole-thiophene icosamer
Source: Beilstein J Org Chem. 2025 Jul 31;21:1561–7. doi: 10.3762/bjoc.21.119 (PMC12320735; doi:10.3762/bjoc.21.119)
Supplement: File 3 — Crystallographic Information File for compound 5. [file Beilstein_J_Org_Chem-21-1561-s003.cif]

 
data_211218matsuo
 
_audit_creation_method            'SHELXL-2018/3'
_shelx_SHELXL_version_number      '2018/3'
_chemical_name_systematic         ?
_chemical_name_common             ?
_chemical_melting_point           ?
_chemical_formula_moiety          
 'C50 H29 N3 S2, 4(C2 H6 O S)'
_chemical_formula_sum
 'C58 H53 N3 O4 S6' 
_chemical_formula_weight          1048.39

loop_
 _atom_type_symbol
 _atom_type_description
 _atom_type_scat_dispersion_real
 _atom_type_scat_dispersion_imag
 _atom_type_scat_source
 'C'  'C'   0.0181   0.0091
 'International Tables Vol C Tables 4.2.6.8 and 6.1.1.4'
 'N'  'N'   0.0311   0.0180
 'International Tables Vol C Tables 4.2.6.8 and 6.1.1.4'
 'O'  'O'   0.0492   0.0322
 'International Tables Vol C Tables 4.2.6.8 and 6.1.1.4'
 'S'  'S'   0.3331   0.5567
 'International Tables Vol C Tables 4.2.6.8 and 6.1.1.4'
 'H'  'H'   0.0000   0.0000
 'International Tables Vol C Tables 4.2.6.8 and 6.1.1.4'
 
_space_group_crystal_system       monoclinic
_space_group_IT_number            14
_space_group_name_H-M_alt         'P 21/c'
_space_group_name_Hall            '-P 2ybc'
 
_shelx_space_group_comment
;
The symmetry employed for this shelxl refinement is uniquely defined
by the following loop, which should always be used as a source of
symmetry information in preference to the above space-group names.
They are only intended as comments.
;
 
loop_
 _space_group_symop_operation_xyz
 'x, y, z'
 '-x, y+1/2, -z+1/2'
 '-x, -y, -z'
 'x, -y-1/2, z-1/2'
 
_cell_length_a                    15.0226(5)
_cell_length_b                    25.1556(5)
_cell_length_c                    15.0221(4)
_cell_angle_alpha                 90
_cell_angle_beta                  113.837(4)
_cell_angle_gamma                 90
_cell_volume                      5192.6(3)
_cell_formula_units_Z             4
_cell_measurement_temperature     93(2)
_cell_measurement_reflns_used   9604
_cell_measurement_theta_min     3.2350
_cell_measurement_theta_max     73.8170
 
_exptl_crystal_description        prism
_exptl_crystal_colour             yellow
_exptl_crystal_density_meas       ?
_exptl_crystal_density_method     ?
_exptl_crystal_density_diffrn     1.341          
_exptl_crystal_F_000              2200
_exptl_transmission_factor_min    ?
_exptl_transmission_factor_max    ?
_exptl_crystal_size_max           0.150
_exptl_crystal_size_mid           0.060
_exptl_crystal_size_min           0.010
_exptl_absorpt_coefficient_mu     2.835
_shelx_estimated_absorpt_T_min    0.676
_shelx_estimated_absorpt_T_max    0.972
_exptl_absorpt_correction_type    multi-scan
_exptl_absorpt_correction_T_min   0.58144
_exptl_absorpt_correction_T_max   1.00000
_exptl_absorpt_process_details    
;
CrysAlisPro 1.171.40.67a (Rigaku Oxford Diffraction, 2019)
Empirical absorption correction using spherical harmonics,
 implemented in SCALE3 ABSPACK scaling algorithm.
;
_exptl_absorpt_special_details    ?
_diffrn_ambient_temperature       93(2)
_diffrn_radiation_wavelength      1.54184
_diffrn_radiation_type            CuK\a
_diffrn_source                    ?
_diffrn_measurement_device_type   'Rigaku XtaLAB P200'
_diffrn_measurement_method        \w
_diffrn_detector_area_resol_mean  5.814
_diffrn_reflns_number             31054
_diffrn_reflns_av_unetI/netI      0.0754
_diffrn_reflns_av_R_equivalents   0.0893
_diffrn_reflns_limit_h_min        -17
_diffrn_reflns_limit_h_max        17
_diffrn_reflns_limit_k_min        -28
_diffrn_reflns_limit_k_max        28
_diffrn_reflns_limit_l_min        -14
_diffrn_reflns_limit_l_max        17
_diffrn_reflns_theta_min          3.216
_diffrn_reflns_theta_max          62.492
_diffrn_reflns_theta_full         62.492
_diffrn_measured_fraction_theta_max   0.996
_diffrn_measured_fraction_theta_full  0.996
_diffrn_reflns_Laue_measured_fraction_max    0.996
_diffrn_reflns_Laue_measured_fraction_full   0.996
_diffrn_reflns_point_group_measured_fraction_max   0.996
_diffrn_reflns_point_group_measured_fraction_full  0.996
_reflns_number_total              8225
_reflns_number_gt                 6203
_reflns_threshold_expression      'I > 2\s(I)'
_reflns_Friedel_coverage          0.000
_reflns_Friedel_fraction_max      .
_reflns_Friedel_fraction_full     .
 
_reflns_special_details
;
 Reflections were merged by SHELXL according to the crystal
 class for the calculation of statistics and refinement.
 
 _reflns_Friedel_fraction is defined as the number of unique
 Friedel pairs measured divided by the number that would be
 possible theoretically, ignoring centric projections and
 systematic absences.
;
 
_computing_data_collection        ?
_computing_cell_refinement        ?
_computing_data_reduction         ?
_computing_structure_solution     ?
_computing_structure_refinement 'SHELXL-2018/3 (Sheldrick, 2018)'
_computing_molecular_graphics     ?
_computing_publication_material   ?
_refine_special_details           ?
_refine_ls_structure_factor_coef  Fsqd
_refine_ls_matrix_type            full
_refine_ls_weighting_scheme       calc
_refine_ls_weighting_details
'w=1/[\s^2^(Fo^2^)+(0.2000P)^2^] where P=(Fo^2^+2Fc^2^)/3'
_atom_sites_solution_primary      ?
_atom_sites_solution_secondary    ?
_atom_sites_solution_hydrogens    geom
_refine_ls_hydrogen_treatment     constr
_refine_ls_extinction_method      none
_refine_ls_extinction_coef        .
_refine_ls_number_reflns          8225
_refine_ls_number_parameters      716
_refine_ls_number_restraints      234
_refine_ls_R_factor_all           0.1209
_refine_ls_R_factor_gt            0.1008
_refine_ls_wR_factor_ref          0.3095
_refine_ls_wR_factor_gt           0.2871
_refine_ls_goodness_of_fit_ref    1.243
_refine_ls_restrained_S_all       1.258
_refine_ls_shift/su_max           0.001
_refine_ls_shift/su_mean          0.000
 
loop_
 _atom_site_label
 _atom_site_type_symbol
 _atom_site_fract_x
 _atom_site_fract_y
 _atom_site_fract_z
 _atom_site_U_iso_or_equiv
 _atom_site_adp_type
 _atom_site_occupancy
 _atom_site_site_symmetry_order  
 _atom_site_calc_flag
 _atom_site_refinement_flags_posn
 _atom_site_refinement_flags_adp
 _atom_site_refinement_flags_occupancy
 _atom_site_disorder_assembly
 _atom_site_disorder_group
S1 S 0.68994(10) 0.02586(5) 0.76729(9) 0.0484(4) Uani 1 1 d . . . . .
S2 S 0.58164(10) -0.14586(5) 0.67938(10) 0.0540(4) Uani 1 1 d . . . . .
N1 N 0.2896(3) 0.19799(17) 1.0837(3) 0.0515(11) Uani 1 1 d . . . . .
H1 H 0.256408 0.217557 1.108242 0.062 Uiso 1 1 calc R U . . .
N2 N 0.1958(3) 0.04065(16) 0.8130(3) 0.0435(9) Uani 1 1 d . . . . .
H2 H 0.140850 0.025595 0.774344 0.052 Uiso 1 1 calc R U . . .
N3 N 0.5795(3) 0.00354(15) 0.9011(3) 0.0403(9) Uani 1 1 d . . . . .
H3 H 0.611883 -0.022020 0.887281 0.048 Uiso 1 1 calc R U . . .
C1 C 0.3894(4) 0.20047(19) 1.1107(3) 0.0467(12) Uani 1 1 d . . . . .
C2 C 0.4138(4) 0.16481(18) 1.0561(3) 0.0423(11) Uani 1 1 d . . . . .
H4 H 0.477381 0.158522 1.059192 0.051 Uiso 1 1 calc R U . . .
C3 C 0.3265(4) 0.13852(19) 0.9932(3) 0.0432(11) Uani 1 1 d . . . . .
C4 C 0.2516(4) 0.1608(2) 1.0139(3) 0.0453(11) Uani 1 1 d . . . . .
C5 C 0.1503(4) 0.1462(2) 0.9654(4) 0.0512(12) Uani 1 1 d . . . . .
C6 C 0.0758(4) 0.1678(2) 0.9884(4) 0.0565(13) Uani 1 1 d . . . . .
H5 H 0.091244 0.194594 1.036900 0.068 Uiso 1 1 calc R U . . .
C7 C -0.0186(5) 0.1510(3) 0.9421(4) 0.0622(15) Uani 1 1 d . . . . .
H6 H -0.067939 0.166524 0.957926 0.075 Uiso 1 1 calc R U . . .
C8 C -0.0429(4) 0.1103(2) 0.8705(4) 0.0562(13) Uani 1 1 d . . . . .
H7 H -0.108185 0.098332 0.838943 0.067 Uiso 1 1 calc R U . . .
C9 C 0.0283(4) 0.0885(2) 0.8472(4) 0.0501(12) Uani 1 1 d . . . . .
H8 H 0.011947 0.061464 0.799100 0.060 Uiso 1 1 calc R U . . .
C10 C 0.1263(4) 0.1057(2) 0.8938(3) 0.0468(12) Uani 1 1 d . . . . .
C11 C 0.2045(4) 0.0822(2) 0.8755(3) 0.0450(11) Uani 1 1 d . . . . .
C12 C 0.3021(4) 0.09637(18) 0.9221(3) 0.0413(11) Uani 1 1 d . . . . .
C13 C 0.3554(3) 0.06145(18) 0.8872(3) 0.0385(10) Uani 1 1 d . . . . .
C14 C 0.2873(4) 0.02656(19) 0.8211(3) 0.0406(10) Uani 1 1 d . . . . .
C15 C 0.3103(4) -0.01930(19) 0.7778(3) 0.0415(11) Uani 1 1 d . . . . .
C16 C 0.2403(4) -0.0538(2) 0.7141(3) 0.0464(11) Uani 1 1 d . . . . .
H9 H 0.173285 -0.044871 0.691178 0.056 Uiso 1 1 calc R U . . .
C17 C 0.2676(4) -0.1007(2) 0.6843(4) 0.0498(12) Uani 1 1 d . . . . .
H10 H 0.219594 -0.123941 0.641337 0.060 Uiso 1 1 calc R U . . .
C18 C 0.3669(4) -0.1138(2) 0.7178(4) 0.0485(12) Uani 1 1 d . . . . .
H11 H 0.385927 -0.146788 0.699841 0.058 Uiso 1 1 calc R U . . .
C19 C 0.4360(4) -0.07926(19) 0.7760(3) 0.0450(11) Uani 1 1 d . . . . .
H12 H 0.502883 -0.087787 0.795550 0.054 Uiso 1 1 calc R U . . .
C20 C 0.4107(4) -0.03169(19) 0.8076(3) 0.0406(10) Uani 1 1 d . . . . .
C21 C 0.4791(3) 0.00534(18) 0.8702(3) 0.0374(10) Uani 1 1 d . . . . .
C22 C 0.4567(3) 0.05177(18) 0.9076(3) 0.0387(10) Uani 1 1 d . . . . .
C23 C 0.5458(4) 0.07805(18) 0.9615(3) 0.0394(10) Uani 1 1 d . . . . .
H13 H 0.552798 0.110785 0.995244 0.047 Uiso 1 1 calc R U . . .
C24 C 0.6211(4) 0.04786(18) 0.9568(3) 0.0411(10) Uani 1 1 d . . . . .
C25 C 0.7257(4) 0.05688(19) 1.0022(3) 0.0427(11) Uani 1 1 d . . . . .
C26 C 0.7612(4) 0.0891(2) 1.0845(4) 0.0485(12) Uani 1 1 d . . . . .
H14 H 0.716423 0.107634 1.103158 0.058 Uiso 1 1 calc R U . . .
C27 C 0.8606(4) 0.0949(2) 1.1403(4) 0.0580(14) Uani 1 1 d . . . . .
H15 H 0.882786 0.116773 1.196657 0.070 Uiso 1 1 calc R U . . .
C28 C 0.9263(4) 0.0690(3) 1.1135(4) 0.0602(15) Uani 1 1 d . . . . .
H16 H 0.993989 0.071398 1.153172 0.072 Uiso 1 1 calc R U . . .
C29 C 0.8942(4) 0.0397(2) 1.0294(4) 0.0545(13) Uani 1 1 d . . . . .
H17 H 0.940352 0.023314 1.009906 0.065 Uiso 1 1 calc R U . . .
C30 C 0.7939(4) 0.0335(2) 0.9710(3) 0.0479(12) Uani 1 1 d . . . . .
C31 C 0.7686(4) 0.0026(2) 0.8806(4) 0.0483(12) Uani 1 1 d . . . . .
C32 C 0.8077(4) -0.0450(2) 0.8701(4) 0.0496(12) Uani 1 1 d . . . . .
H18 H 0.854205 -0.063916 0.923384 0.059 Uiso 1 1 calc R U . . .
C33 C 0.7736(4) -0.0632(2) 0.7748(4) 0.0539(13) Uani 1 1 d . . . . .
H19 H 0.794447 -0.095683 0.757159 0.065 Uiso 1 1 calc R U . . .
C34 C 0.7069(4) -0.0299(2) 0.7083(4) 0.0492(12) Uani 1 1 d . . . . .
C35 C 0.6578(4) -0.0343(2) 0.6009(4) 0.0507(12) Uani 1 1 d . . . . .
C36 C 0.6394(4) 0.0129(2) 0.5458(4) 0.0557(13) Uani 1 1 d . . . . .
H20 H 0.655363 0.046207 0.578337 0.067 Uiso 1 1 calc R U . . .
C37 C 0.5981(4) 0.0116(3) 0.4445(4) 0.0608(15) Uani 1 1 d . . . . .
H21 H 0.583744 0.043775 0.408277 0.073 Uiso 1 1 calc R U . . .
C38 C 0.5781(4) -0.0370(3) 0.3969(4) 0.0602(15) Uani 1 1 d . . . . .
H22 H 0.554702 -0.038408 0.327952 0.072 Uiso 1 1 calc R U . . .
C39 C 0.5923(4) -0.0828(2) 0.4498(4) 0.0561(14) Uani 1 1 d . . . . .
H23 H 0.574603 -0.115825 0.416445 0.067 Uiso 1 1 calc R U . . .
C40 C 0.6322(4) -0.0825(2) 0.5519(4) 0.0522(13) Uani 1 1 d . . . . .
C41 C 0.6354(4) -0.1352(2) 0.5990(4) 0.0530(13) Uani 1 1 d . . . . .
C42 C 0.6642(5) -0.1829(3) 0.5763(4) 0.0682(18) Uani 1 1 d . . . . .
H24 H 0.695172 -0.186066 0.532509 0.082 Uiso 1 1 calc R U . . .
C43 C 0.6443(5) -0.2268(3) 0.6228(4) 0.0669(17) Uani 1 1 d . . . . .
H25 H 0.661448 -0.262184 0.614264 0.080 Uiso 1 1 calc R U . . .
C44 C 0.5985(4) -0.2140(2) 0.6809(4) 0.0551(14) Uani 1 1 d . . . . .
C45 C 0.5514(4) -0.2492(2) 0.7269(4) 0.0570(14) Uani 1 1 d . . . . .
C46 C 0.4982(5) -0.2935(2) 0.6717(4) 0.0672(17) Uani 1 1 d . . . . .
H26 H 0.500573 -0.301241 0.610757 0.081 Uiso 1 1 calc R U . . .
C47 C 0.4438(6) -0.3252(3) 0.7046(5) 0.077(2) Uani 1 1 d . . . . .
H27 H 0.410503 -0.354965 0.666878 0.092 Uiso 1 1 calc R U . . .
C48 C 0.4364(5) -0.3147(2) 0.7914(5) 0.0715(17) Uani 1 1 d . . . . .
H28 H 0.395462 -0.335630 0.811952 0.086 Uiso 1 1 calc R U . . .
C49 C 0.4901(4) -0.2729(2) 0.8482(4) 0.0604(14) Uani 1 1 d . . . . .
H29 H 0.486836 -0.266093 0.908997 0.072 Uiso 1 1 calc R U . . .
C50 C 0.5493(4) -0.2404(2) 0.8185(4) 0.0546(13) Uani 1 1 d . . . . .
C52 C 0.0788(5) 0.3535(2) 0.1395(4) 0.0629(15) Uani 1 1 d . . . . .
H39 H 0.082141 0.387032 0.173919 0.094 Uiso 1 1 calc R U . . .
H40 H 0.069044 0.360945 0.072203 0.094 Uiso 1 1 calc R U . . .
H41 H 0.024236 0.332204 0.139842 0.094 Uiso 1 1 calc R U . . .
C51 C 0.2652(5) 0.3597(2) 0.1648(4) 0.0637(15) Uani 1 1 d . . . . .
H33 H 0.275363 0.393343 0.200374 0.095 Uiso 1 1 calc R U . . .
H34 H 0.328034 0.342153 0.180681 0.095 Uiso 1 1 calc R U . . .
H35 H 0.234290 0.366637 0.094682 0.095 Uiso 1 1 calc R U . . .
S3 S 0.18885(12) 0.31777(5) 0.19861(10) 0.0585(4) Uani 1 1 d . . . . .
O1 O 0.1770(3) 0.26766(16) 0.1416(3) 0.0686(11) Uani 1 1 d . . . . .
S9 S 0.0687(5) 0.2925(3) 0.8655(5) 0.157(3) Uani 0.583(9) 1 d D U P A 4
S6 S -0.2178(5) 0.2924(3) 1.1293(5) 0.132(3) Uani 0.463(10) 1 d D U P B 5
O4 O -0.1261(8) 0.2982(5) 1.1288(9) 0.099(4) Uani 0.463(10) 1 d D U P B 5
C57 C -0.3163(13) 0.3007(12) 1.0227(14) 0.137(7) Uani 0.463(10) 1 d D U P B 5
H42 H -0.375847 0.295589 1.033497 0.206 Uiso 0.463(10) 1 calc R U P B 5
H43 H -0.315722 0.336729 0.997980 0.206 Uiso 0.463(10) 1 calc R U P B 5
H44 H -0.314185 0.274685 0.975097 0.206 Uiso 0.463(10) 1 calc R U P B 5
C58 C -0.2403(19) 0.2332(10) 1.176(2) 0.178(9) Uani 0.463(10) 1 d D U P B 5
H45 H -0.306730 0.233532 1.173119 0.268 Uiso 0.463(10) 1 calc R U P B 5
H46 H -0.232735 0.203279 1.138208 0.268 Uiso 0.463(10) 1 calc R U P B 5
H47 H -0.193925 0.229427 1.244290 0.268 Uiso 0.463(10) 1 calc R U P B 5
S10 S -0.257(2) 0.2793(10) 0.9988(15) 0.368(11) Uani 0.537(10) 1 d D U P B 6
O20 O -0.149(2) 0.2889(16) 1.053(4) 0.352(15) Uani 0.537(10) 1 d D U P B 6
C200 C -0.312(4) 0.3296(17) 1.045(5) 0.354(16) Uani 0.537(10) 1 d D U P B 6
H48 H -0.383392 0.326099 1.013094 0.532 Uiso 0.537(10) 1 calc R U P B 6
H49 H -0.290917 0.325152 1.115206 0.532 Uiso 0.537(10) 1 calc R U P B 6
H50 H -0.293214 0.364804 1.030997 0.532 Uiso 0.537(10) 1 calc R U P B 6
C201 C -0.285(4) 0.2254(15) 1.059(4) 0.337(15) Uani 0.537(10) 1 d D U P B 6
H51 H -0.354597 0.217412 1.026577 0.506 Uiso 0.537(10) 1 calc R U P B 6
H52 H -0.247284 0.194160 1.055908 0.506 Uiso 0.537(10) 1 calc R U P B 6
H53 H -0.268463 0.234909 1.126831 0.506 Uiso 0.537(10) 1 calc R U P B 6
S12 S 0.08295(10) 0.50395(6) 0.87905(10) 0.0575(4) Uani 1 1 d D U . . .
O21 O -0.0252(3) 0.50668(16) 0.8468(3) 0.0574(10) Uani 1 1 d D U . . .
C203 C 0.1281(5) 0.4610(3) 0.9818(5) 0.0769(19) Uani 1 1 d D U . . .
H54 H 0.198991 0.458209 1.005232 0.115 Uiso 1 1 calc R U . . .
H55 H 0.111307 0.475526 1.033629 0.115 Uiso 1 1 calc R U . . .
H56 H 0.098859 0.425733 0.963278 0.115 Uiso 1 1 calc R U . . .
C202 C 0.1282(5) 0.5646(3) 0.9427(5) 0.0783(19) Uani 1 1 d D U . . .
H57 H 0.199279 0.565388 0.966015 0.117 Uiso 1 1 calc R U . . .
H58 H 0.100270 0.594693 0.898822 0.117 Uiso 1 1 calc R U . . .
H59 H 0.110000 0.567044 0.998285 0.117 Uiso 1 1 calc R U . . .
S14 S 0.0846(3) 0.3282(2) 0.8380(3) 0.076(2) Uani 0.417(9) 1 d D U P A 3
O22 O -0.0063(9) 0.3470(5) 0.8576(8) 0.081(4) Uani 0.417(9) 1 d D U P A 3
C205 C 0.0469(17) 0.3043(10) 0.7178(10) 0.097(6) Uani 0.417(9) 1 d D U P A 3
H60 H 0.103957 0.292728 0.706718 0.145 Uiso 0.417(9) 1 calc R U P A 3
H61 H 0.002625 0.274130 0.708044 0.145 Uiso 0.417(9) 1 calc R U P A 3
H62 H 0.013325 0.332667 0.671813 0.145 Uiso 0.417(9) 1 calc R U P A 3
C206 C 0.1140(14) 0.2613(5) 0.8844(14) 0.083(5) Uani 0.417(9) 1 d D U P A 3
H63 H 0.170268 0.248522 0.873261 0.124 Uiso 0.417(9) 1 calc R U P A 3
H64 H 0.129624 0.261169 0.954396 0.124 Uiso 0.417(9) 1 calc R U P A 3
H65 H 0.058167 0.238016 0.850861 0.124 Uiso 0.417(9) 1 calc R U P A 3
C207 C -0.0435(8) 0.2882(4) 0.8686(10) 0.091(4) Uani 0.583(9) 1 d D U P A 4
H66 H -0.069113 0.252129 0.850770 0.136 Uiso 0.583(9) 1 calc R U P A 4
H67 H -0.038136 0.296422 0.934314 0.136 Uiso 0.583(9) 1 calc R U P A 4
H68 H -0.087706 0.313672 0.822309 0.136 Uiso 0.583(9) 1 calc R U P A 4
C204 C 0.076(2) 0.3124(10) 0.7562(12) 0.149(7) Uani 0.583(9) 1 d D U P A 4
H69 H 0.073764 0.280970 0.716832 0.223 Uiso 0.583(9) 1 calc R U P A 4
H70 H 0.020940 0.335756 0.719925 0.223 Uiso 0.583(9) 1 calc R U P A 4
H71 H 0.137061 0.331565 0.771020 0.223 Uiso 0.583(9) 1 calc R U P A 4
O23 O 0.0745(17) 0.3506(7) 0.8958(15) 0.192(7) Uani 0.583(9) 1 d D U P A 4
 
loop_
 _atom_site_aniso_label
 _atom_site_aniso_U_11
 _atom_site_aniso_U_22
 _atom_site_aniso_U_33
 _atom_site_aniso_U_23
 _atom_site_aniso_U_13
 _atom_site_aniso_U_12
S1 0.0438(8) 0.0524(7) 0.0512(7) 0.0007(5) 0.0216(6) 0.0050(5)
S2 0.0537(9) 0.0479(7) 0.0646(8) -0.0117(6) 0.0284(7) 0.0041(6)
N1 0.047(3) 0.050(2) 0.058(2) -0.0139(19) 0.022(2) 0.0038(19)
N2 0.035(2) 0.046(2) 0.047(2) -0.0036(17) 0.0145(18) 0.0027(17)
N3 0.038(2) 0.039(2) 0.047(2) -0.0057(16) 0.0203(18) 0.0000(16)
C1 0.048(3) 0.042(2) 0.049(2) -0.005(2) 0.018(2) 0.006(2)
C2 0.040(3) 0.040(2) 0.046(2) -0.0014(19) 0.016(2) -0.0005(19)
C3 0.041(3) 0.044(3) 0.044(2) -0.002(2) 0.015(2) 0.008(2)
C4 0.043(3) 0.048(3) 0.044(2) -0.007(2) 0.017(2) 0.002(2)
C5 0.044(3) 0.055(3) 0.056(3) -0.002(2) 0.023(2) 0.010(2)
C6 0.050(3) 0.060(3) 0.062(3) -0.012(3) 0.025(3) 0.003(3)
C7 0.049(4) 0.073(4) 0.069(3) -0.003(3) 0.029(3) 0.011(3)
C8 0.040(3) 0.066(3) 0.062(3) -0.006(3) 0.020(3) 0.006(3)
C9 0.043(3) 0.056(3) 0.051(3) -0.001(2) 0.020(2) 0.002(2)
C10 0.042(3) 0.049(3) 0.049(3) -0.003(2) 0.019(2) 0.005(2)
C11 0.038(3) 0.052(3) 0.045(2) 0.001(2) 0.016(2) 0.006(2)
C12 0.042(3) 0.041(2) 0.038(2) 0.0009(19) 0.014(2) 0.002(2)
C13 0.037(3) 0.039(2) 0.040(2) -0.0005(19) 0.016(2) -0.0011(19)
C14 0.037(3) 0.044(2) 0.042(2) 0.0003(19) 0.016(2) 0.0048(19)
C15 0.042(3) 0.044(3) 0.038(2) -0.0005(19) 0.016(2) 0.001(2)
C16 0.042(3) 0.047(3) 0.051(3) -0.004(2) 0.019(2) 0.000(2)
C17 0.051(3) 0.048(3) 0.050(3) -0.012(2) 0.019(2) -0.003(2)
C18 0.049(3) 0.045(3) 0.053(3) -0.007(2) 0.022(2) 0.000(2)
C19 0.043(3) 0.046(3) 0.049(2) -0.004(2) 0.021(2) 0.001(2)
C20 0.037(3) 0.042(2) 0.043(2) 0.0006(19) 0.017(2) -0.0002(19)
C21 0.035(3) 0.038(2) 0.040(2) 0.0002(18) 0.016(2) -0.0003(18)
C22 0.036(3) 0.042(2) 0.039(2) 0.0060(18) 0.016(2) 0.0038(19)
C23 0.039(3) 0.039(2) 0.041(2) -0.0018(18) 0.017(2) -0.0009(19)
C24 0.042(3) 0.039(2) 0.046(2) 0.0012(19) 0.022(2) -0.002(2)
C25 0.039(3) 0.043(2) 0.050(2) 0.003(2) 0.021(2) 0.000(2)
C26 0.047(3) 0.048(3) 0.053(3) -0.004(2) 0.022(2) -0.008(2)
C27 0.048(3) 0.062(3) 0.063(3) -0.014(3) 0.022(3) -0.014(3)
C28 0.035(3) 0.078(4) 0.066(3) -0.010(3) 0.018(3) -0.008(3)
C29 0.038(3) 0.068(3) 0.059(3) -0.005(3) 0.022(3) -0.003(2)
C30 0.043(3) 0.052(3) 0.048(3) 0.002(2) 0.018(2) -0.002(2)
C31 0.039(3) 0.056(3) 0.056(3) 0.001(2) 0.026(2) 0.000(2)
C32 0.039(3) 0.057(3) 0.052(3) 0.002(2) 0.019(2) 0.010(2)
C33 0.050(3) 0.055(3) 0.059(3) -0.001(2) 0.025(3) 0.010(2)
C34 0.041(3) 0.055(3) 0.056(3) 0.002(2) 0.024(2) 0.000(2)
C35 0.042(3) 0.063(3) 0.052(3) 0.002(2) 0.024(2) 0.010(2)
C36 0.047(3) 0.067(3) 0.055(3) 0.006(3) 0.023(3) 0.004(3)
C37 0.047(3) 0.076(4) 0.060(3) 0.014(3) 0.023(3) 0.000(3)
C38 0.043(3) 0.089(4) 0.047(3) 0.003(3) 0.016(2) 0.002(3)
C39 0.046(3) 0.070(4) 0.052(3) -0.003(3) 0.020(3) 0.005(3)
C40 0.044(3) 0.067(3) 0.046(2) 0.002(2) 0.018(2) 0.014(2)
C41 0.050(3) 0.061(3) 0.048(3) -0.005(2) 0.020(2) 0.016(3)
C42 0.090(5) 0.074(4) 0.044(3) 0.004(3) 0.031(3) 0.034(3)
C43 0.086(5) 0.063(3) 0.048(3) -0.005(3) 0.023(3) 0.030(3)
C44 0.059(4) 0.053(3) 0.044(3) -0.007(2) 0.011(2) 0.014(3)
C45 0.058(4) 0.043(3) 0.056(3) -0.014(2) 0.008(3) 0.012(2)
C46 0.082(5) 0.048(3) 0.063(3) -0.017(3) 0.021(3) 0.005(3)
C47 0.079(5) 0.057(4) 0.078(4) -0.028(3) 0.014(4) -0.002(3)
C48 0.067(4) 0.054(3) 0.091(4) -0.023(3) 0.029(4) -0.006(3)
C49 0.058(4) 0.053(3) 0.073(3) -0.018(3) 0.030(3) -0.005(3)
C50 0.048(3) 0.047(3) 0.059(3) -0.014(2) 0.013(3) 0.008(2)
C52 0.069(4) 0.053(3) 0.074(4) -0.001(3) 0.037(3) 0.004(3)
C51 0.060(4) 0.061(3) 0.073(3) 0.008(3) 0.030(3) 0.007(3)
S3 0.0692(10) 0.0493(8) 0.0635(8) -0.0001(6) 0.0336(7) 0.0078(6)
O1 0.070(3) 0.052(2) 0.092(3) -0.017(2) 0.042(2) 0.0046(19)
S9 0.174(5) 0.127(5) 0.158(4) 0.043(4) 0.056(4) -0.014(4)
S6 0.113(4) 0.138(5) 0.152(5) 0.040(4) 0.061(4) -0.019(3)
O4 0.103(8) 0.096(7) 0.115(8) -0.010(6) 0.063(7) -0.029(6)
C57 0.113(12) 0.175(14) 0.131(11) 0.005(11) 0.057(10) -0.004(11)
C58 0.160(14) 0.173(14) 0.203(14) 0.026(13) 0.074(12) -0.002(12)
S10 0.355(13) 0.370(13) 0.364(13) -0.004(8) 0.130(8) -0.001(8)
O20 0.333(19) 0.359(19) 0.371(19) 0.023(14) 0.149(14) -0.029(14)
C200 0.35(2) 0.35(2) 0.36(2) -0.005(15) 0.142(14) -0.002(15)
C201 0.336(19) 0.34(2) 0.328(19) -0.006(15) 0.126(14) 0.005(15)
S12 0.0462(8) 0.0656(9) 0.0603(8) 0.0125(6) 0.0212(7) 0.0063(6)
O21 0.038(2) 0.069(2) 0.059(2) 0.0087(18) 0.0124(17) 0.0012(17)
C203 0.055(4) 0.090(5) 0.087(4) 0.035(4) 0.030(3) 0.023(3)
C202 0.051(4) 0.071(4) 0.096(4) 0.004(4) 0.012(3) -0.002(3)
S14 0.079(3) 0.071(3) 0.078(3) 0.013(2) 0.034(2) 0.005(2)
O22 0.067(7) 0.069(6) 0.086(7) 0.021(5) 0.010(6) -0.003(5)
C205 0.096(12) 0.100(11) 0.097(10) -0.028(9) 0.042(9) 0.031(9)
C206 0.085(10) 0.055(8) 0.100(10) 0.022(7) 0.028(8) 0.028(7)
C207 0.126(9) 0.056(6) 0.122(8) 0.030(6) 0.084(7) 0.035(6)
C204 0.153(13) 0.151(13) 0.130(12) -0.035(11) 0.044(10) 0.018(11)
O23 0.247(13) 0.134(10) 0.185(11) -0.062(9) 0.077(10) -0.002(10)
 
_geom_special_details
;
 All esds (except the esd in the dihedral angle between two l.s. planes)
 are estimated using the full covariance matrix.  The cell esds are taken
 into account individually in the estimation of esds in distances, angles
 and torsion angles; correlations between esds in cell parameters are only
 used when they are defined by crystal symmetry.  An approximate (isotropic)
 treatment of cell esds is used for estimating esds involving l.s. planes.
;
 
loop_
 _geom_bond_atom_site_label_1
 _geom_bond_atom_site_label_2
 _geom_bond_distance
 _geom_bond_site_symmetry_2
 _geom_bond_publ_flag
S1 C34 1.732(5) . ?
S1 C31 1.735(5) . ?
S2 C41 1.723(6) . ?
S2 C44 1.731(5) . ?
N1 C4 1.349(6) . ?
N1 C1 1.388(7) . ?
N1 H1 0.8800 . ?
N2 C11 1.374(6) . ?
N2 C14 1.377(6) . ?
N2 H2 0.8800 . ?
N3 C24 1.382(6) . ?
N3 C21 1.389(6) . ?
N3 H3 0.8800 . ?
C1 C2 1.362(7) . ?
C1 C50 1.481(7) 3_657 ?
C2 C3 1.431(7) . ?
C2 H4 0.9500 . ?
C3 C4 1.399(7) . ?
C3 C12 1.444(7) . ?
C4 C5 1.444(8) . ?
C5 C6 1.408(8) . ?
C5 C10 1.417(7) . ?
C6 C7 1.369(9) . ?
C6 H5 0.9500 . ?
C7 C8 1.421(8) . ?
C7 H6 0.9500 . ?
C8 C9 1.367(8) . ?
C8 H7 0.9500 . ?
C9 C10 1.418(8) . ?
C9 H8 0.9500 . ?
C10 C11 1.439(7) . ?
C11 C12 1.391(7) . ?
C12 C13 1.424(7) . ?
C13 C14 1.407(7) . ?
C13 C22 1.447(7) . ?
C14 C15 1.434(7) . ?
C15 C16 1.401(7) . ?
C15 C20 1.423(7) . ?
C16 C17 1.382(7) . ?
C16 H9 0.9500 . ?
C17 C18 1.408(8) . ?
C17 H10 0.9500 . ?
C18 C19 1.366(7) . ?
C18 H11 0.9500 . ?
C19 C20 1.396(7) . ?
C19 H12 0.9500 . ?
C20 C21 1.424(7) . ?
C21 C22 1.394(6) . ?
C22 C23 1.417(7) . ?
C23 C24 1.389(7) . ?
C23 H13 0.9500 . ?
C24 C25 1.456(7) . ?
C25 C26 1.391(7) . ?
C25 C30 1.415(7) . ?
C26 C27 1.394(8) . ?
C26 H14 0.9500 . ?
C27 C28 1.371(8) . ?
C27 H15 0.9500 . ?
C28 C29 1.371(8) . ?
C28 H16 0.9500 . ?
C29 C30 1.413(8) . ?
C29 H17 0.9500 . ?
C30 C31 1.475(7) . ?
C31 C32 1.371(8) . ?
C32 C33 1.388(7) . ?
C32 H18 0.9500 . ?
C33 C34 1.377(8) . ?
C33 H19 0.9500 . ?
C34 C35 1.482(7) . ?
C35 C40 1.390(8) . ?
C35 C36 1.410(8) . ?
C36 C37 1.392(8) . ?
C36 H20 0.9500 . ?
C37 C38 1.387(9) . ?
C37 H21 0.9500 . ?
C38 C39 1.368(8) . ?
C38 H22 0.9500 . ?
C39 C40 1.404(7) . ?
C39 H23 0.9500 . ?
C40 C41 1.495(8) . ?
C41 C42 1.364(8) . ?
C42 C43 1.402(10) . ?
C42 H24 0.9500 . ?
C43 C44 1.350(8) . ?
C43 H25 0.9500 . ?
C44 C45 1.470(9) . ?
C45 C50 1.407(8) . ?
C45 C46 1.426(8) . ?
C46 C47 1.369(10) . ?
C46 H26 0.9500 . ?
C47 C48 1.379(10) . ?
C47 H27 0.9500 . ?
C48 C49 1.389(8) . ?
C48 H28 0.9500 . ?
C49 C50 1.408(9) . ?
C49 H29 0.9500 . ?
C52 S3 1.773(6) . ?
C52 H39 0.9800 . ?
C52 H40 0.9800 . ?
C52 H41 0.9800 . ?
C51 S3 1.776(6) . ?
C51 H33 0.9800 . ?
C51 H34 0.9800 . ?
C51 H35 0.9800 . ?
S3 O1 1.494(4) . ?
S9 O23 1.523(17) . ?
S9 C207 1.708(9) . ?
S9 C204 1.762(10) . ?
S6 O4 1.389(11) . ?
S6 C57 1.698(14) . ?
S6 C58 1.739(15) . ?
C57 H42 0.9800 . ?
C57 H43 0.9800 . ?
C57 H44 0.9800 . ?
C58 H45 0.9800 . ?
C58 H46 0.9800 . ?
C58 H47 0.9800 . ?
S10 O20 1.512(19) . ?
S10 C201 1.769(19) . ?
S10 C200 1.798(19) . ?
C200 H48 0.9800 . ?
C200 H49 0.9800 . ?
C200 H50 0.9800 . ?
C201 H51 0.9800 . ?
C201 H52 0.9800 . ?
C201 H53 0.9800 . ?
S12 O21 1.498(4) . ?
S12 C203 1.778(6) . ?
S12 C202 1.783(7) . ?
C203 H54 0.9800 . ?
C203 H55 0.9800 . ?
C203 H56 0.9800 . ?
C202 H57 0.9800 . ?
C202 H58 0.9800 . ?
C202 H59 0.9800 . ?
S14 O22 1.582(15) . ?
S14 C205 1.766(9) . ?
S14 C206 1.805(9) . ?
C205 H60 0.9800 . ?
C205 H61 0.9800 . ?
C205 H62 0.9800 . ?
C206 H63 0.9800 . ?
C206 H64 0.9800 . ?
C206 H65 0.9800 . ?
C207 H66 0.9800 . ?
C207 H67 0.9800 . ?
C207 H68 0.9800 . ?
C204 H69 0.9800 . ?
C204 H70 0.9800 . ?
C204 H71 0.9800 . ?
 
loop_
 _geom_angle_atom_site_label_1
 _geom_angle_atom_site_label_2
 _geom_angle_atom_site_label_3
 _geom_angle
 _geom_angle_site_symmetry_1
 _geom_angle_site_symmetry_3
 _geom_angle_publ_flag
C34 S1 C31 92.7(2) . . ?
C41 S2 C44 93.1(3) . . ?
C4 N1 C1 109.0(4) . . ?
C4 N1 H1 125.5 . . ?
C1 N1 H1 125.5 . . ?
C11 N2 C14 108.6(4) . . ?
C11 N2 H2 125.7 . . ?
C14 N2 H2 125.7 . . ?
C24 N3 C21 109.9(4) . . ?
C24 N3 H3 125.1 . . ?
C21 N3 H3 125.1 . . ?
C2 C1 N1 108.5(4) . . ?
C2 C1 C50 129.6(5) . 3_657 ?
N1 C1 C50 121.6(4) . 3_657 ?
C1 C2 C3 107.7(5) . . ?
C1 C2 H4 126.2 . . ?
C3 C2 H4 126.2 . . ?
C4 C3 C2 105.9(4) . . ?
C4 C3 C12 118.1(5) . . ?
C2 C3 C12 136.0(5) . . ?
N1 C4 C3 109.0(4) . . ?
N1 C4 C5 126.7(5) . . ?
C3 C4 C5 124.3(4) . . ?
C6 C5 C10 118.7(5) . . ?
C6 C5 C4 123.9(5) . . ?
C10 C5 C4 117.3(5) . . ?
C7 C6 C5 121.2(5) . . ?
C7 C6 H5 119.4 . . ?
C5 C6 H5 119.4 . . ?
C6 C7 C8 120.2(5) . . ?
C6 C7 H6 119.9 . . ?
C8 C7 H6 119.9 . . ?
C9 C8 C7 119.6(5) . . ?
C9 C8 H7 120.2 . . ?
C7 C8 H7 120.2 . . ?
C8 C9 C10 121.0(5) . . ?
C8 C9 H8 119.5 . . ?
C10 C9 H8 119.5 . . ?
C5 C10 C9 119.3(5) . . ?
C5 C10 C11 117.6(5) . . ?
C9 C10 C11 123.0(5) . . ?
N2 C11 C12 109.2(4) . . ?
N2 C11 C10 125.7(5) . . ?
C12 C11 C10 125.0(4) . . ?
C11 C12 C13 106.9(4) . . ?
C11 C12 C3 117.5(4) . . ?
C13 C12 C3 135.5(5) . . ?
C14 C13 C12 106.7(4) . . ?
C14 C13 C22 116.6(4) . . ?
C12 C13 C22 136.5(4) . . ?
N2 C14 C13 108.5(4) . . ?
N2 C14 C15 125.6(4) . . ?
C13 C14 C15 125.5(4) . . ?
C16 C15 C20 119.1(4) . . ?
C16 C15 C14 123.8(5) . . ?
C20 C15 C14 116.9(4) . . ?
C17 C16 C15 120.7(5) . . ?
C17 C16 H9 119.6 . . ?
C15 C16 H9 119.6 . . ?
C16 C17 C18 119.7(5) . . ?
C16 C17 H10 120.1 . . ?
C18 C17 H10 120.1 . . ?
C19 C18 C17 120.0(5) . . ?
C19 C18 H11 120.0 . . ?
C17 C18 H11 120.0 . . ?
C18 C19 C20 121.5(5) . . ?
C18 C19 H12 119.2 . . ?
C20 C19 H12 119.2 . . ?
C19 C20 C15 118.7(4) . . ?
C19 C20 C21 124.2(5) . . ?
C15 C20 C21 117.0(4) . . ?
N3 C21 C22 107.4(4) . . ?
N3 C21 C20 126.6(4) . . ?
C22 C21 C20 126.0(4) . . ?
C21 C22 C23 107.2(4) . . ?
C21 C22 C13 117.3(4) . . ?
C23 C22 C13 135.4(4) . . ?
C24 C23 C22 108.4(4) . . ?
C24 C23 H13 125.8 . . ?
C22 C23 H13 125.8 . . ?
N3 C24 C23 107.1(4) . . ?
N3 C24 C25 123.2(4) . . ?
C23 C24 C25 129.7(4) . . ?
C26 C25 C30 117.9(5) . . ?
C26 C25 C24 117.5(4) . . ?
C30 C25 C24 124.6(4) . . ?
C25 C26 C27 121.9(5) . . ?
C25 C26 H14 119.0 . . ?
C27 C26 H14 119.0 . . ?
C28 C27 C26 119.8(5) . . ?
C28 C27 H15 120.1 . . ?
C26 C27 H15 120.1 . . ?
C29 C28 C27 119.9(5) . . ?
C29 C28 H16 120.1 . . ?
C27 C28 H16 120.1 . . ?
C28 C29 C30 121.5(5) . . ?
C28 C29 H17 119.3 . . ?
C30 C29 H17 119.3 . . ?
C29 C30 C25 118.7(5) . . ?
C29 C30 C31 116.3(5) . . ?
C25 C30 C31 124.9(5) . . ?
C32 C31 C30 127.1(5) . . ?
C32 C31 S1 109.6(4) . . ?
C30 C31 S1 123.1(4) . . ?
C31 C32 C33 114.2(5) . . ?
C31 C32 H18 122.9 . . ?
C33 C32 H18 122.9 . . ?
C34 C33 C32 113.9(5) . . ?
C34 C33 H19 123.1 . . ?
C32 C33 H19 123.1 . . ?
C33 C34 C35 129.8(5) . . ?
C33 C34 S1 109.6(4) . . ?
C35 C34 S1 120.4(4) . . ?
C40 C35 C36 118.6(5) . . ?
C40 C35 C34 123.5(5) . . ?
C36 C35 C34 118.0(5) . . ?
C37 C36 C35 121.1(6) . . ?
C37 C36 H20 119.5 . . ?
C35 C36 H20 119.5 . . ?
C38 C37 C36 119.5(6) . . ?
C38 C37 H21 120.2 . . ?
C36 C37 H21 120.2 . . ?
C39 C38 C37 119.5(5) . . ?
C39 C38 H22 120.2 . . ?
C37 C38 H22 120.2 . . ?
C38 C39 C40 121.9(6) . . ?
C38 C39 H23 119.1 . . ?
C40 C39 H23 119.1 . . ?
C35 C40 C39 119.2(5) . . ?
C35 C40 C41 125.1(4) . . ?
C39 C40 C41 115.5(5) . . ?
C42 C41 C40 127.9(5) . . ?
C42 C41 S2 109.0(5) . . ?
C40 C41 S2 122.3(4) . . ?
C41 C42 C43 114.5(5) . . ?
C41 C42 H24 122.8 . . ?
C43 C42 H24 122.8 . . ?
C44 C43 C42 113.6(5) . . ?
C44 C43 H25 123.2 . . ?
C42 C43 H25 123.2 . . ?
C43 C44 C45 128.9(5) . . ?
C43 C44 S2 109.8(5) . . ?
C45 C44 S2 120.5(4) . . ?
C50 C45 C46 117.6(6) . . ?
C50 C45 C44 124.7(5) . . ?
C46 C45 C44 117.5(5) . . ?
C47 C46 C45 121.4(6) . . ?
C47 C46 H26 119.3 . . ?
C45 C46 H26 119.3 . . ?
C46 C47 C48 121.3(6) . . ?
C46 C47 H27 119.4 . . ?
C48 C47 H27 119.4 . . ?
C47 C48 C49 118.5(7) . . ?
C47 C48 H28 120.8 . . ?
C49 C48 H28 120.8 . . ?
C48 C49 C50 122.1(6) . . ?
C48 C49 H29 119.0 . . ?
C50 C49 H29 119.0 . . ?
C45 C50 C49 119.0(5) . . ?
C45 C50 C1 123.8(6) . 3_657 ?
C49 C50 C1 117.1(5) . 3_657 ?
S3 C52 H39 109.5 . . ?
S3 C52 H40 109.5 . . ?
H39 C52 H40 109.5 . . ?
S3 C52 H41 109.5 . . ?
H39 C52 H41 109.5 . . ?
H40 C52 H41 109.5 . . ?
S3 C51 H33 109.5 . . ?
S3 C51 H34 109.5 . . ?
H33 C51 H34 109.5 . . ?
S3 C51 H35 109.5 . . ?
H33 C51 H35 109.5 . . ?
H34 C51 H35 109.5 . . ?
O1 S3 C52 105.7(3) . . ?
O1 S3 C51 106.1(3) . . ?
C52 S3 C51 97.8(3) . . ?
O23 S9 C207 89.4(9) . . ?
O23 S9 C204 89.3(9) . . ?
C207 S9 C204 118.4(11) . . ?
O4 S6 C57 118.0(10) . . ?
O4 S6 C58 116.6(11) . . ?
C57 S6 C58 104.5(11) . . ?
S6 C57 H42 109.5 . . ?
S6 C57 H43 109.5 . . ?
H42 C57 H43 109.5 . . ?
S6 C57 H44 109.5 . . ?
H42 C57 H44 109.5 . . ?
H43 C57 H44 109.5 . . ?
S6 C58 H45 109.5 . . ?
S6 C58 H46 109.5 . . ?
H45 C58 H46 109.5 . . ?
S6 C58 H47 109.5 . . ?
H45 C58 H47 109.5 . . ?
H46 C58 H47 109.5 . . ?
O20 S10 C201 105.9(16) . . ?
O20 S10 C200 104.2(16) . . ?
C201 S10 C200 95.8(13) . . ?
S10 C200 H48 109.5 . . ?
S10 C200 H49 109.5 . . ?
H48 C200 H49 109.5 . . ?
S10 C200 H50 109.5 . . ?
H48 C200 H50 109.5 . . ?
H49 C200 H50 109.5 . . ?
S10 C201 H51 109.5 . . ?
S10 C201 H52 109.5 . . ?
H51 C201 H52 109.5 . . ?
S10 C201 H53 109.5 . . ?
H51 C201 H53 109.5 . . ?
H52 C201 H53 109.5 . . ?
O21 S12 C203 107.0(3) . . ?
O21 S12 C202 105.3(3) . . ?
C203 S12 C202 97.2(4) . . ?
S12 C203 H54 109.5 . . ?
S12 C203 H55 109.5 . . ?
H54 C203 H55 109.5 . . ?
S12 C203 H56 109.5 . . ?
H54 C203 H56 109.5 . . ?
H55 C203 H56 109.5 . . ?
S12 C202 H57 109.5 . . ?
S12 C202 H58 109.5 . . ?
H57 C202 H58 109.5 . . ?
S12 C202 H59 109.5 . . ?
H57 C202 H59 109.5 . . ?
H58 C202 H59 109.5 . . ?
O22 S14 C205 110.4(8) . . ?
O22 S14 C206 107.6(7) . . ?
C205 S14 C206 90.3(11) . . ?
S14 C205 H60 109.5 . . ?
S14 C205 H61 109.5 . . ?
H60 C205 H61 109.5 . . ?
S14 C205 H62 109.5 . . ?
H60 C205 H62 109.5 . . ?
H61 C205 H62 109.5 . . ?
S14 C206 H63 109.5 . . ?
S14 C206 H64 109.5 . . ?
H63 C206 H64 109.5 . . ?
S14 C206 H65 109.5 . . ?
H63 C206 H65 109.5 . . ?
H64 C206 H65 109.5 . . ?
S9 C207 H66 109.5 . . ?
S9 C207 H67 109.5 . . ?
H66 C207 H67 109.5 . . ?
S9 C207 H68 109.5 . . ?
H66 C207 H68 109.5 . . ?
H67 C207 H68 109.5 . . ?
S9 C204 H69 109.5 . . ?
S9 C204 H70 109.5 . . ?
H69 C204 H70 109.5 . . ?
S9 C204 H71 109.5 . . ?
H69 C204 H71 109.5 . . ?
H70 C204 H71 109.5 . . ?
 
loop_
 _geom_torsion_atom_site_label_1
 _geom_torsion_atom_site_label_2
 _geom_torsion_atom_site_label_3
 _geom_torsion_atom_site_label_4
 _geom_torsion
 _geom_torsion_site_symmetry_1
 _geom_torsion_site_symmetry_2
 _geom_torsion_site_symmetry_3
 _geom_torsion_site_symmetry_4
 _geom_torsion_publ_flag
C4 N1 C1 C2 0.8(6) . . . . ?
C4 N1 C1 C50 175.8(5) . . . 3_657 ?
N1 C1 C2 C3 -0.6(6) . . . . ?
C50 C1 C2 C3 -175.1(5) 3_657 . . . ?
C1 C2 C3 C4 0.3(5) . . . . ?
C1 C2 C3 C12 -177.1(5) . . . . ?
C1 N1 C4 C3 -0.6(6) . . . . ?
C1 N1 C4 C5 -179.3(5) . . . . ?
C2 C3 C4 N1 0.2(6) . . . . ?
C12 C3 C4 N1 178.1(4) . . . . ?
C2 C3 C4 C5 179.0(5) . . . . ?
C12 C3 C4 C5 -3.1(7) . . . . ?
N1 C4 C5 C6 -3.1(9) . . . . ?
C3 C4 C5 C6 178.4(5) . . . . ?
N1 C4 C5 C10 180.0(5) . . . . ?
C3 C4 C5 C10 1.5(8) . . . . ?
C10 C5 C6 C7 -0.8(9) . . . . ?
C4 C5 C6 C7 -177.7(5) . . . . ?
C5 C6 C7 C8 1.1(9) . . . . ?
C6 C7 C8 C9 -0.8(9) . . . . ?
C7 C8 C9 C10 0.3(8) . . . . ?
C6 C5 C10 C9 0.3(8) . . . . ?
C4 C5 C10 C9 177.4(5) . . . . ?
C6 C5 C10 C11 -176.6(5) . . . . ?
C4 C5 C10 C11 0.5(7) . . . . ?
C8 C9 C10 C5 0.0(8) . . . . ?
C8 C9 C10 C11 176.6(5) . . . . ?
C14 N2 C11 C12 2.0(5) . . . . ?
C14 N2 C11 C10 -175.2(5) . . . . ?
C5 C10 C11 N2 176.1(5) . . . . ?
C9 C10 C11 N2 -0.6(8) . . . . ?
C5 C10 C11 C12 -0.7(7) . . . . ?
C9 C10 C11 C12 -177.5(5) . . . . ?
N2 C11 C12 C13 -0.7(5) . . . . ?
C10 C11 C12 C13 176.6(4) . . . . ?
N2 C11 C12 C3 -178.2(4) . . . . ?
C10 C11 C12 C3 -0.9(7) . . . . ?
C4 C3 C12 C11 2.7(7) . . . . ?
C2 C3 C12 C11 179.8(5) . . . . ?
C4 C3 C12 C13 -173.8(5) . . . . ?
C2 C3 C12 C13 3.2(10) . . . . ?
C11 C12 C13 C14 -0.9(5) . . . . ?
C3 C12 C13 C14 176.0(5) . . . . ?
C11 C12 C13 C22 -175.7(5) . . . . ?
C3 C12 C13 C22 1.2(9) . . . . ?
C11 N2 C14 C13 -2.6(5) . . . . ?
C11 N2 C14 C15 171.3(4) . . . . ?
C12 C13 C14 N2 2.1(5) . . . . ?
C22 C13 C14 N2 178.1(4) . . . . ?
C12 C13 C14 C15 -171.7(4) . . . . ?
C22 C13 C14 C15 4.3(7) . . . . ?
N2 C14 C15 C16 5.6(7) . . . . ?
C13 C14 C15 C16 178.4(5) . . . . ?
N2 C14 C15 C20 -170.0(4) . . . . ?
C13 C14 C15 C20 2.8(7) . . . . ?
C20 C15 C16 C17 3.3(7) . . . . ?
C14 C15 C16 C17 -172.1(5) . . . . ?
C15 C16 C17 C18 -0.4(7) . . . . ?
C16 C17 C18 C19 -2.9(8) . . . . ?
C17 C18 C19 C20 3.1(7) . . . . ?
C18 C19 C20 C15 -0.1(7) . . . . ?
C18 C19 C20 C21 178.4(5) . . . . ?
C16 C15 C20 C19 -3.1(7) . . . . ?
C14 C15 C20 C19 172.6(4) . . . . ?
C16 C15 C20 C21 178.3(4) . . . . ?
C14 C15 C20 C21 -5.9(6) . . . . ?
C24 N3 C21 C22 -0.2(5) . . . . ?
C24 N3 C21 C20 176.6(4) . . . . ?
C19 C20 C21 N3 7.5(7) . . . . ?
C15 C20 C21 N3 -174.1(4) . . . . ?
C19 C20 C21 C22 -176.3(4) . . . . ?
C15 C20 C21 C22 2.2(7) . . . . ?
N3 C21 C22 C23 0.1(5) . . . . ?
C20 C21 C22 C23 -176.7(4) . . . . ?
N3 C21 C22 C13 -178.2(4) . . . . ?
C20 C21 C22 C13 5.0(7) . . . . ?
C14 C13 C22 C21 -7.8(6) . . . . ?
C12 C13 C22 C21 166.6(5) . . . . ?
C14 C13 C22 C23 174.5(5) . . . . ?
C12 C13 C22 C23 -11.1(9) . . . . ?
C21 C22 C23 C24 0.0(5) . . . . ?
C13 C22 C23 C24 177.9(5) . . . . ?
C21 N3 C24 C23 0.3(5) . . . . ?
C21 N3 C24 C25 178.2(4) . . . . ?
C22 C23 C24 N3 -0.2(5) . . . . ?
C22 C23 C24 C25 -177.9(4) . . . . ?
N3 C24 C25 C26 -154.8(4) . . . . ?
C23 C24 C25 C26 22.6(7) . . . . ?
N3 C24 C25 C30 22.4(7) . . . . ?
C23 C24 C25 C30 -160.2(5) . . . . ?
C30 C25 C26 C27 -5.5(7) . . . . ?
C24 C25 C26 C27 171.9(5) . . . . ?
C25 C26 C27 C28 0.9(8) . . . . ?
C26 C27 C28 C29 3.3(9) . . . . ?
C27 C28 C29 C30 -2.9(9) . . . . ?
C28 C29 C30 C25 -1.7(8) . . . . ?
C28 C29 C30 C31 177.9(5) . . . . ?
C26 C25 C30 C29 5.8(7) . . . . ?
C24 C25 C30 C29 -171.4(5) . . . . ?
C26 C25 C30 C31 -173.9(5) . . . . ?
C24 C25 C30 C31 8.9(8) . . . . ?
C29 C30 C31 C32 45.9(8) . . . . ?
C25 C30 C31 C32 -134.5(6) . . . . ?
C29 C30 C31 S1 -127.9(5) . . . . ?
C25 C30 C31 S1 51.8(7) . . . . ?
C34 S1 C31 C32 2.4(4) . . . . ?
C34 S1 C31 C30 177.1(5) . . . . ?
C30 C31 C32 C33 -176.4(5) . . . . ?
S1 C31 C32 C33 -1.9(6) . . . . ?
C31 C32 C33 C34 0.3(7) . . . . ?
C32 C33 C34 C35 177.1(5) . . . . ?
C32 C33 C34 S1 1.5(6) . . . . ?
C31 S1 C34 C33 -2.2(4) . . . . ?
C31 S1 C34 C35 -178.3(4) . . . . ?
C33 C34 C35 C40 33.5(9) . . . . ?
S1 C34 C35 C40 -151.4(5) . . . . ?
C33 C34 C35 C36 -144.4(6) . . . . ?
S1 C34 C35 C36 30.8(7) . . . . ?
C40 C35 C36 C37 -1.3(8) . . . . ?
C34 C35 C36 C37 176.7(5) . . . . ?
C35 C36 C37 C38 -2.4(9) . . . . ?
C36 C37 C38 C39 4.9(9) . . . . ?
C37 C38 C39 C40 -3.9(9) . . . . ?
C36 C35 C40 C39 2.4(8) . . . . ?
C34 C35 C40 C39 -175.5(5) . . . . ?
C36 C35 C40 C41 -172.1(5) . . . . ?
C34 C35 C40 C41 10.1(8) . . . . ?
C38 C39 C40 C35 0.2(8) . . . . ?
C38 C39 C40 C41 175.1(5) . . . . ?
C35 C40 C41 C42 -140.5(7) . . . . ?
C39 C40 C41 C42 44.9(9) . . . . ?
C35 C40 C41 S2 51.1(8) . . . . ?
C39 C40 C41 S2 -123.5(5) . . . . ?
C44 S2 C41 C42 -0.1(5) . . . . ?
C44 S2 C41 C40 170.2(5) . . . . ?
C40 C41 C42 C43 -170.1(6) . . . . ?
S2 C41 C42 C43 -0.5(7) . . . . ?
C41 C42 C43 C44 1.0(9) . . . . ?
C42 C43 C44 C45 168.2(6) . . . . ?
C42 C43 C44 S2 -1.0(7) . . . . ?
C41 S2 C44 C43 0.7(5) . . . . ?
C41 S2 C44 C45 -169.6(4) . . . . ?
C43 C44 C45 C50 146.1(6) . . . . ?
S2 C44 C45 C50 -45.7(7) . . . . ?
C43 C44 C45 C46 -38.6(9) . . . . ?
S2 C44 C45 C46 129.6(5) . . . . ?
C50 C45 C46 C47 2.5(9) . . . . ?
C44 C45 C46 C47 -173.2(6) . . . . ?
C45 C46 C47 C48 1.6(11) . . . . ?
C46 C47 C48 C49 -3.7(10) . . . . ?
C47 C48 C49 C50 1.8(10) . . . . ?
C46 C45 C50 C49 -4.3(8) . . . . ?
C44 C45 C50 C49 171.0(5) . . . . ?
C46 C45 C50 C1 171.8(5) . . . 3_657 ?
C44 C45 C50 C1 -12.8(8) . . . 3_657 ?
C48 C49 C50 C45 2.3(9) . . . . ?
C48 C49 C50 C1 -174.1(5) . . . 3_657 ?
 
loop_
 _geom_hbond_atom_site_label_D 
 _geom_hbond_atom_site_label_H 
 _geom_hbond_atom_site_label_A 
 _geom_hbond_distance_DH 
 _geom_hbond_distance_HA 
 _geom_hbond_distance_DA 
 _geom_hbond_angle_DHA 
 _geom_hbond_site_symmetry_A 
 _geom_hbond_publ_flag
N1 H1 O1  0.88 1.93 2.806(6) 170.1 1_556 yes
N2 H2 O21  0.88 2.00 2.843(5) 160.2 2_546 yes
C203 H55 O21  0.98 2.64 3.591(8) 163.1 3_567 yes
 
_refine_diff_density_max    1.668
_refine_diff_density_min   -0.889
_refine_diff_density_rms    0.121

_shelx_res_file
;
TITL 211218matsP -1         R = 0.11  New: P21/c
    211218matsuo.res
    created by SHELXL-2018/3 at 09:21:50 on 19-Mar-2025
REM  Yadorkari-X generated
CELL 1.54184 15.0226 25.1556 15.0221 90.0000 113.8370 90.0000
ZERR 4.0 0.0005 0.0005 0.0004 0.0000 0.0040 0.0000
LATT 1
SYMM -X, 1/2+Y, 1/2-Z
REM  SPGR P21/c monoclinic
SFAC C N O S H
UNIT 232 12 16 24 212
SIZE 0.15 0.06 0.01
TEMP -180.0
L.S. 10
FMAP 2
PLAN -20
ACTA
CONF
HTAB
LIST 4
BOND $H
MERG 2
OMIT -10.000000 125.000000
OMIT    1    2    0
OMIT   -2    4    2
OMIT    2    4    0
OMIT   -6    1    2
OMIT    0    1    2
OMIT    1    4    2
EQIV $1 +X, +Y, 1+Z
EQIV $2 -X, -1/2+Y, 3/2-Z
EQIV $3 -X, 1-Y, 2-Z

DFIX 1.78 0.02 S6 C57 S6 C58
DFIX 1.50 0.02 S6 O4
DFIX 2.64 0.02 O4 C57 O4 C58
DFIX 2.66 0.02 C57 C58
DFIX 1.78 0.02 S10 C200 S10 C201
DFIX 1.50 0.02 S10 O20
DFIX 2.64 0.02 O20 C200 O20 C201
DFIX 2.66 0.02 C200 C201
SIMU 0.01 C200 C201 S10 O20
ISOR 0.01 C200 C201 S10 O20
DFIX 1.78 0.02 S12 C202 S12 C203
DFIX 1.50 0.02 S12 O21
DFIX 2.64 0.02 O21 C202 O21 C203
DFIX 2.66 0.02 C202 C203
SIMU 0.02 S12 C202 C203 O21
ISOR 0.02 S12 C202 C203 O21
SIMU 0.01 S6 C57 C58 O4
ISOR 0.01 S6 C57 C58 O4
DFIX 1.78 0.01 S14 C205 S14 C206
DFIX 1.78 0.01 S9 C204 S9 C207
SADI 0.02 C205 O22 C206 O22
SADI 0.02 C204 O23 C207 O23
SIMU 0.01 S14 O22 C205 C206
SIMU 0.01 S9 O23 C204 C207
ISOR 0.01 S14 O22 C205 C206
ISOR 0.01 S9 O23 C204 C207
HTAB N1 O1_$1
HTAB N2 O21_$2
HTAB C203 O21_$3

WGHT    0.200000
FVAR       0.96741   0.41677   0.66980   0.50593   0.53671
RESI 0
S1    4    0.689941    0.025856    0.767292    11.00000    0.04383    0.05241 =
         0.05124    0.00074    0.02155    0.00503
S2    4    0.581643   -0.145858    0.679377    11.00000    0.05371    0.04793 =
         0.06461   -0.01169    0.02843    0.00411
N1    2    0.289583    0.197994    1.083735    11.00000    0.04705    0.04959 =
         0.05839   -0.01389    0.02187    0.00382
AFIX  43
H1    5    0.256408    0.217557    1.108242    11.00000   -1.20000
AFIX   0
N2    2    0.195768    0.040653    0.813038    11.00000    0.03542    0.04643 =
         0.04671   -0.00356    0.01446    0.00265
AFIX  43
H2    5    0.140850    0.025595    0.774344    11.00000   -1.20000
AFIX   0
N3    2    0.579529    0.003540    0.901110    11.00000    0.03786    0.03945 =
         0.04660   -0.00570    0.02029   -0.00004
AFIX  43
H3    5    0.611883   -0.022020    0.887281    11.00000   -1.20000
AFIX   0
C1    1    0.389414    0.200468    1.110709    11.00000    0.04782    0.04211 =
         0.04853   -0.00465    0.01767    0.00585
C2    1    0.413839    0.164811    1.056098    11.00000    0.03983    0.03973 =
         0.04590   -0.00143    0.01574   -0.00048
AFIX  43
H4    5    0.477381    0.158522    1.059192    11.00000   -1.20000
AFIX   0
C3    1    0.326514    0.138522    0.993206    11.00000    0.04051    0.04397 =
         0.04355   -0.00161    0.01539    0.00836
C4    1    0.251608    0.160766    1.013893    11.00000    0.04277    0.04813 =
         0.04442   -0.00658    0.01695    0.00219
C5    1    0.150350    0.146154    0.965412    11.00000    0.04421    0.05548 =
         0.05639   -0.00203    0.02280    0.01009
C6    1    0.075800    0.167804    0.988383    11.00000    0.04956    0.06043 =
         0.06202   -0.01169    0.02517    0.00331
AFIX  43
H5    5    0.091244    0.194594    1.036900    11.00000   -1.20000
AFIX   0
C7    1   -0.018558    0.150970    0.942099    11.00000    0.04942    0.07286 =
         0.06941   -0.00268    0.02927    0.01143
AFIX  43
H6    5   -0.067939    0.166524    0.957926    11.00000   -1.20000
AFIX   0
C8    1   -0.042856    0.110306    0.870462    11.00000    0.04038    0.06618 =
         0.06154   -0.00624    0.02022    0.00585
AFIX  43
H7    5   -0.108185    0.098332    0.838943    11.00000   -1.20000
AFIX   0
C9    1    0.028339    0.088533    0.847195    11.00000    0.04293    0.05645 =
         0.05130   -0.00076    0.01954    0.00244
AFIX  43
H8    5    0.011947    0.061464    0.799100    11.00000   -1.20000
AFIX   0
C10   1    0.126292    0.105747    0.893772    11.00000    0.04231    0.04901 =
         0.04944   -0.00302    0.01889    0.00468
C11   1    0.204534    0.082151    0.875480    11.00000    0.03827    0.05159 =
         0.04456    0.00114    0.01599    0.00604
C12   1    0.302072    0.096373    0.922067    11.00000    0.04241    0.04122 =
         0.03776    0.00087    0.01354    0.00235
C13   1    0.355396    0.061447    0.887170    11.00000    0.03664    0.03865 =
         0.04041   -0.00052    0.01585   -0.00106
C14   1    0.287291    0.026564    0.821130    11.00000    0.03686    0.04353 =
         0.04169    0.00030    0.01619    0.00476
C15   1    0.310343   -0.019305    0.777848    11.00000    0.04234    0.04361 =
         0.03829   -0.00047    0.01591    0.00112
C16   1    0.240303   -0.053808    0.714122    11.00000    0.04211    0.04658 =
         0.05067   -0.00424    0.01887   -0.00034
AFIX  43
H9    5    0.173285   -0.044871    0.691178    11.00000   -1.20000
AFIX   0
C17   1    0.267618   -0.100689    0.684272    11.00000    0.05068    0.04750 =
         0.05035   -0.01157    0.01940   -0.00339
AFIX  43
H10   5    0.219594   -0.123941    0.641337    11.00000   -1.20000
AFIX   0
C18   1    0.366947   -0.113849    0.717770    11.00000    0.04882    0.04458 =
         0.05338   -0.00701    0.02191    0.00046
AFIX  43
H11   5    0.385927   -0.146788    0.699841    11.00000   -1.20000
AFIX   0
C19   1    0.436036   -0.079259    0.776050    11.00000    0.04299    0.04584 =
         0.04878   -0.00367    0.02133    0.00127
AFIX  43
H12   5    0.502883   -0.087787    0.795550    11.00000   -1.20000
AFIX   0
C20   1    0.410685   -0.031685    0.807603    11.00000    0.03708    0.04217 =
         0.04289    0.00056    0.01664   -0.00022
C21   1    0.479065    0.005342    0.870248    11.00000    0.03462    0.03763 =
         0.04041    0.00016    0.01566   -0.00029
C22   1    0.456740    0.051771    0.907623    11.00000    0.03587    0.04191 =
         0.03921    0.00602    0.01599    0.00381
C23   1    0.545799    0.078050    0.961537    11.00000    0.03933    0.03874 =
         0.04106   -0.00178    0.01731   -0.00090
AFIX  43
H13   5    0.552798    0.110785    0.995244    11.00000   -1.20000
AFIX   0
C24   1    0.621125    0.047858    0.956769    11.00000    0.04243    0.03897 =
         0.04566    0.00117    0.02176   -0.00229
C25   1    0.725706    0.056880    1.002220    11.00000    0.03860    0.04258 =
         0.04999    0.00269    0.02116    0.00024
C26   1    0.761231    0.089081    1.084469    11.00000    0.04653    0.04756 =
         0.05336   -0.00401    0.02236   -0.00772
AFIX  43
H14   5    0.716423    0.107634    1.103158    11.00000   -1.20000
AFIX   0
C27   1    0.860618    0.094927    1.140266    11.00000    0.04822    0.06208 =
         0.06294   -0.01355    0.02159   -0.01366
AFIX  43
H15   5    0.882786    0.116773    1.196657    11.00000   -1.20000
AFIX   0
C28   1    0.926316    0.069039    1.113502    11.00000    0.03457    0.07846 =
         0.06564   -0.00998    0.01814   -0.00792
AFIX  43
H16   5    0.993989    0.071398    1.153172    11.00000   -1.20000
AFIX   0
C29   1    0.894154    0.039749    1.029393    11.00000    0.03826    0.06782 =
         0.05925   -0.00501    0.02162   -0.00342
AFIX  43
H17   5    0.940352    0.023314    1.009906    11.00000   -1.20000
AFIX   0
C30   1    0.793873    0.033452    0.971041    11.00000    0.04348    0.05215 =
         0.04787    0.00222    0.01816   -0.00169
C31   1    0.768570    0.002588    0.880599    11.00000    0.03895    0.05584 =
         0.05628    0.00101    0.02566    0.00039
C32   1    0.807745   -0.045019    0.870084    11.00000    0.03934    0.05745 =
         0.05197    0.00216    0.01853    0.00993
AFIX  43
H18   5    0.854205   -0.063916    0.923384    11.00000   -1.20000
AFIX   0
C33   1    0.773644   -0.063210    0.774831    11.00000    0.05024    0.05513 =
         0.05918   -0.00092    0.02511    0.01049
AFIX  43
H19   5    0.794447   -0.095683    0.757159    11.00000   -1.20000
AFIX   0
C34   1    0.706898   -0.029893    0.708261    11.00000    0.04100    0.05472 =
         0.05601    0.00212    0.02391   -0.00003
C35   1    0.657841   -0.034318    0.600878    11.00000    0.04198    0.06292 =
         0.05179    0.00214    0.02363    0.00970
C36   1    0.639375    0.012931    0.545792    11.00000    0.04699    0.06658 =
         0.05541    0.00570    0.02265    0.00356
AFIX  43
H20   5    0.655363    0.046207    0.578337    11.00000   -1.20000
AFIX   0
C37   1    0.598100    0.011610    0.444503    11.00000    0.04738    0.07612 =
         0.06034    0.01401    0.02332   -0.00039
AFIX  43
H21   5    0.583744    0.043775    0.408277    11.00000   -1.20000
AFIX   0
C38   1    0.578093   -0.036976    0.396867    11.00000    0.04307    0.08867 =
         0.04695    0.00300    0.01620    0.00182
AFIX  43
H22   5    0.554702   -0.038408    0.327952    11.00000   -1.20000
AFIX   0
C39   1    0.592263   -0.082832    0.449772    11.00000    0.04644    0.07018 =
         0.05179   -0.00298    0.01983    0.00499
AFIX  43
H23   5    0.574603   -0.115825    0.416445    11.00000   -1.20000
AFIX   0
C40   1    0.632160   -0.082521    0.551910    11.00000    0.04368    0.06703 =
         0.04575    0.00156    0.01803    0.01447
C41   1    0.635436   -0.135237    0.599030    11.00000    0.04985    0.06125 =
         0.04810   -0.00489    0.02003    0.01618
C42   1    0.664203   -0.182880    0.576281    11.00000    0.09025    0.07354 =
         0.04417    0.00377    0.03061    0.03379
AFIX  43
H24   5    0.695172   -0.186066    0.532509    11.00000   -1.20000
AFIX   0
C43   1    0.644321   -0.226779    0.622798    11.00000    0.08618    0.06325 =
         0.04755   -0.00542    0.02303    0.02958
AFIX  43
H25   5    0.661448   -0.262184    0.614264    11.00000   -1.20000
AFIX   0
C44   1    0.598546   -0.213983    0.680851    11.00000    0.05866    0.05279 =
         0.04418   -0.00733    0.01084    0.01363
C45   1    0.551415   -0.249234    0.726851    11.00000    0.05785    0.04273 =
         0.05567   -0.01428    0.00773    0.01180
C46   1    0.498214   -0.293531    0.671675    11.00000    0.08219    0.04841 =
         0.06300   -0.01717    0.02114    0.00531
AFIX  43
H26   5    0.500573   -0.301241    0.610757    11.00000   -1.20000
AFIX   0
C47   1    0.443792   -0.325205    0.704590    11.00000    0.07895    0.05668 =
         0.07815   -0.02807    0.01435   -0.00190
AFIX  43
H27   5    0.410503   -0.354965    0.666878    11.00000   -1.20000
AFIX   0
C48   1    0.436382   -0.314731    0.791430    11.00000    0.06748    0.05397 =
         0.09052   -0.02325    0.02925   -0.00638
AFIX  43
H28   5    0.395462   -0.335630    0.811952    11.00000   -1.20000
AFIX   0
C49   1    0.490113   -0.272929    0.848198    11.00000    0.05767    0.05315 =
         0.07347   -0.01838    0.02973   -0.00498
AFIX  43
H29   5    0.486836   -0.266093    0.908997    11.00000   -1.20000
AFIX   0
C50   1    0.549299   -0.240357    0.818464    11.00000    0.04847    0.04689 =
         0.05943   -0.01393    0.01259    0.00787
C52   1    0.078758    0.353481    0.139539    11.00000    0.06937    0.05299 =
         0.07396   -0.00147    0.03674    0.00410
AFIX  33
H39   5    0.082141    0.387032    0.173919    11.00000   -1.50000
H40   5    0.069044    0.360945    0.072203    11.00000   -1.50000
H41   5    0.024236    0.332204    0.139842    11.00000   -1.50000
AFIX   0
C51   1    0.265189    0.359672    0.164798    11.00000    0.05975    0.06101 =
         0.07291    0.00824    0.02960    0.00667
AFIX  33
H33   5    0.275363    0.393343    0.200374    11.00000   -1.50000
H34   5    0.328034    0.342153    0.180681    11.00000   -1.50000
H35   5    0.234290    0.366637    0.094682    11.00000   -1.50000
AFIX   0
S3    4    0.188852    0.317775    0.198610    11.00000    0.06921    0.04929 =
         0.06350   -0.00010    0.03358    0.00778
O1    3    0.177044    0.267661    0.141573    11.00000    0.07049    0.05193 =
         0.09188   -0.01658    0.04169    0.00455
PART 4
S9    4    0.068693    0.292464    0.865531   -21.00000    0.17380    0.12720 =
         0.15830    0.04274    0.05577   -0.01364
PART 5
S6    4   -0.217819    0.292439    1.129331   -51.00000    0.11263    0.13777 =
         0.15208    0.04039    0.06092   -0.01858
O4    3   -0.126057    0.298201    1.128778   -51.00000    0.10338    0.09562 =
         0.11516   -0.00993    0.06266   -0.02898
C57   1   -0.316303    0.300738    1.022706   -51.00000    0.11325    0.17529 =
         0.13082    0.00509    0.05749   -0.00386
AFIX  33
H42   5   -0.375847    0.295589    1.033497   -51.00000   -1.50000
H43   5   -0.315722    0.336729    0.997980   -51.00000   -1.50000
H44   5   -0.314185    0.274685    0.975097   -51.00000   -1.50000
AFIX   0
C58   1   -0.240251    0.233203    1.176372   -51.00000    0.15980    0.17332 =
         0.20291    0.02647    0.07415   -0.00195
AFIX  33
H45   5   -0.306730    0.233532    1.173119   -51.00000   -1.50000
H46   5   -0.232735    0.203279    1.138208   -51.00000   -1.50000
H47   5   -0.193925    0.229427    1.244290   -51.00000   -1.50000
PART 6
AFIX   0
S10   4   -0.256961    0.279315    0.998809    51.00000    0.35532    0.36987 =
         0.36368   -0.00450    0.13037   -0.00087
O20   3   -0.148899    0.288904    1.052791    51.00000    0.33285    0.35933 =
         0.37100    0.02284    0.14904   -0.02904
C200  1   -0.312430    0.329557    1.044752    51.00000    0.35298    0.34983 =
         0.35843   -0.00531    0.14178   -0.00156
AFIX  33
H48   5   -0.383392    0.326099    1.013094    51.00000   -1.50000
H49   5   -0.290917    0.325152    1.115206    51.00000   -1.50000
H50   5   -0.293214    0.364804    1.030997    51.00000   -1.50000
AFIX   0
C201  1   -0.284946    0.225443    1.058710    51.00000    0.33626    0.33925 =
         0.32824   -0.00596    0.12646    0.00458
AFIX  33
H51   5   -0.354597    0.217412    1.026577    51.00000   -1.50000
H52   5   -0.247284    0.194160    1.055908    51.00000   -1.50000
H53   5   -0.268463    0.234909    1.126831    51.00000   -1.50000
PART 0
AFIX   0
S12   4    0.082947    0.503953    0.879052    11.00000    0.04624    0.06556 =
         0.06026    0.01249    0.02120    0.00627
O21   3   -0.025236    0.506676    0.846760    11.00000    0.03774    0.06887 =
         0.05884    0.00874    0.01238    0.00115
C203  1    0.128093    0.461039    0.981834    11.00000    0.05525    0.08985 =
         0.08704    0.03465    0.03018    0.02285
AFIX  33
H54   5    0.198991    0.458209    1.005232    11.00000   -1.50000
H55   5    0.111307    0.475526    1.033629    11.00000   -1.50000
H56   5    0.098859    0.425733    0.963278    11.00000   -1.50000
AFIX   0
C202  1    0.128221    0.564597    0.942711    11.00000    0.05064    0.07132 =
         0.09574    0.00417    0.01177   -0.00173
AFIX  33
H57   5    0.199279    0.565388    0.966015    11.00000   -1.50000
H58   5    0.100270    0.594693    0.898822    11.00000   -1.50000
H59   5    0.110000    0.567044    0.998285    11.00000   -1.50000
PART 3
AFIX   0
S14   4    0.084606    0.328150    0.837998    21.00000    0.07939    0.07120 =
         0.07773    0.01287    0.03352    0.00514
O22   3   -0.006286    0.347035    0.857634    21.00000    0.06740    0.06866 =
         0.08620    0.02082    0.00996   -0.00297
C205  1    0.046938    0.304262    0.717770    21.00000    0.09618    0.09986 =
         0.09694   -0.02767    0.04226    0.03121
AFIX  33
H60   5    0.103957    0.292728    0.706718    21.00000   -1.50000
H61   5    0.002625    0.274130    0.708044    21.00000   -1.50000
H62   5    0.013325    0.332667    0.671813    21.00000   -1.50000
AFIX   0
C206  1    0.114028    0.261328    0.884436    21.00000    0.08455    0.05468 =
         0.10026    0.02205    0.02762    0.02802
AFIX  33
H63   5    0.170268    0.248522    0.873261    21.00000   -1.50000
H64   5    0.129624    0.261169    0.954396    21.00000   -1.50000
H65   5    0.058167    0.238016    0.850861    21.00000   -1.50000
PART 4
AFIX   0
C207  1   -0.043523    0.288219    0.868553   -21.00000    0.12623    0.05626 =
         0.12234    0.02998    0.08433    0.03549
AFIX  33
H66   5   -0.069113    0.252129    0.850770   -21.00000   -1.50000
H67   5   -0.038136    0.296422    0.934314   -21.00000   -1.50000
H68   5   -0.087706    0.313672    0.822309   -21.00000   -1.50000
AFIX   0
C204  1    0.075916    0.312401    0.756194   -21.00000    0.15323    0.15094 =
         0.12957   -0.03494    0.04390    0.01850
AFIX  33
H69   5    0.073764    0.280970    0.716832   -21.00000   -1.50000
H70   5    0.020940    0.335756    0.719925   -21.00000   -1.50000
H71   5    0.137061    0.331565    0.771020   -21.00000   -1.50000
AFIX   0
O23   3    0.074523    0.350566    0.895816   -21.00000    0.24708    0.13430 =
         0.18500   -0.06178    0.07677   -0.00185
PART 0

HKLF 4 1 1 0 0 0 1 0 0 0 1


REM  211218matsP -1         R = 0.11  New: P21/c
REM wR2 = 0.3095, GooF = S = 1.243, Restrained GooF = 1.258 for all data
REM R1 = 0.1008 for 6203 Fo > 4sig(Fo) and 0.1209 for all 8225 data
REM 716 parameters refined using 234 restraints

END

WGHT      0.2000      0.0000

REM Instructions for potential hydrogen bonds
HTAB N1 O1_$1
HTAB N2 O21_$2
EQIV $5 x, y, z-1
HTAB C52 O4_$5
HTAB C52 O20_$5
HTAB C203 O21_$3
HTAB C203 O22
HTAB C203 O23
EQIV $6 x, -y+1/2, z+1/2
HTAB C205 O1_$6
HTAB C206 O1_$1
HTAB C204 O1_$6

REM Highest difference peak  1.668,  deepest hole -0.889,  1-sigma level  0.121
Q1    1  -0.1183  0.2900  0.9321  11.00000  0.05    1.67
Q2    1   0.1798  0.3290  0.1177  11.00000  0.05    1.52
Q3    1   0.0013  0.2562  0.7832  11.00000  0.05    1.20
Q4    1   0.0755  0.5239  0.9393  11.00000  0.05    0.79
Q5    1   0.7158  0.0221  0.8306  11.00000  0.05    0.69
Q6    1   0.0788  0.5155  0.8165  11.00000  0.05    0.68
Q7    1  -0.2324  0.2648  1.0838  11.00000  0.05    0.62
Q8    1   0.5731 -0.1466  0.6178  11.00000  0.05    0.62
Q9    1  -0.0441  0.3527  0.8974  11.00000  0.05    0.60
Q10   1  -0.2421  0.2215  1.0166  11.00000  0.05    0.59
Q11   1  -0.0713  0.2777  0.7920  11.00000  0.05    0.57
Q12   1  -0.1535  0.3051  1.0778  11.00000  0.05    0.57
Q13   1   0.2075  0.3178  0.2680  11.00000  0.05    0.56
Q14   1   0.1005  0.4925  0.9455  11.00000  0.05    0.54
Q15   1   0.6973  0.0036  0.7192  11.00000  0.05    0.50
Q16   1   0.6709  0.0241  0.6969  11.00000  0.05    0.49
Q17   1   0.6092 -0.1456  0.7455  11.00000  0.05    0.49
Q18   1  -0.1516  0.2659  1.0190  11.00000  0.05    0.46
Q19   1  -0.1988  0.2546  1.2462  11.00000  0.05    0.46
Q20   1   0.0148  0.5037  0.9187  11.00000  0.05    0.46
;
_shelx_res_checksum   61190

_shelx_hkl_file
;
   0   0   1 3.81084 5.98697   2
   0   0  -1 7.31204 4.08760   1
   0   0   2 330.017 43.5140   2
   0   0  -2 488.893 41.2686   1
   0   0  -2 430.666 42.0774   2
   0   0  -2 379.230 42.0292   1
   0   0  -3 69.8791 24.6146   1
   0   0  -3 68.5809 23.8248   2
   0   0   3 57.1128 35.3911   2
   0   0  -3 26.4913 21.0337   1
   0   0  -4 31277.5 2845.24   1
   0   0  -4 29530.5 2844.87   2
   0   0  -4 30992.6 2845.15   1
   0   0  -5 36.6861 22.0315   1
   0   0  -6 1260.41 121.083   1
   0   0  -7-4.48008 23.7625   1
   0   0   8 284.412 30.9510   5
   0   0  -8 254.908 36.6535   1
   0   0   8 311.123 32.0510   3
   0   0  -9-25.6883 24.9264   1
   0   0   9 5.19250 15.3156   5
   0   0   9-14.1987 17.6729   3
   0   0  10 1546.85 133.430   5
   0   0  10 1402.29 133.893   3
   0   0  11-13.2155 26.1080   3
   0   0  11-13.3963 20.8400   5
   0   0  12 1309.69 127.947   5
   0   0  12 1372.09 129.122   3
   0   0  13 26.9436 23.0854   5
   0   0  13 15.6356 28.1829   3
   0   0  14 245.864 36.0646   9
   0   0  14 266.756 35.8057   3
   0   0  14 228.454 32.7785   5
   0   0  15 6.78790 24.1949   3
   0   0  15-26.2622 23.6104   9
   0   0  15-14.3597 20.8928   5
   0   0  16 77.1744 20.6645   9
   0   0  16 68.1481 19.1345   5
   0   0  17-3.41933 14.2205   9
   0  -1  -1 10489.3 979.832   1
   0  -1   2 1096.80 124.760   2
   0   1  -2 1200.46 124.832   1
   0   1   2 1419.20 124.741   1
   0  -1  -3 2807.78 234.801   1
   0  -1  -3 2243.45 235.032   2
   0   1  -3 2412.95 234.995   1
   0   1  -3 2503.15 234.290   1
   0  -1   3 2206.23 235.318   2
   0   1   3 2637.72 234.351   1
   0  -1  -4 179.607 26.9141   2
   0  -1  -4 164.841 24.3241   1
   0   1  -4 98.0843 24.5273   1
   0   1  -4 170.668 22.5621   1
   0  -1   4 95.6414 32.8004   2
   0  -1  -4 142.691 26.6624   1
   0  -1  -5 98.3178 20.9652   2
   0  -1  -5 71.0811 24.9650   1
   0   1  -5 64.5936 21.1687   1
   0   1  -6 223.669 32.8513   1
   0  -1  -6 263.735 35.9642   1
   0  -1  -7 31.9480 22.8595   1
   0   1  -7 3.42502 24.7352   1
   0  -1  -8 59.4932 23.8935   1
   0   1  -8 79.9098 24.7973   1
   0  -1   8 76.0567 15.5048   5
   0   1   8 92.7558 16.4311   5
   0   1   8 79.4513 17.9983   3
   0  -1   8 70.6281 17.7732   3
   0   1   9 3359.49 302.567   5
   0  -1   9 3399.36 302.537   5
   0   1   9 3349.68 302.743   3
   0  -1   9 3411.63 302.768   3
   0  -1  -9 2390.60 303.870   1
   0   1  -9 2694.22 304.034   1
   0   1  10 42.9730 21.4467   3
   0  -1  10 30.5037 21.9997   3
   0  -1 -10 2.78252 26.6443   1
   0   1 -10 11.1426 25.9884   1
   0   1  10 34.9266 18.6403   5
   0  -1  10 54.6520 18.5709   5
   0   1  11 159.959 26.9206   5
   0  -1  11 205.990 27.7582   5
   0   1  11 172.134 29.4914   3
   0  -1  11 157.956 31.6093   3
   0  -1  12 54.1763 23.4578   5
   0   1  12 38.3410 22.5856   5
   0  -1  12 61.4868 28.0497   3
   0   1  12 64.7171 27.5049   3
   0  -1  13 293.893 39.0686   9
   0   1  13 252.629 37.4139   3
   0  -1  13 258.614 38.8884   3
   0  -1  13 278.435 35.5960   5
   0   1  13 271.677 35.5434   5
   0  -1  14 57.9440 28.3217   3
   0   1  14 63.2937 26.7954   9
   0  -1  14 92.6860 27.4359   9
   0   1  14 50.8333 26.5909   3
   0  -1  14 34.5696 23.7750   5
   0   1  14 33.1832 23.3249   5
   0  -1  15 167.997 31.0116   3
   0   1  15 162.083 29.6598   3
   0  -1  15 184.878 29.5107   9
   0   1  15 186.266 29.7882   9
   0  -1  15 217.303 28.4994   5
   0   1  15 192.083 28.2514   5
   0  -1  16 112.671 23.3591   9
   0   1  16 140.754 23.4650   9
   0   1  16 132.294 21.7691   5
   0  -1  16 151.037 21.8616   5
   0   1  17 16.4306 13.8163   9
   0  -1  17 17.1312 14.6457   9
   0  -2   0 28163.2 2630.27   1
   0   2   1 904.860 77.4915   1
   0  -2  -1 952.491 77.4300   1
   0  -2   1 699.918 77.0918   1
   0  -2  -2 4932.14 429.734   1
   0   2   2 4330.41 429.522   1
   0   2  -3 3683.65 427.077   1
   0  -2  -3 5460.94 427.587   1
   0  -2   3 4487.58 427.168   2
   0  -2  -3 4054.10 427.937   2
   0   2   3 5229.50 427.183   1
   0   2   4 562.028 49.2916   1
   0   2  -4 511.852 49.1871   1
   0  -2   4 458.536 52.3499   2
   0  -2  -4 401.681 51.5324   2
   0   2  -4 449.214 50.2492   1
   0  -2  -4 478.427 49.9040   1
   0  -2  -5 0.42977 21.1991   1
   0  -2  -5-16.8543 22.3449   2
   0   2  -5 10.1039 20.6489   1
   0  -2  -6 6367.57 560.578   2
   0  -2  -6 5553.71 560.871   1
   0   2  -6 5965.47 560.583   1
   0  -2  -7 267.863 36.0762   1
   0   2  -7 294.756 36.1390   1
   0  -2   8 1743.84 160.046   5
   0   2   8 1757.59 160.244   5
   0  -2  -8 1254.80 161.919   1
   0   2  -8 1530.60 161.809   1
   0   2   8 1696.19 160.412   3
   0  -2   8 1872.44 160.396   3
   0  -2   9 834.775 75.1687   5
   0   2   9 794.166 75.2859   5
   0  -2  -9 593.474 78.5156   1
   0   2  -9 643.158 78.2659   1
   0  -2   9 838.602 75.8811   3
   0   2   9 757.490 75.7297   3
   0   2 -10 14.9451 24.7559   1
   0  -2 -10 34.4554 27.5780   1
   0  -2  10 6.97271 22.5566   3
   0   2  10 7.57216 20.6137   3
   0  -2  10 6.61041 18.5912   5
   0   2  10 8.10858 18.6000   5
   0  -2  11 121.293 28.2466   3
   0   2  11 79.2252 26.0997   3
   0  -2  11 84.6117 24.1254   5
   0   2  11 101.943 22.6900   5
   0   2  12 649.201 69.5179   5
   0  -2  12 684.767 70.0024   5
   0  -2  12 775.945 71.7830   3
   0   2  12 676.302 70.5877   3
   0  -2  13 57.1797 28.5163   9
   0   2  13 87.6080 27.0872   3
   0  -2  13 73.5535 30.3346   3
   0   2  13 37.0552 23.9256   5
   0  -2  13 80.5418 24.8144   5
   0  -2  14 118.716 31.4783   3
   0  -2  14 99.9784 30.1946   9
   0   2  14 135.626 28.1800   3
   0   2  14 152.047 25.8481   5
   0  -2  14 163.986 27.3278   5
   0   2  15-5.56267 21.9849   3
   0  -2  15 11.8984 25.4615   3
   0   2  15 39.3029 23.5283   9
   0  -2  15 31.4545 23.9562   9
   0  -2  15 39.9999 21.2104   5
   0   2  15 31.3233 20.9736   5
   0   2  16 22.6568 18.0453   9
   0  -2  16 25.2267 20.1973   9
   0  -2  16 18.9245 17.8684   5
   0   2  16 27.8322 17.7360   5
   0   2  17 1.84465 12.5765   9
   0  -2  17 4.99904 13.8561   9
   0  -3   0-8.27923 7.62984   1
   0   3   0-9.33492 8.43289   1
   0  -3   1 4223.06 457.578   1
   0  -3  -1 5459.44 457.750   1
   0   3   1 5494.86 457.866   1
   0  -3  -2 31080.5 2351.55   1
   0   3   2 26061.1 2351.33   1
   0  -3  -3 101073. 8373.06   1
   0   3   3 96009.7 8372.84   1
   0  -3   3 80633.5 8372.58   2
   0  -3  -4 73.1447 28.8504   2
   0  -3   4 65.9058 21.3147   2
   0   3   4 79.6543 18.8622   1
   0  -3  -4 85.7234 23.4577   1
   0   3  -4 83.8197 21.3979   1
   0  -3   5 4506.54 487.190   2
   0   3  -5 5407.48 486.592   1
   0  -3  -5 5495.51 487.029   2
   0  -3  -6 549.908 52.9128   2
   0  -3  -6 418.208 51.8497   1
   0   3  -6 481.256 51.1971   1
   0  -3  -7 353.318 44.4464   1
   0   3  -7 358.280 42.2986   1
   0   3  -8-11.3437 23.8088   1
   0  -3  -8 11.6001 23.3621   1
   0   3   8 10.7271 15.2755   5
   0  -3   8 38.5267 14.0740   5
   0   3   8 29.5780 16.6213   3
   0  -3   8 32.3418 16.9061   3
   0  -3  -9 8.85219 25.0286   1
   0   3  -9 44.4144 22.2745   1
   0  -3   9 48.5417 16.5898   5
   0   3   9 25.8907 17.2466   5
   0  -3   9 38.2294 19.7832   3
   0   3   9 47.2850 18.5257   3
   0  -3 -10 19.0372 27.7681   1
   0   3 -10-33.2116 27.8269   1
   0   3  10-4.78941 20.2518   3
   0  -3  10 43.3453 23.3004   3
   0  -3  10 23.4604 19.3533   5
   0   3  10 16.9234 19.2095   5
   0   3  11 62.9531 24.4679   3
   0  -3  11 91.4492 28.6428   3
   0   3  11 45.1496 21.7649   5
   0  -3  11 87.3228 23.5386   5
   0  -3  12 344.443 43.7117   3
   0   3  12 373.321 41.2263   3
   0   3  12 308.971 39.5611   5
   0  -3  12 330.556 40.5179   5
   0  -3  12 346.463 42.8669   9
   0  -3  13-13.9109 27.8766   9
   0  -3  13 25.6460 30.0761   3
   0   3  13 3.56413 24.6503   3
   0  -3  13-6.32547 24.5691   5
   0   3  13 17.8505 23.1172   5
   0  -3  14-43.1828 29.9925   3
   0  -3  14 14.2706 26.2487   9
   0   3  14 2.87961 24.0184   3
   0   3  14-4.79029 22.4132   5
   0  -3  14 13.6218 22.9481   5
   0   3  15 105.257 23.3672   3
   0  -3  15 64.5313 27.9443   3
   0  -3  15 114.232 26.5915   9
   0   3  15 116.760 22.3747   5
   0  -3  15 94.0053 22.6721   5
   0  -3  16 4.83163 19.4935   9
   0   3  16-9.23169 17.5163   9
   0   3  16-2.79375 16.6379   5
   0  -3  16-11.2754 17.1982   5
   0  -3  17 11.7317 12.5349   9
   0   3  17 4.90807 12.7543   9
   0  -4   0 64942.4 6029.39   1
   0   4   0 64198.7 6029.36   1
   0   4   1 83.7781 18.7370   1
   0   4  -1 62.4120 17.6977   1
   0  -4   1 58.0151 14.8538   1
   0  -4  -1 88.2983 16.6825   1
   0  -4  -2 9241.18 765.386   1
   0   4   2 9492.06 765.492   1
   0   4   3 31403.2 3077.27   1
   0  -4  -3 37409.6 3077.56   1
   0  -4   3 30832.7 3077.42   1
   0   4   4 1867.73 163.366   1
   0  -4  -4 1886.04 164.074   1
   0  -4   4 1510.93 163.048   2
   0  -4  -5 227.766 34.0668   2
   0   4   5 179.892 26.1933   1
   0   4  -5 166.185 28.1705   1
   0  -4   5 232.277 31.5837   2
   0   4  -6 1089.40 104.982   1
   0  -4  -6 1308.88 107.435   2
   0  -4  -6 927.391 105.642   1
   0  -4  -7 556.033 53.1921   2
   0   4  -7 496.440 52.1439   1
   0  -4  -7 414.156 53.9632   1
   0   4   8 3240.36 294.227   5
   0  -4   8 3320.77 294.056   5
   0   4  -8 2478.02 294.853   1
   0  -4  -8 2219.91 295.166   1
   0  -4   8 3592.99 294.312   3
   0   4   8 3292.05 294.401   3
   0   4  -9 49.5072 25.4465   1
   0  -4  -9 36.2218 26.7651   1
   0  -4   9 82.2656 17.7370   5
   0   4   9 36.1078 18.2689   5
   0  -4   9 57.1931 21.6146   3
   0   4   9 74.5656 19.5030   3
   0   4 -10 17.9508 28.2197   1
   0  -4 -10 26.6894 27.2218   1
   0   4  10-11.8198 20.6520   3
   0  -4  10-5.01571 23.7788   3
   0   4  10 16.4567 19.4441   5
   0  -4  10 4.66418 19.5904   5
   0  -4  11 837.183 80.5866   3
   0   4  11 767.384 78.3377   3
   0   4  11 776.072 78.0387   5
   0  -4  11 814.687 78.1816   5
   0  -4  11 756.876 79.4213   9
   0  -4  12 643.626 66.2177   3
   0   4  12 566.545 63.3276   3
   0   4  12 589.857 62.8916   5
   0  -4  12 674.251 63.5733   5
   0  -4  12 618.807 65.4046   9
   0   4  13 628.045 63.0929   3
   0  -4  13 643.056 66.5638   3
   0  -4  13 603.750 65.0117   9
   0   4  13 572.511 62.5099   5
   0  -4  13 635.048 63.2298   5
   0  -4  14 62.3691 27.3001   9
   0   4  14 67.6136 23.6836   3
   0   4  14 64.5207 22.7410   5
   0  -4  14 74.1159 24.9190   5
   0  -4  14 102.045 31.4875   3
   0  -4  15 363.633 41.3268   9
   0  -4  15 342.877 40.1158   5
   0   4  15 360.130 39.3626   5
   0   4  15 342.810 39.1641   3
   0  -4  16 22.1125 19.7745   9
   0   4  16 14.3428 16.5231   5
   0   5   0 79.6812 19.2737   1
   0  -5   0 42.5465 20.3651   1
   0   5   1 46102.0 4068.99   1
   0  -5  -1 44219.3 4068.73   1
   0  -5   1 42741.4 4068.80   1
   0   5  -1 41922.0 4068.76   1
   0   5  -2 1510.95 149.510   1
   0   5   2 1649.96 150.053   1
   0  -5  -2 1783.63 149.164   1
   0  -5   2 1402.33 148.836   1
   0  -5  -3 10419.1 1148.32   2
   0  -5   3 11341.8 1147.78   1
   0   5   3 12798.5 1147.73   1
   0  -5  -3 14048.3 1147.92   1
   0   5   4 131.196 24.6188   1
   0  -5  -4 145.198 26.7505   1
   0  -5   4 117.573 20.7877   2
   0  -5   5 4130.42 426.600   2
   0   5   5 4845.48 426.533   1
   0  -5  -5 4692.82 427.762   2
   0   5  -6 1129.75 126.627   1
   0  -5  -6 1454.90 129.392   2
   0   5   6 1483.27 126.996   1
   0   5  -7 3665.42 344.669   1
   0  -5  -7 3116.91 345.041   1
   0  -5  -7 4348.88 345.601   2
   0  -5   8 903.570 89.9160   8
   0   5  -8 816.427 84.0006   1
   0  -5  -8 651.391 84.9957   1
   0  -5   8 863.891 81.4413   5
   0  -5   8 955.313 82.1866   3
   0   5   8 794.440 82.0236   3
   0  -5  -9 76.3702 29.2467   1
   0   5  -9 126.229 30.2756   1
   0  -5   9 147.969 22.6194   5
   0  -5   9 158.357 25.8075   3
   0   5   9 149.410 23.8236   3
   0  -5   9 134.348 45.4275   8
   0  -5  10 631.412 59.5336   3
   0   5  10 525.593 57.4944   3
   0  -5  10 617.971 58.9542   9
   0   5  10 523.314 56.9130   5
   0  -5  10 591.746 57.1799   5
   0  -5  11 217.443 32.4353   9
   0   5  11 197.221 29.6114   5
   0  -5  11 225.625 30.6474   5
   0   5  11 177.496 29.6374   3
   0  -5  11 181.035 36.2154   3
   0  -5  12 45.0018 28.0656   9
   0   5  12 20.7587 23.3999   3
   0  -5  12 63.4534 32.1811   3
   0   5  12 28.1192 22.8507   5
   0  -5  12 34.4570 24.6090   5
   0  -5  13 81.9337 29.1077   9
   0   5  13 34.8060 23.4118   3
   0  -5  13 65.4294 24.9960   5
   0   5  13 43.8590 24.4675   5
   0  -5  13 70.2417 32.4472   3
   0  -5  14-7.04537 26.7069   9
   0   5  14-1.01097 21.8258   3
   0  -5  14 17.0865 30.3222   3
   0  -5  14 20.8002 23.1314   5
   0   5  14 29.8487 21.6305   5
   0  -5  15 300.409 38.9642   5
   0   5  15 344.109 38.0268   5
   0  -5  15 384.569 40.5883   9
   0   5  16 6.58775 15.9654   5
   0  -5  16 18.5612 20.5669   9
   0  -6   0 25849.4 2385.48   1
   0   6   0 25233.5 2385.44   1
   0   6  -1 3430.94 357.332   1
   0  -6  -1 3876.99 356.861   1
   0  -6   1 3636.55 357.045   1
   0   6   1 4601.63 358.061   1
   0   6  -2 208.016 29.6393   1
   0   6   2 227.128 31.8297   1
   0  -6  -2 257.680 27.9609   1
   0  -6   2 178.330 27.2124   1
   0   6   3 3169.36 291.823   1
   0  -6   3 2549.79 291.516   1
   0   6  -3 3137.09 291.685   1
   0  -6  -3 2917.01 293.673   2
   0   6   4 92.2233 22.9704   1
   0  -6   4 67.3568 15.7724   2
   0  -6  -4 95.8879 22.5602   1
   0   6   5 290.325 33.6786   1
   0  -6   5 224.637 33.1983   2
   0   6   6 1521.85 153.952   1
   0  -6  -6 1829.75 157.101   2
   0   6   7 621.264 51.9363   4
   0  -6  -7 594.058 54.4997   2
   0   6  -7 397.005 51.8019   1
   0  -6  -7 411.122 52.2957   1
   0  -6   7 439.214 48.1493   9
   0  -6   8 62.6037 18.9974   9
   0   6  -8 51.3091 26.4849   1
   0  -6  -8 7.67244 26.6256   1
   0  -6   8 83.5004 41.5470   8
   0  -6   8 56.1847 20.1699   3
   0   6   8 65.8155 18.4447   3
   0  -6   8 44.6261 16.4953   5
   0  -6   9 94.5421 23.0629   9
   0   6  -9 79.3312 30.4304   1
   0  -6  -9 40.9217 27.8753   1
   0  -6   9 62.7284 24.2356   3
   0   6   9 94.8187 20.7346   3
   0  -6   9 87.8259 20.2694   5
   0  -6   9 150.319 44.3424   8
   0  -6  10 413.572 47.9332   9
   0  -6  10 432.902 49.3030   3
   0   6  10 409.352 45.6906   3
   0  -6  10 439.442 46.4637   5
   0  -6  10 445.918 62.5833   8
   0  -6  11 29.2604 27.6677   9
   0   6  11 44.7662 22.2743   3
   0  -6  11 51.3318 30.7409   3
   0  -6  11 58.8582 25.2663   5
   0  -6  12 20.9176 27.9576   9
   0   6  12-16.9392 21.8443   3
   0  -6  12 16.9587 25.3719   5
   0   6  12 3.52575 22.3698   5
   0  -6  12 19.5601 32.5876   3
   0  -6  13 178.232 33.3989   9
   0   6  13 209.080 28.9088   3
   0  -6  13 191.129 31.3496   5
   0   6  13 175.791 29.6069   5
   0  -6  13 194.980 37.0932   3
   0  -6  14 61.7187 26.6018   9
   0   6  14 52.5741 21.6831   3
   0  -6  14 50.9905 30.9314   3
   0  -6  14 42.3063 23.4492   5
   0   6  14 39.2867 21.6155   5
   0   6  15 104.154 21.5868   5
   0  -6  15 105.581 26.1410   9
   0   6  16 78.3640 17.7275   5
   0  -6  16 105.439 21.2405   9
   0  -7   0 0.75673 17.9803   1
   0   7   0-1.80663 19.1861   1
   0   7   1 1125.40 99.2503   1
   0   7  -1 931.395 97.5868   1
   0  -7  -1 1079.48 97.0635   1
   0  -7   1 967.818 97.2272   1
   0  -7   2 637.094 68.1332   1
   0   7  -2 616.656 68.6049   1
   0  -7  -2 774.251 67.7107   1
   0   7   2 775.183 70.7716   1
   0   7  -3 20490.2 2042.61   1
   0   7   3 22672.3 2042.94   1
   0  -7  -3 22630.2 2042.65   1
   0  -7  -4 130.955 38.5005   2
   0  -7  -4 132.649 28.7626   1
   0   7  -4 153.226 27.2205   1
   0   7   4 170.916 27.2354   1
   0   7   5 2003.17 182.093   1
   0   7  -5 1841.64 182.134   1
   0   7   6 404.114 43.8004   1
   0  -7   7 67.3843 18.5513   9
   0  -7   7 135.853 41.8612   8
   0  -7  -7 84.9200 31.9354   2
   0   7   7 109.272 26.6635   4
   0   7   7 72.4715 18.6973   5
   0  -7   7 88.7567 17.2447   5
   0   7   8 398.263 42.8283   3
   0  -7   8 480.800 56.9521   8
   0  -7   8 417.212 43.1777   9
   0   7  -8 410.337 47.3120   1
   0  -7  -8 453.750 48.0214   2
   0  -7  -8 237.689 46.8978   1
   0   7   8 381.720 42.3699   5
   0  -7   8 417.153 41.9853   5
   0  -7   9 73.0991 48.6071   8
   0  -7   9 98.2672 24.5474   9
   0   7  -9 107.791 31.1613   1
   0  -7  -9 89.3758 28.5947   1
   0   7   9 53.4306 21.1892   3
   0  -7   9 102.261 21.2643   5
   0  -7  10 272.845 56.4313   8
   0   7  10 262.573 34.5062   3
   0  -7  10 310.345 39.0921   3
   0  -7  10 268.203 35.3596   5
   0  -7  10 283.685 37.7214   9
   0  -7  11 359.066 61.0295   8
   0  -7  11 400.641 47.5288   9
   0   7  11 392.506 43.3101   3
   0  -7  11 383.981 48.9606   3
   0  -7  11 394.833 45.3101   5
   0  -7  12 104.023 35.6127   3
   0  -7  12 129.690 30.9936   9
   0   7  12 98.4104 23.3107   3
   0  -7  12 125.311 28.4629   5
   0  -7  13 62.7256 33.7053   3
   0   7  13 54.3941 21.4718   3
   0  -7  13 42.0449 25.5525   5
   0  -7  13 61.9789 27.7983   9
   0  -7  14 483.355 53.4706   9
   0  -7  14 498.182 51.6961   5
   0   7  14 466.646 50.3852   5
   0   7  15 100.383 21.3866   5
   0  -7  15 138.350 26.8715   9
   0   7  16 48.6780 15.1509   5
   0  -7  16 26.0780 19.6177   9
   0   8   0 2208.72 207.372   1
   0  -8   0 2202.13 207.324   1
   0  -8  -1 4915.55 447.603   1
   0   8   1 5284.97 448.172   1
   0  -8   1 4313.01 447.657   1
   0   8  -1 4778.81 447.718   1
   0   8   2 3620.88 282.487   1
   0  -8  -2 2913.89 280.864   1
   0   8  -2 3077.03 281.376   1
   0  -8   2 2712.71 281.240   1
   0  -8  -3 2197.28 184.528   1
   0   8  -3 1726.77 184.379   1
   0   8   3 1991.11 185.253   1
   0   8   4 9222.16 853.684   1
   0   8  -4 8688.75 853.425   1
   0  -8  -4 9873.09 854.808   2
   0  -8  -5 3339.88 316.838   2
   0   8   5 3360.45 315.369   1
   0   8  -5 3349.42 315.233   1
   0   8   6 534.823 52.6992   1
   0   8  -6 466.625 53.7498   1
   0  -8   7 236.980 30.8425   3
   0  -8   7 229.157 29.5589   9
   0  -8   7 342.061 47.7733   8
   0   8   7 317.944 35.4446   4
   0   8   7 205.448 30.1438   5
   0  -8  -7 332.825 40.3588   2
   0  -8   7 233.503 28.7437   5
   0   8   8 1617.81 146.579   3
   0  -8   8 1542.22 146.551   9
   0  -8   8 1819.91 152.726   8
   0  -8  -8 1847.55 149.225   2
   0   8   8 1543.61 146.521   5
   0  -8   8 1576.97 146.153   5
   0  -8   9 15.9035 47.4242   8
   0  -8   9-11.6525 23.4566   9
   0   8   9 3.59912 19.2156   3
   0   8   9-1.17838 20.7288   5
   0  -8   9-16.7387 20.8484   5
   0   8  -9-23.1299 31.6861   1
   0  -8  10 548.614 58.2569   9
   0  -8  10 557.071 73.6638   8
   0   8  10 523.528 55.9362   3
   0  -8  10 553.925 57.3513   5
   0  -8  11 67.5911 49.5315   8
   0  -8  11 57.9078 33.5672   3
   0  -8  11 24.3326 28.6709   9
   0   8  11 48.5085 21.9789   3
   0  -8  11 70.0451 26.2531   5
   0  -8  12 63.1711 35.1913   3
   0  -8  12 62.3096 28.7769   9
   0   8  12 64.9265 21.3395   3
   0  -8  12 68.5786 26.6152   5
   0  -8  13 21.3543 32.5902   3
   0  -8  13 16.7159 28.0835   9
   0  -8  13 10.1279 24.9388   5
   0  -8  14 41.8829 27.2397   9
   0  -8  15 42.0102 24.1106   9
   0   8  15 67.8119 18.4035   5
   0  -8  16 3.81761 18.7553   9
   0   8  16-1.88436 15.0233   9
   0   8  16 6.61273 14.1279   5
   0   9   0 16.6937 19.6632   1
   0  -9   0 24.8097 18.0745   1
   0  -9  -1 14045.9 1268.53   1
   0   9  -1 12600.9 1268.50   1
   0  -9   1 12625.4 1268.56   1
   0   9   1 16378.1 1269.35   1
   0   9   2 4952.67 426.836   1
   0   9  -2 4246.24 425.870   1
   0  -9  -2 4607.90 425.733   1
   0   9   3 2286.59 210.434   1
   0  -9  -3 2306.77 209.365   1
   0   9  -3 2088.15 209.671   1
   0   9  -4 999.932 105.496   1
   0  -9  -4 1202.82 111.193   2
   0   9   4 1124.83 105.665   1
   0  -9  -5 487.026 54.6157   2
   0   9   5 566.055 48.9890   1
   0  -9  -6 5736.65 450.741   2
   0   9   6 5421.77 449.494   1
   0   9  -6 4817.16 449.572   1
   0  -9   6 4982.44 450.679   8
   0   9   6 4395.67 448.432   5
   0  -9   6 4491.67 448.342   3
   0  -9   7 1549.63 135.435   3
   0   9  -7 1562.45 137.448   1
   0   9   7 1508.87 136.278   1
   0  -9   7 1357.11 135.145   9
   0  -9   7 1413.71 141.023   8
   0   9   7 1294.50 135.164   5
   0  -9   7 1377.65 134.827   5
   0  -9   8 3105.70 281.777   3
   0  -9   8 3155.66 281.707   9
   0  -9   8 3268.34 285.758   8
   0  -9  -8 3567.59 284.196   2
   0   9   8 2910.51 281.733   5
   0  -9   8 3107.00 281.388   5
   0  -9   9 37.0837 25.9440   9
   0   9   9 58.9223 22.4596   5
   0  -9   9 57.1089 23.3084   5
   0   9   9 59.0981 21.2147   3
   0  -9   9 15.0432 49.5296   8
   0   9  10 327.007 42.3710   3
   0  -9  10 422.664 47.3988   9
   0   9  10 403.810 43.8873   5
   0  -9  10 402.975 45.2825   5
   0  -9  10 383.562 64.4481   8
   0  -9  11 546.615 77.3246   8
   0  -9  11 550.519 66.0910   9
   0   9  11 684.276 62.5793   3
   0  -9  11 627.454 64.9030   5
   0  -9  12 12.4175 42.3951   8
   0  -9  12 57.7397 30.9597   9
   0  -9  12 34.5734 26.5314   5
   0  -9  12 28.5157 33.6953   3
   0  -9  13 100.625 30.8984   9
   0  -9  14 121.696 30.4081   9
   0  -9  15 37.6888 24.3729   9
   0   9 -16 36.6816 17.8257   3
   0   9  16 27.8301 14.2612   9
   0  -9  16 50.5833 17.7941   9
   0  10   0 114.634 25.4696   1
   0  10   1 29.7740 28.3187   1
   0 -10  -1 29.4706 18.3214   1
   0  10  -1 46.1865 18.5511   1
   0  10   2 1135.88 97.9468   1
   0  10  -2 891.147 94.4862   1
   0  10  -3 460.491 50.8450   1
   0  10   3 475.846 53.0330   1
   0  10  -4 16464.4 1590.17   1
   0  10   4 16759.9 1590.33   1
   0 -10  -4 18585.0 1591.54   2
   0  10  -5 18.5259 26.2411   1
   0 -10  -5 64.1623 36.1926   2
   0  10   5 31.0267 25.1824   1
   0  10   6 3103.94 263.864   1
   0  10  -6 2518.63 264.024   1
   0 -10  -6 3194.31 265.850   2
   0 -10   6 2587.92 265.895   8
   0 -10   6 2681.54 262.898   9
   0  10   6 3506.08 263.684   4
   0  10   6 2399.83 262.718   5
   0 -10   6 2789.80 262.956   3
   0 -10   7 1307.12 117.438   3
   0  10   7 1173.07 117.948   1
   0  10  -7 1246.33 119.493   1
   0 -10   7 1182.01 123.438   8
   0 -10   7 1236.88 117.176   9
   0  10   7 1170.26 117.015   5
   0 -10   7 1215.25 116.791   5
   0 -10   8 813.746 73.5955   3
   0  10  -8 642.479 75.0785   1
   0  10   8 727.946 72.1499   5
   0 -10   8 711.727 71.7202   5
   0 -10   8 696.797 72.4701   9
   0 -10   8 729.855 84.8661   8
   0 -10   9 1595.60 143.936   3
   0 -10   9 1506.57 143.231   9
   0 -10   9 1441.64 150.948   8
   0  10   9 1404.64 142.641   5
   0 -10   9 1506.92 142.699   5
   0 -10  10 40.8578 28.3815   9
   0 -10  10-8.26770 26.6696   5
   0  10  10 30.7620 23.6885   5
   0 -10  10 69.6741 54.2810   8
   0 -10  11 1490.21 147.334   8
   0 -10  11 1548.40 141.334   9
   0  10  11 1348.87 139.839   5
   0 -10  11 1513.46 140.328   5
   0 -10  12 295.417 53.0115   8
   0  10  12 335.682 38.5850   5
   0 -10  12 319.050 44.0058   9
   0 -10  13 103.163 31.6608   9
   0 -10  14 103.676 29.0934   9
   0 -10  15 38.4897 23.4053   9
   0  10  16 19.6240 12.7565   9
   0 -10  16 11.2251 16.1810   9
   0  10 -16 17.1633 16.3877   3
   0  11   0 17.3215 24.9037   1
   0  11  -1 412.620 46.9152   1
   0  11   1 466.418 52.5993   1
   0  11  -2 73.2508 27.9596   1
   0  11   2 178.762 37.9764   1
   0 -11  -3 8151.87 731.629   2
   0  11  -3 7108.58 729.829   1
   0  11   3 8603.88 730.555   1
   0 -11  -4 1083.55 102.510   2
   0  11  -4 933.955 97.5375   1
   0  11   4 996.631 97.0255   1
   0  11  -5 6016.17 549.851   1
   0  11   5 7046.13 550.202   1
   0 -11  -5 6743.17 551.277   2
   0 -11   5 5092.42 548.822   3
   0  11   5 5798.00 548.904   5
   0 -11   5 5860.80 550.498   8
   0 -11   6 307.615 52.6812   8
   0 -11   6 368.417 39.8115   9
   0  11   6 303.578 38.6885   5
   0 -11   6 388.527 40.5198   3
   0  11   6 403.054 40.8750   1
   0 -11  -6 283.181 48.2854   2
   0  11  -6 362.940 43.0127   1
   0 -11   7 488.162 69.3090   8
   0 -11   7 509.076 56.6035   9
   0  11   7 608.509 57.0005   1
   0 -11  -7 667.977 63.1937   2
   0  11  -7 506.687 59.3951   1
   0  11   7 545.327 55.6288   5
   0 -11   7 524.017 57.2311   3
   0 -11   8 13.6622 27.8358   3
   0  11  -8-4.81239 31.5613   1
   0  11   8 18.7006 22.8810   5
   0 -11   8 50.9716 49.3116   8
   0 -11   8 12.2340 25.4640   9
   0 -11   9 291.899 62.9257   8
   0 -11   9 314.619 44.2814   9
   0  11   9 355.267 40.9104   5
   0 -11   9 384.841 46.1320   3
   0 -11  10-33.7051 31.5710   9
   0 -11  10 26.0489 34.4886   3
   0 -11  10 50.4983 51.9599   8
   0  11  10 9.03042 24.3963   5
   0 -11  11 71.3087 49.4106   8
   0  11  11 60.9233 24.4057   5
   0 -11  11 49.3579 32.5032   9
   0 -11  12 198.471 44.9097   8
   0  11  12 162.565 28.0191   5
   0 -11  12 167.682 36.8566   9
   0  11  13 231.434 29.8080   5
   0 -11  13 222.235 37.4039   9
   0 -11  13 227.954 39.3329   8
   0 -11  14 100.928 27.1744   9
   0  11  14 35.7498 18.5761   5
   0 -11  15 95.2667 24.1383   9
   0  11  16 18.5455 12.1340   9
   0  11 -16 23.2003 14.9116   3
   0  12   0 2740.31 258.540   1
   0  12   1 12042.2 1036.08   1
   0  12  -1 10422.9 1035.40   1
   0  12  -2 220.672 35.0922   1
   0  12   2 430.714 43.1927   1
   0 -12  -3 4521.22 409.830   2
   0  12   3 4985.97 408.198   1
   0  12  -3 3885.07 407.099   1
   0 -12  -4 678.129 67.6371   2
   0  12  -4 571.594 59.4223   1
   0  12   4 628.471 59.8150   1
   0 -12   5 295.960 41.3634   9
   0  12   5 385.142 39.2100   5
   0  12   5 464.611 43.5599   1
   0  12  -5 308.977 43.6818   1
   0 -12  -5 438.114 51.2215   2
   0 -12   6 115.142 25.9779   9
   0  12   6 66.3913 22.0288   5
   0 -12  -6 118.854 35.8659   2
   0  12  -6 79.7855 27.4704   1
   0  12   6 107.478 24.0729   1
   0 -12   6 91.0282 42.6925   8
   0 -12   7 16.1022 25.3947   9
   0  12   7 6.20859 22.0408   5
   0  12  -7-5.24524 28.1125   1
   0 -12  -7-19.3183 33.5129   2
   0 -12   7 17.1265 45.4349   8
   0 -12   8-24.2763 28.9458   9
   0  12   8 19.4813 23.2087   5
   0 -12   8 0.78142 29.2354   3
   0 -12   8 74.2035 52.9992   8
   0  12   9 206.316 32.0102   5
   0 -12   9 168.700 59.3510   8
   0 -12   9 185.908 36.8103   9
   0  12  10 563.823 60.5993   5
   0 -12  10 510.138 78.6288   8
   0 -12  10 617.877 64.4449   9
   0  12  11 324.271 39.3464   5
   0 -12  11 265.550 57.3977   8
   0 -12  11 348.819 45.5757   9
   0  12  12 247.383 33.5884   5
   0 -12  12 284.397 39.9851   9
   0 -12  12 247.663 48.3912   8
   0 -12  13 93.8015 31.1288   9
   0  12  13 72.3207 20.7542   5
   0 -12  13 52.0300 32.1198   8
   0 -12  14 181.068 29.6698   9
   0  12  14 99.0353 21.0213   5
   0 -12  15 164.664 26.1176   9
   0  12 -15 158.394 26.2482   3
   0  12  15 130.677 19.7512   5
   0  13   0-23.0196 24.8477   1
   0  13  -1 1145.83 118.267   1
   0  13   1 1319.83 119.168   1
   0  13   2 608.126 55.6772   1
   0  13  -2 409.269 50.3479   1
   0 -13  -3 4236.42 347.453   2
   0  13  -3 3173.00 344.294   1
   0  13   3 4187.15 345.730   1
   0 -13   4 195.646 30.7498   9
   0  13   4 160.140 26.7630   5
   0 -13  -4 232.750 43.7678   2
   0  13   4 268.221 33.4476   1
   0  13  -4 201.143 33.9579   1
   0 -13   4 148.764 41.4903   8
   0 -13   5 119.398 27.4640   9
   0  13   5 78.9396 21.9341   5
   0 -13  -5 149.588 38.5963   2
   0  13  -5 98.5757 28.3774   1
   0  13   5 195.206 28.2094   1
   0 -13   6 355.943 41.7174   9
   0  13   6 323.719 38.5319   5
   0  13  -6 296.725 43.9120   1
   0 -13  -6 384.951 48.5465   2
   0 -13   6 316.504 54.4198   8
   0 -13   7 1146.32 105.527   9
   0 -13   7 1136.42 114.173   8
   0  13   7 1069.17 104.241   5
   0 -13  -7 1038.01 109.147   2
   0  13  -7 927.682 106.685   1
   0  13   8 76.7322 25.5708   5
   0 -13   8-2.84334 54.9179   8
   0 -13   8 90.7667 32.1785   9
   0  13   9 851.292 88.1864   5
   0 -13   9 911.509 91.1502   9
   0 -13   9 973.939 101.273   8
   0 -13  10 218.785 58.2983   8
   0  13  10 193.171 32.4752   5
   0 -13  10 230.977 39.0173   9
   0 -13  11-14.5072 47.0680   8
   0  13  11 25.5412 24.1776   5
   0 -13  11 76.6704 32.6498   9
   0  13  12 787.926 75.9478   5
   0 -13  12 799.894 79.4496   9
   0 -13  12 656.964 82.9764   8
   0 -13  13 38.7746 30.0564   8
   0  13  13 51.1136 19.3781   5
   0 -13  13 85.1132 30.1009   9
   0  13  14 164.573 23.2230   5
   0 -13  14 188.735 30.9351   9
   0 -13  15-7.37699 19.5225   9
   0  13 -15 15.8032 18.6962   3
   0  13  15 2.24077 12.9646   5
   0  14   0 681.526 70.0301   1
   0  14  -1 439.711 55.0904   1
   0  14   1 589.133 56.6306   1
   0  14  -2 4908.01 494.779   1
   0  14   2 6042.01 495.974   1
   0 -14  -2 5064.44 496.706   2
   0 -14   3 284.668 39.9159   9
   0  14   3 301.776 34.0084   5
   0  14  -3 288.992 37.3169   1
   0  14   3 376.697 41.9276   1
   0 -14  -3 300.070 48.4685   2
   0  14  -3 281.800 36.3803   3
   0 -14   4 8699.86 859.969   8
   0 -14   4 8493.10 859.107   9
   0  14   4 9215.32 858.748   5
   0 -14  -4 10613.7 860.902   2
   0  14  -4 8326.38 859.496   1
   0  14   4 10822.4 860.055   1
   0 -14   5 44.3747 28.2165   9
   0  14   5-15.2134 19.3717   5
   0 -14  -5-32.6259 37.1955   2
   0  14  -5 22.1711 29.6592   1
   0 -14   5 12.5840 43.5964   8
   0 -14   6 269.751 39.0026   9
   0 -14  -6 274.949 44.3430   2
   0  14  -6 173.672 40.0010   1
   0  14   6 271.321 33.5603   5
   0  14   7 1415.68 137.248   5
   0 -14   7 1453.85 145.072   8
   0 -14   7 1437.61 138.749   9
   0  14   8 1315.81 125.965   5
   0 -14   8 1402.18 127.898   9
   0 -14   8 1033.02 135.402   8
   0  14   9 886.515 91.6771   5
   0 -14   9 987.649 95.2042   9
   0 -14   9 929.752 105.033   8
   0  14  10 752.249 77.2035   5
   0 -14  10 695.154 89.6457   8
   0 -14  10 836.805 81.6100   9
   0 -14  11 52.2782 33.4808   9
   0  14  11 27.9638 23.3259   5
   0 -14  11 16.4594 44.6669   8
   0 -14  12 4.60415 30.9278   9
   0  14  12 26.6634 21.6803   5
   0 -14  12 27.9172 37.2736   8
   0 -14  13 17.9977 28.7811   9
   0  14  13 3.02671 17.7505   5
   0 -14  13 30.5152 28.5742   8
   0  14  14 82.7264 16.9328   5
   0 -14  14 64.3282 25.8852   9
   0  14  15 19.5954 11.4282   5
   0  15   0 7.06664 30.2606   1
   0 -15   0-25.6660 29.7267   9
   0 -15   1 568.010 75.6674   8
   0 -15   1 721.308 76.9479   9
   0  15   1 739.823 73.3717   5
   0  15  -1 752.905 75.4644   1
   0 -15   2 481.459 62.9873   9
   0 -15   2 466.355 64.5877   8
   0  15  -2 533.126 59.3281   3
   0  15   2 577.857 58.2353   5
   0 -15  -2 662.390 68.6524   2
   0  15   2 768.341 64.1698   1
   0  15  -2 593.881 61.2227   1
   0 -15   3 11.2292 38.1601   8
   0 -15   3 33.9807 31.1883   9
   0  15   3 71.1670 20.8788   5
   0 -15  -3 119.434 37.8110   2
   0  15   3 67.2229 30.9080   1
   0  15  -3 76.2698 26.8054   1
   0  15  -3 19.9197 26.8228   3
   0 -15   4 1053.06 129.349   8
   0 -15   4 1381.43 125.892   9
   0  15   4 1470.39 123.552   5
   0 -15  -4 1373.48 128.199   2
   0  15  -4 1005.98 124.710   1
   0  15  -4 1298.63 124.581   3
   0 -15   5 648.780 68.1791   9
   0 -15   5 604.114 75.7448   8
   0  15  -5 523.736 67.6140   1
   0 -15  -5 624.051 71.4454   2
   0  15   5 682.260 64.2507   5
   0 -15   6 537.024 65.1125   9
   0  15   6 604.792 61.5452   5
   0  15  -6 599.935 67.4259   1
   0 -15  -6 666.769 70.5579   2
   0  15   7 63.2589 26.4550   5
   0 -15   7 41.9003 49.4333   8
   0 -15   7-31.4974 34.6401   9
   0  15   8 300.538 38.4688   5
   0 -15   8 284.392 60.9609   8
   0 -15   8 253.986 45.1985   9
   0  15   9 333.730 43.7799   5
   0 -15   9 212.960 64.9385   8
   0 -15  10 139.168 53.7087   8
   0  15  10 196.471 30.4483   5
   0 -15  10 206.276 39.1719   9
   0  15  11 252.771 30.9122   5
   0 -15  11 180.742 39.4700   9
   0 -15  11 136.427 49.8435   8
   0 -15  12 242.553 36.4954   9
   0 -15  12 166.443 39.8308   8
   0  15  12 146.357 25.8702   5
   0  15 -13 38.2556 28.3723   3
   0 -15  13 9.45392 29.3377   9
   0  15  13 12.5341 17.2476   5
   0 -15  13 11.8756 26.9663   8
   0 -15  14 116.559 24.6937   9
   0  15  14 74.9506 16.1734   5
   0  15  15 19.0999 9.50319   5
   0 -16   0 1779.80 173.187   8
   0 -16   0 2135.42 175.165   9
   0  16   0 1651.14 173.158   5
   0  16   0 1792.51 175.755   1
   0 -16   1 164.086 33.9405   8
   0 -16   1 212.341 37.2911   9
   0  16  -1 157.987 30.2973   3
   0  16  -1 92.1023 32.2465   5
   0  16   1 176.268 28.7860   5
   0 -16  -1 114.218 43.3410   2
   0  16  -1 126.628 29.3484   1
   0  16   1 222.957 35.7881   1
   0 -16   2 52.8484 33.8253   8
   0 -16   2 33.4552 33.5280   9
   0  16  -2 24.4379 24.9903   3
   0  16   2 21.6330 21.5925   5
   0  16  -2-11.2911 28.8309   5
   0 -16  -2 45.0246 36.5255   2
   0  16   2 13.5041 30.8178   1
   0  16  -2 21.1555 27.2954   1
   0 -16   3 31.1342 39.2927   8
   0 -16   3 15.8473 33.8934   9
   0  16  -3 16.5090 26.3125   3
   0  16   3 41.8684 21.9122   5
   0  16  -3-4.85297 27.4949   1
   0 -16  -3-76.8126 39.0256   2
   0 -16   4 220.675 49.2950   8
   0 -16   4 269.245 42.5185   9
   0  16  -4 263.895 37.1782   3
   0  16   4 283.056 33.1237   5
   0  16  -4 206.207 36.9438   1
   0 -16  -4 225.482 44.2809   2
   0 -16   5 35.9706 46.1726   8
   0 -16   5-32.7177 36.1798   9
   0  16   5 3.61306 23.8443   5
   0 -16  -5 34.6686 36.5460   2
   0  16  -5-2.84375 29.5870   1
   0  16  -5 33.4105 30.6189   3
   0  16   6 769.407 76.9929   5
   0 -16   6 745.110 82.2930   9
   0  16   7 51.5535 27.5447   5
   0 -16   7 50.3059 37.7625   9
   0  16   8 309.971 39.5519   5
   0 -16   8 281.840 63.5733   8
   0 -16   8 291.171 48.5812   9
   0  16   9 1424.31 134.189   5
   0 -16   9 1441.26 137.289   9
   0 -16   9 1195.64 143.719   8
   0  16  10 366.664 43.6048   5
   0 -16  10 412.027 51.7888   9
   0 -16  10 371.220 60.8902   8
   0 -16  11-27.5318 34.7564   9
   0  16  11 32.8874 22.4182   5
   0 -16  11-18.0831 40.5264   8
   0  16 -12 282.589 42.4209   3
   0 -16  12 320.984 43.0741   9
   0  16  12 313.658 34.4274   5
   0 -16  12 252.958 44.3589   8
   0  16 -13 75.2335 26.3750   3
   0 -16  13 8.36515 28.0105   9
   0 -16  13 65.2634 25.2013   8
   0  16  13 27.4524 16.3274   5
   0  16 -14 59.2973 20.1237   3
   0 -16  14 21.7838 21.2719   9
   0  16  14 21.9301 12.6224   5
   0  17   0 11.4416 31.7242   1
   0  17   0-27.5872 26.3198   5
   0 -17   0-4.23680 27.1704   8
   0 -17   1 76.3852 35.1816   8
   0 -17   1 221.208 39.5113   9
   0  17   1 171.919 29.9542   5
   0  17  -1 218.417 34.6296   5
   0  17   1 213.626 40.0719   1
   0  17  -1 126.033 37.0321   1
   0  17  -1 149.656 33.2502   3
   0 -17   2 1464.22 130.213   9
   0 -17   2 1246.66 129.799   8
   0  17  -2 1270.57 127.127   3
   0  17  -2 1070.88 128.034   5
   0  17   2 1456.81 126.538   5
   0  17  -2 1174.18 128.599   1
   0 -17  -2 1584.50 131.403   2
   0 -17   3 229.262 46.6930   8
   0 -17   3 167.407 43.9225   9
   0  17  -3 171.886 38.5234   5
   0  17   3 232.742 31.0537   5
   0 -17  -3 306.187 42.0873   2
   0  17  -3 147.602 36.6229   1
   0  17  -3 215.406 35.2896   3
   0 -17   4 661.779 83.1433   8
   0 -17   4 787.014 79.5594   9
   0  17   4 801.645 73.1904   5
   0  17  -4 473.210 75.6930   1
   0 -17  -4 741.757 79.5015   2
   0  17  -4 755.011 75.4600   3
   0  17  -5 769.894 83.4949   3
   0  17   5 833.383 81.0899   5
   0 -17   5 883.767 87.6023   9
   0 -17   5 717.799 91.8720   8
   0  17  -6 485.061 58.6084   3
   0  17   6 523.414 53.7979   5
   0 -17   6 329.473 68.4852   8
   0 -17   6 505.609 61.6862   9
   0  17   7 787.722 79.4718   5
   0 -17   7 773.523 84.7155   9
   0  17   8 252.410 36.3248   5
   0 -17   8 303.020 46.2111   9
   0  17   9 17.4747 24.8512   5
   0 -17   9 40.3852 38.2512   9
   0 -17   9 39.0681 53.1019   8
   0 -17  10 90.0464 35.4178   9
   0  17  10 25.1194 22.8829   5
   0 -17  10-29.1845 44.6484   8
   0  17 -11 459.116 50.6315   3
   0 -17  11 388.845 51.5010   9
   0  17  11 417.128 44.0596   5
   0 -17  11 304.816 54.6313   8
   0  17 -12 143.815 32.0400   3
   0 -17  12 118.509 33.6784   9
   0 -17  12 91.4957 33.7820   8
   0  17  12 162.579 22.3886   5
   0  17 -13 120.479 25.9776   3
   0 -17  13 100.668 27.4488   9
   0  17  13 102.061 17.2699   5
   0 -17  13 57.5303 23.8674   8
   0  17  14 9.03415 10.3769   5
   0  17 -14-16.8580 17.3616   3
   0  18   0 816.708 82.6941   5
   0 -18   1 2079.35 200.803   8
   0 -18   1 2241.25 203.024   9
   0  18   1 2355.03 199.810   5
   0  18  -1 1822.09 200.191   5
   0  18  -1 1760.67 203.686   1
   0  18  -1 2151.32 200.645   3
   0 -18   2 1394.02 118.868   9
   0 -18   2 1316.80 117.595   8
   0  18  -2 1050.95 114.282   3
   0  18   2 1405.32 113.045   5
   0  18  -2 978.893 114.800   5
   0  18  -2 682.564 114.328   1
   0 -18   3 63.0025 41.9368   8
   0 -18   3-19.9468 41.8558   9
   0  18   3 11.2170 23.9657   5
   0  18  -3 53.5131 34.3300   5
   0  18  -3-7.98183 31.6634   1
   0  18  -3 18.3153 30.3454   3
   0  18  -4 1652.23 182.604   3
   0  18   4 2260.19 181.958   5
   0  18  -4 1667.65 183.789   5
   0 -18   4 1994.55 185.725   9
   0 -18   4 1847.19 185.985   8
   0  18  -5 377.418 56.4865   3
   0 -18   5 437.380 65.5527   8
   0  18   5 522.511 52.5394   5
   0 -18   5 535.822 62.8318   9
   0  18  -6 34.2978 34.6036   3
   0 -18   6 19.9762 51.4237   8
   0 -18   6-0.41531 43.1394   9
   0  18   6 66.0861 27.3408   5
   0  18  -7 105.227 37.8362   3
   0 -18   7 151.519 43.6831   9
   0  18   7 115.349 28.7620   5
   0  18  -8 658.564 79.4646   3
   0  18   8 807.270 76.0241   5
   0 -18   8 748.400 81.9877   9
   0  18  -9 14.2519 34.3260   3
   0 -18   9 46.9703 46.7039   8
   0 -18   9-2.24007 38.0662   9
   0  18   9 27.8704 24.1140   5
   0  18 -10 21.6393 32.7096   3
   0 -18  10 47.6425 43.7378   8
   0 -18  10 42.6562 36.2432   9
   0  18  10 68.5824 22.7747   5
   0  18 -11 450.116 49.8635   3
   0 -18  11 348.905 53.1925   8
   0  18  11 417.795 43.8042   5
   0 -18  11 389.024 51.3703   9
   0  18 -12 187.749 30.4042   3
   0 -18  12 101.403 32.1058   8
   0 -18  12 148.159 33.9792   9
   0  18  12 171.951 22.2422   5
   0  18 -13 46.3848 21.5328   3
   0 -18  13 23.1852 19.5780   8
   0 -18  13-15.0002 22.8873   9
   0  18  13-7.90676 12.7030   5
   0  18 -14 20.1552 14.8021   3
   0  19   0-4.45985 27.9736   5
   0  19   1 961.717 88.4109   5
   0  19  -1 820.485 89.8051   5
   0 -19   1 861.312 90.6485   8
   0  19  -1 880.949 90.4528   3
   0 -19   2 266.018 47.0840   8
   0  19  -2 195.657 42.8369   5
   0  19   2 312.521 37.5379   5
   0 -19   2 364.879 51.6819   9
   0  19  -2 308.913 44.2835   3
   0  19   3 648.009 59.6462   5
   0  19  -3 448.351 64.6190   5
   0 -19   3 523.586 69.2839   8
   0 -19   3 587.455 70.5983   9
   0  19  -3 532.115 63.4416   3
   0 -19   4 138.722 45.7595   8
   0  19   4 150.558 28.0798   5
   0  19  -4 37.0080 38.7577   5
   0 -19   4 159.185 46.3454   9
   0  19  -4 30.4385 34.8533   3
   0  19  -5 531.799 79.0855   5
   0  19   5 847.127 75.0411   5
   0 -19   5 792.980 85.3145   8
   0 -19   5 799.004 83.2742   9
   0  19  -5 640.875 77.2138   3
   0  19   6 870.326 77.0048   5
   0 -19   6 732.777 84.2351   9
   0 -19   6 655.701 86.5957   8
   0  19  -6 657.864 79.6452   3
   0 -19   7 119.359 50.2143   8
   0  19  -7-7.54168 34.6705   3
   0  19   7 28.3302 25.6540   5
   0 -19   7-2.94668 44.8884   9
   0  19  -8 46.4461 35.0777   3
   0 -19  -8 57.8673 20.4395   6
   0  19   8 77.8125 26.6213   5
   0 -19   8 84.2506 42.2794   9
   0  19  -9 40.4056 33.7839   3
   0 -19   9 12.2583 43.7933   8
   0 -19   9 47.1730 38.9395   9
   0  19   9 30.1908 22.8265   5
   0  19 -10 31.1494 30.4240   3
   0 -19  10 90.5274 39.9519   8
   0 -19  10 15.3969 36.9100   9
   0  19  10 28.5827 19.3069   5
   0  19 -11 247.943 37.0215   3
   0 -19  11 238.566 40.2040   8
   0  19  11 235.007 29.5444   5
   0 -19  11 286.785 39.8348   9
   0  19 -12 37.5907 24.3292   3
   0 -19  12 3.87037 24.7714   8
   0 -19  12-7.74175 26.2997   9
   0  19  12 39.9043 14.5415   5
   0  19 -13 4.20973 19.1057   3
   0  19  13 0.87075 10.7993   5
   0 -19  13-8.70055 15.9644   8
   0  20   0 1137.38 111.381   5
   0  20   1 94.2405 27.6918   5
   0  20  -1 30.5234 30.3406   5
   0 -20   1 46.7606 34.0285   8
   0 -20   2 715.617 82.1413   8
   0  20  -2 576.516 79.9168   5
   0 -20   2 830.467 86.5239   9
   0  20  -2 652.565 81.3872   3
   0 -20   3 1046.58 101.745   8
   0  20  -3 687.167 98.0517   5
   0  20   3 1172.35 95.9896   5
   0 -20   3 1122.47 103.813   9
   0  20  -3 773.058 98.4841   3
   0  20  -4 2017.03 267.908   5
   0  20   4 3832.63 267.430   5
   0 -20   4 2767.58 269.922   8
   0 -20   4 3102.77 270.693   9
   0  20  -4 2187.56 268.034   3
   0 -20   5 143.626 50.4174   8
   0  20   5 277.652 34.3077   5
   0  20  -5 162.932 42.0630   5
   0 -20   5 244.361 50.4550   9
   0  20  -5 209.086 41.1063   3
   0 -20   6 5.58853 46.7060   8
   0  20  -6 64.2408 34.2644   3
   0 -20   6 42.4673 44.9794   9
   0  20   6 48.0880 26.0585   5
   0  20  -7 440.068 63.0021   3
   0  20   7 633.677 58.9985   5
   0 -20   7 541.101 67.8679   9
   0 -20   7 535.209 70.3820   8
   0  20  -8 103.654 33.8766   3
   0 -20  -8 66.6696 20.2825   6
   0  20   8 92.5561 25.4469   5
   0 -20   8 131.723 41.5637   9
   0  20  -9-34.5710 31.6257   3
   0 -20   9-11.0241 37.6258   9
   0 -20   9 78.8008 42.8446   8
   0  20   9-7.21091 21.2757   5
   0  20 -10-30.3866 30.2639   3
   0 -20  10 41.4107 35.0120   9
   0 -20  10 89.1066 36.6104   8
   0  20  10 30.3587 19.3932   5
   0  20 -11 50.6707 26.2604   3
   0 -20  11 31.4903 29.8567   9
   0  20  11-7.06345 15.8907   5
   0  20 -12 15.4698 21.8395   3
   0 -20  12 34.0684 22.5915   9
   0  20  12-4.23975 12.4846   5
   0 -20  12-13.4785 21.8814   8
   0  20 -13 28.3516 15.8466   3
   0  21   0 44.1219 27.5365   5
   0  21  -1-12.5418 28.0555   5
   0  21   1-6.00962 25.3256   5
   0 -21   2 82.8054 35.8705   8
   0  21   2 67.4018 26.4750   5
   0  21  -2 56.6575 32.2871   5
   0  21  -2 52.6253 36.0688   3
   0 -21   3 949.764 99.6233   8
   0  21  -3 714.609 97.4573   5
   0  21   3 1279.11 95.9410   5
   0 -21   3 1035.06 102.179   9
   0  21  -3 707.963 98.2006   3
   0 -21   4 441.158 63.6260   8
   0  21   4 621.159 55.2842   5
   0 -21   4 472.188 65.6138   9
   0  21  -4 394.745 59.7739   3
   0 -21   5 1291.98 131.497   8
   0  21   5 1547.96 126.458   5
   0 -21   5 1424.80 132.606   9
   0 -21   6 42.8203 43.8469   8
   0  21   6 50.3592 25.9227   5
   0 -21   6 119.970 42.6171   9
   0  21  -6 82.7955 35.4733   3
   0 -21   7 48.3133 43.0483   8
   0  21  -7 45.2272 33.7937   3
   0  21   7 78.9447 24.7070   5
   0 -21   7 93.0239 40.8877   9
   0 -21   8 211.306 45.6114   8
   0 -21  -8 212.106 26.8504   6
   0  21   8 211.867 30.7543   5
   0  21  -8 163.891 37.1816   3
   0 -21   8 263.855 45.2265   9
   0  21  -9 28.8498 29.6285   3
   0 -21   9 17.4161 35.2989   9
   0  21   9 43.9054 19.9717   5
   0  21 -10 40.4305 27.4503   3
   0 -21  10 38.8641 32.0883   8
   0 -21  10 69.4532 31.6763   9
   0  21  10 11.2713 17.5328   5
   0  21 -11 30.0250 24.7771   3
   0 -21  11 71.8709 26.2044   8
   0 -21  11 95.9365 26.3423   9
   0  21  11 58.1147 14.8240   5
   0 -21  12 2.01332 17.3958   8
   0  21  12 27.2937 10.8377   5
   0  21 -12 0.32956 19.5775   3
   0  22   0 711.494 72.8605   5
   0  22  -1 27.1013 27.5201   5
   0  22   1 59.0226 26.7254   5
   0 -22   1 82.9803 31.0349   8
   0  22  -2 98.9365 30.7038   5
   0  22   2 124.022 27.1489   5
   0 -22   2 104.692 35.1145   8
   0 -22   3 951.147 99.1270   6
   0 -22   3 1047.39 105.427   8
   0 -22   4 1182.36 129.391   8
   0  22   4 1626.46 125.475   5
   0 -22   4 1363.73 131.023   9
   0 -22   5-21.1773 40.0933   8
   0  22   5 15.0215 23.5727   5
   0 -22   5 25.4840 42.4206   9
   0  22  -5-29.0173 34.1888   3
   0 -22   6 317.486 55.5861   8
   0  22  -6 275.277 49.6280   3
   0  22   6 457.805 44.2705   5
   0 -22   6 452.404 56.1349   9
   0 -22   7 233.461 44.4462   8
   0  22  -7 147.499 38.3092   3
   0 -22  -7 238.633 28.7829   6
   0  22   7 207.440 30.4307   5
   0 -22   7 213.584 43.6258   9
   0 -22   8 31.4608 36.6229   8
   0  22  -8 99.6330 31.8189   3
   0 -22   8 56.5857 35.8484   9
   0  22   8 68.1903 21.8436   5
   0 -22  -8 71.5933 18.0481   6
   0  22  -9 30.0407 28.5790   3
   0 -22   9 86.3718 32.4815   9
   0  22   9 46.2022 18.8796   5
   0  22 -10 82.3492 27.2297   3
   0 -22  10 79.5186 29.2621   8
   0 -22  10 105.402 29.4979   9
   0  22  10 97.9885 17.3138   5
   0  22 -11 13.7285 20.9640   3
   0 -22  11 26.3788 21.9819   8
   0  22  11 1.25539 11.6171   5
   0 -22  11-15.5669 20.9636   9
   0 -22  12-2.08657 14.1763   8
   0  23   0-0.56916 24.0875   5
   0  23   1 9.80766 24.2464   5
   0  23  -1 48.0107 25.5519   5
   0  23   2 9.62409 23.4464   5
   0 -23   2-5.55532 30.4147   8
   0 -23   2 40.9703 19.5105   6
   0 -23   3 14.1644 33.9628   8
   0  23   3 36.3355 23.1166   5
   0  23  -3 15.2787 33.4399   3
   0 -23   3 14.3260 17.4612   6
   0 -23   4 688.002 75.3681   8
   0  23   4 872.023 70.8176   5
   0 -23   5 53.6335 35.6800   8
   0  23  -5 19.7287 32.6253   3
   0  23   5 31.5755 22.7324   5
   0 -23   5-26.0462 38.2669   9
   0 -23   6 45.3342 35.9435   8
   0  23  -6 51.3962 31.7442   3
   0 -23  -6 14.8275 20.6465   6
   0  23   6 31.6927 21.8552   5
   0 -23   6 6.77583 37.6679   9
   0 -23   7 1.96388 33.6663   8
   0  23  -7-4.26992 30.0819   3
   0 -23  -7 41.8821 18.8002   6
   0  23   7 6.17331 19.7038   5
   0 -23   7-8.45078 35.5338   9
   0 -23   8 21.3947 32.6713   8
   0 -23  -8-25.4895 15.1605   6
   0 -23   8 36.0958 31.7991   9
   0  23   8 20.1831 17.2453   5
   0  23  -8-36.1048 28.4233   3
   0 -23   9 126.118 30.5367   9
   0  23   9 128.004 19.0922   5
   0  23  -9 73.7650 28.2788   3
   0  23  10 315.197 28.5732   5
   0 -23  10 255.911 34.4354   9
   0  23 -11-1.51311 17.0809   3
   0 -23  11 2.28129 17.7932   8
   0  24   1 290.282 32.8994   5
   0 -24   1 217.222 31.2960   6
   0 -24   2 678.904 86.0135   8
   0 -24   2 776.460 82.8411   6
   0  24   3 138.376 24.3432   5
   0 -24   3 74.5056 31.0766   8
   0 -24   3 91.1441 19.2774   6
   0  24   4 292.477 32.7438   5
   0 -24   4 172.737 40.6417   8
   0 -24   5-4.19010 31.7734   8
   0 -24  -5 7.03302 21.6906   6
   0  24   5 19.1883 20.7473   5
   0  24  -5 20.0799 30.7999   3
   0 -24  -6 11.7774 19.1467   6
   0  24  -6-55.6387 29.7727   3
   0  24   6 30.9430 19.6598   5
   0 -24   6-15.8390 31.7012   8
   0 -24   7 24.2650 30.8653   8
   0  24  -7 88.0251 28.4946   3
   0 -24  -7 1.31604 17.1656   6
   0  24   7 16.9344 18.0321   5
   0 -24   7 11.0681 31.5024   9
   0 -24   8 158.260 33.0205   8
   0 -24  -8 191.543 21.5426   6
   0  24   8 201.242 22.9043   5
   0 -24   8 169.517 32.3900   9
   0 -24   9 100.349 28.1777   8
   0  24  -9 67.2118 26.5775   3
   0  24 -10 20.3181 19.6705   3
   0  24  10 42.6096 10.1353   5
   0 -24  11 105.465 17.5035   8
   0 -25   0 0.17655 19.8711   6
   0 -25  -1 234.227 30.1553   6
   0 -25   1 199.402 27.7503   6
   0 -25   2-4.76175 17.0621   6
   0 -25  -2 16.5441 21.6433   6
   0 -25   2 35.3761 24.9369   8
   0 -25   3 328.674 38.2297   6
   0 -25   3 288.246 44.4653   8
   0  25   4 0.44413 19.5894   5
   0 -25   4-17.5569 28.3156   8
   0  25   5 274.868 29.7755   5
   0 -25  -5 252.989 29.7531   6
   0 -25  -6-23.5968 17.7863   6
   0 -25   6-18.9845 28.5150   8
   0  25   6-5.06782 16.5767   5
   0  25  -6-1.93853 26.7872   3
   0 -25   7 75.1576 27.7934   8
   0  25   7 68.3603 15.9868   5
   0  25  -7 14.7705 25.1601   3
   0 -25  -7 61.9160 16.3286   6
   0 -25   8 27.1663 24.2693   8
   0  25   8-0.84571 12.7355   5
   0  25  -8-5.25162 22.3562   3
   0 -25  -8-11.0696 12.4653   6
   0 -25   9 170.151 26.0383   8
   0 -26   0 2.08461 18.3156   6
   0 -26  -1 11.3659 19.3092   6
   0 -26   1 23.9921 17.1663   6
   0 -26  -2 98.4669 21.1343   6
   0 -26   2 69.6226 17.3481   6
   0 -26   3 33.8796 24.1858   8
   0 -26  -3 80.2896 20.8496   6
   0 -26   4 174.605 30.1644   8
   0 -26   5 243.437 38.4045   8
   0 -26  -5 333.108 34.0553   6
   0 -26   6-0.90996 24.1733   8
   0 -26  -6-1.29507 16.0058   6
   0 -26   7 28.5732 23.3070   8
   0 -26  -7 13.9807 13.0283   6
   0 -26   8 5.36753 19.2354   8
   0 -26  -8-7.42235 10.4632   6
   0 -26   9-8.13939 15.9448   8
   0 -27   0 32.4794 16.4628   6
   0 -27  -1 276.679 32.3908   6
   0 -27   1 291.605 31.1391   6
   0 -27   2 220.546 26.9752   6
   0 -27  -2 268.536 29.0302   6
   0 -27  -3 383.481 40.6763   6
   0 -27   4 18.0093 20.4681   8
   0 -27   5 162.792 27.4890   8
   0 -27  -5 194.758 23.6005   6
   0 -27   6 3.78360 19.4327   8
   0 -27  -6-0.33409 13.8289   6
   0 -27   7 42.9727 19.0187   8
   0 -27  -7 61.2641 13.2964   6
   0 -27   8 1.03667 14.6733   8
   0 -28   0 584.271 57.2158   6
   0 -28  -1 91.2389 16.7235   6
   0 -28   1 42.0083 14.7104   6
   0 -28  -2 261.304 26.6361   6
   0 -28   2 190.459 24.3207   6
   0 -28  -3 281.174 30.9935   6
   0 -28   5 89.8707 19.8362   8
   0 -28  -5 132.280 17.7864   6
   0 -28   6 126.094 22.7097   8
   0 -28  -6 202.074 20.6916   6
   0 -28   7 16.5967 12.7197   8
   0 -28  -7-4.95228 9.16744   6
   0 -29   0 5.15091 12.2521   6
   0 -29   1-3.11737 11.4731   6
   0 -29  -1 4.65601 12.9994   6
   0 -29  -2 61.5937 14.6104   6
   0 -29  -3 36.3553 13.3810   6
   0 -29  -5 49.2875 11.9595   6
   0 -29  -6 8.83155 9.26590   6
   0 -30   0 4.62479 10.3635   6
   0 -30  -1 17.8849 11.0571   6
   0 -30   1 22.3754 9.67205   6
   0 -30  -2 96.2204 14.8011   6
   0 -30  -3 72.4873 12.9725   6
   0 -30  -5-1.50534 8.60552   6
   0 -31  -2 4.14736 8.82902   6
  -1   0  17-15.2957 13.4232   5
  -1   0  16-1.47156 17.8215   5
  -1   0  16 16.8559 21.7718   3
  -1   0  15 3.83169 21.4942   5
  -1   0  15 41.0012 25.2394   3
  -1   0  14 684.815 67.2714   3
  -1   0  14 618.653 64.9260   5
  -1   0  13 2.46499 26.9350   3
  -1   0  13 6.67822 22.2769   5
  -1   0  12 1943.41 184.935   3
  -1   0  12 1953.84 184.449   5
  -1   0  11-5.41305 18.7041   5
  -1   0  11 1.99533 23.8579   3
  -1   0  10 190.772 25.7461   5
  -1   0  10 230.171 28.1373   3
   1   0 -10 158.563 33.2248   1
  -1   0   9-9.48884 13.8662   5
  -1   0   9-13.3172 17.3331   3
   1   0  -9 30.5760 23.3514   1
   1   0  -8 5846.18 548.107   1
   1   0  -7-46.5051 25.5589   1
   1   0  -6 15415.1 1572.41   1
   1   0  -6 17794.4 1572.00   2
   1   0  -5-10.8532 21.8695   2
   1   0  -5-29.7426 21.8159   1
   1   0  -4 35885.0 3464.26   2
   1   0  -4 38872.3 3464.66   1
   1   0  -3 106.042 31.2406   2
  -1   0   1 25.7116 6.15887   1
   1   0   0 5804.18 297.385   1
  -1   0   0 1977.70 297.285   1
  -1   0  -1-11.8365 7.37647   1
   1   0   1 6.43074 7.45785   1
  -1   0  -2 36088.5 3253.16   1
   1   0   2 33329.9 3253.26   2
  -1   0  -3-11.1847 16.8144   1
  -1   0  -3-35.4089 20.6200   1
   1   0   3 3.22027 22.9013   2
  -1   0  -4 869.474 84.3017   1
  -1   0  -4 890.775 83.9557   1
   1   0   4 845.004 86.5513   2
  -1   0  -5 12.4668 19.7479   1
  -1   0  -6 185.408 29.6157   1
  -1   0  -7-5.32484 23.1426   1
   1   0   8 9381.68 869.787   5
   1   0   8 9850.34 869.939   3
  -1   0  -8 8161.22 870.658   1
   1   0   9 2.25299 17.0818   5
   1   0   9-5.28728 19.6256   3
  -1   0  -9 37.8911 23.8002   1
   1   0  10 1783.19 158.142   5
   1   0  10 1847.53 159.148   3
   1   0  11-28.4475 27.4278   3
   1   0  11-4.39641 22.9019   5
   1   0  12 29.6925 28.4316   3
   1   0  12 48.6819 23.6117   5
   1   0  13-18.6064 24.5256   5
   1   0  13-0.25814 28.9525   3
   1   0  14 176.486 30.2723   9
   1   0  14 190.533 29.4873   5
   1   0  14 157.337 30.7619   3
   1   0  15-31.4072 21.3854   9
   1   0  15 8.04263 20.9260   5
   1   0  16 8.16902 16.2251   9
   1   0  16 25.0518 16.5519   5
  -1   1  17 53.3631 14.5301   5
  -1   1  16 82.0186 21.7582   3
  -1  -1  16 55.8266 23.3510   3
  -1   1  16 68.2962 19.8754   5
  -1  -1  16 79.5206 19.3753   5
  -1  -1  15 47.9754 26.6292   3
  -1   1  15 19.1293 25.7754   3
  -1   1  15 66.9202 20.7601   5
  -1  -1  15 61.7182 22.0673   5
  -1   1  14 52.1464 26.7190   3
  -1  -1  14 7.81572 28.0318   3
  -1   1  14 18.2601 22.1742   5
  -1  -1  14 32.8156 22.0518   5
  -1   1  13 30.6298 26.6834   3
  -1  -1  13 8.23728 27.1288   3
  -1   1  13 20.2735 21.5331   5
  -1  -1  13 35.7427 22.1909   5
  -1   1  12 49.1133 26.0386   3
  -1  -1  12 56.5277 26.1448   3
  -1   1  12 66.5526 21.7192   5
  -1  -1  12 62.6135 22.1165   5
  -1   1  11 73.7384 24.6512   3
  -1  -1  11 50.9892 24.2480   3
  -1  -1  11 77.0380 21.5704   5
  -1   1  11 96.2769 20.4934   5
  -1   1  10 807.645 77.2305   3
  -1  -1  10 792.705 76.9703   3
  -1   1  10 849.888 76.4894   5
  -1  -1  10 837.770 76.2546   5
   1  -1 -10 561.673 79.7740   1
   1   1 -10 589.858 79.6727   1
  -1   1   9 139.059 28.0011   4
  -1  -1   9 193.334 21.4460   5
  -1   1   9 169.964 21.8976   5
  -1   1   9 170.293 23.5075   3
  -1  -1   9 148.286 23.1247   3
   1  -1  -9 129.599 28.1141   1
   1   1  -9 117.010 28.8966   1
  -1  -1   8-3.27455 15.5891   3
   1  -1  -8 27.4679 25.7037   1
   1   1  -8 22.2164 22.2726   1
   1  -1  -7 3423.02 322.806   1
   1  -1  -7 3585.76 322.177   2
   1   1  -7 3240.80 322.652   1
   1   1  -6 54.3752 25.5034   1
   1  -1  -6 115.084 25.6846   1
   1  -1  -6 137.614 25.2181   2
   1  -1  -5 8994.91 808.650   2
   1   1  -5 8526.37 808.145   2
   1   1  -5 8498.07 808.724   1
   1  -1  -4 406.897 41.1555   1
   1  -1  -4 291.307 45.7545   2
  -1   1   4 385.985 39.8701   1
   1   1  -4 352.904 40.0847   2
   1  -1  -3 11122.0 948.367   1
   1   1  -3 9603.23 947.876   2
   1   1  -1 2194.50 211.695   1
  -1  -1   1 2320.56 211.648   1
  -1   1   0 31133.2 2907.66   1
  -1  -1  -1 413.304 35.1300   1
  -1  -1  -1 403.386 34.6982   1
  -1   1  -1 312.047 35.3942   1
   1  -1   1 291.628 35.1607   1
  -1  -1  -2 464.658 42.0084   1
  -1   1  -2 375.654 43.7767   1
  -1  -1  -2 440.740 43.9700   1
   1   1   2 366.277 45.0724   2
   1  -1   2 408.694 44.0204   1
   1  -1   3 46.4118 22.3133   2
  -1   1  -3 60.0102 22.9171   1
  -1  -1  -3 64.4013 22.8302   1
   1   1   3 74.5199 28.6716   2
  -1  -1  -3 96.2859 19.5347   1
  -1   1  -4 15657.3 1423.74   1
  -1  -1  -4 15769.5 1423.78   1
   1   1   4 14626.7 1424.59   2
  -1  -1  -4 15440.1 1423.90   1
  -1   1  -4 15533.6 1423.82   1
   1  -1   4 13936.4 1423.96   2
  -1  -1  -5 2034.81 193.126   1
  -1   1  -5 2056.14 193.114   1
  -1   1  -6 1011.85 97.0398   1
  -1  -1  -6 978.321 96.5845   1
  -1   1  -7 527.147 53.3716   1
  -1  -1  -7 459.840 52.6327   1
   1   1   8 789.380 78.6034   5
   1  -1   8 796.805 78.5507   5
   1   1   8 886.578 78.9897   3
   1  -1   8 930.519 79.2186   3
  -1  -1  -8 693.099 81.0842   1
  -1   1  -8 710.488 81.0945   1
   1   1   9 5237.78 456.438   5
   1  -1   9 5170.40 456.461   5
   1   1   9 5104.06 456.626   3
   1  -1   9 5280.80 456.745   3
  -1   1  -9 3481.21 457.208   1
  -1  -1  -9 3859.76 457.712   1
   1   1  10 124.849 26.8201   3
   1  -1  10 143.614 28.8202   3
   1   1  10 144.501 24.2324   5
   1  -1  10 146.142 24.2254   5
  -1  -1 -10 70.5093 27.8957   1
   1   1  11 233.702 34.6485   3
   1  -1  11 289.309 37.3259   3
   1  -1  11 209.985 31.9359   5
   1   1  11 214.341 31.8554   5
   1   1  12 244.859 36.4071   3
   1  -1  12 222.154 37.8900   3
   1  -1  12 226.071 34.8003   5
   1   1  12 266.958 34.1417   5
   1  -1  13 7.46708 26.5473   9
   1   1  13 3.50585 26.7414   3
   1   1  13-14.1994 24.7334   5
   1  -1  13 29.6578 25.3742   5
   1  -1  13 5.80924 28.9623   3
   1  -1  14 31.1850 25.1558   9
   1   1  14 46.1081 26.1122   9
   1  -1  14 50.8813 23.8237   5
   1   1  14 60.5081 23.7207   5
   1   1  14 13.3539 25.1526   3
   1  -1  14 61.1497 27.6729   3
   1  -1  15-7.12139 20.7734   9
   1   1  15 12.3583 21.2193   9
   1  -1  15 26.9628 20.5940   5
   1   1  15 25.9561 20.5336   5
   1   1  16 34.6793 16.2696   9
   1  -1  16 40.4039 17.4920   9
   1  -1  16 32.8620 16.9853   5
   1   1  16 43.0575 16.9605   5
  -1  -2  17 44.5464 17.9906   9
  -1   2  17 45.6290 14.3635   5
  -1  -2  16 41.0514 21.2255   9
  -1  -2  16-17.2829 22.4639   3
  -1   2  16 2.27689 19.7933   3
  -1  -2  16 16.4098 18.2962   5
  -1   2  16 18.9147 18.4184   5
  -1  -2  15-10.3608 26.2998   3
  -1   2  15-6.76382 23.5443   3
  -1  -2  15 19.6585 21.4181   5
  -1   2  15 18.8384 20.2501   5
  -1   2  14 259.947 34.3259   3
  -1  -2  14 212.999 36.3268   3
  -1  -2  14 236.201 32.3851   5
  -1   2  14 231.666 31.7087   5
  -1   2  13-4.54670 25.2982   3
  -1  -2  13 14.8781 28.4595   3
  -1  -2  13 8.39435 22.7648   5
  -1   2  13-19.2011 22.3175   5
  -1   2  12 406.742 44.0502   5
  -1   2  12 344.645 45.2541   3
  -1  -2  12 437.499 47.3601   3
  -1  -2  12 420.789 44.5158   5
  -1   2  11-1.36962 23.3965   3
  -1  -2  11 4.24349 24.4439   3
  -1   2  11 13.9876 20.2212   5
  -1  -2  11 15.2511 20.1645   5
  -1  -2  10 622.335 58.6166   3
  -1   2  10 585.839 58.5378   3
  -1   2  10 597.196 57.7519   5
  -1  -2  10 620.510 57.3859   5
   1  -2 -10 392.682 61.4545   1
   1   2 -10 429.028 61.1961   1
  -1   2   9 4.87600 24.5752   4
  -1  -2   9 8.40324 14.3759   5
  -1   2   9 29.1365 15.2361   5
  -1  -2   9-2.24909 17.1221   3
  -1   2   9 4.39277 17.1553   3
   1  -2  -9 5.70498 24.8221   1
   1   2  -9-25.9512 24.4858   1
  -1   2   8 179.594 28.0225   4
  -1   2   8 162.999 21.9389   5
  -1  -2   8 194.908 22.5896   3
   1   2  -8 149.954 29.9100   1
   1  -2  -8 141.125 32.4697   1
   1   2  -7 1252.23 134.041   1
   1  -2  -7 1294.22 134.531   1
   1  -2  -7 1696.17 134.735   2
   1   2  -6 5066.44 529.700   1
   1  -2  -6 6539.20 530.395   2
  -1   2   5 760.812 72.5067   1
   1  -2  -5 701.466 75.1486   2
  -1   2   4 289.102 34.7274   1
   1  -2  -4 244.956 43.5134   2
   1  -2  -4 349.845 37.5432   1
   1   2  -3 6369.20 674.709   1
  -1   2   3 7750.65 674.983   1
   1  -2  -3 8003.63 675.242   1
   1   2  -2 9688.65 903.831   1
   1   2  -2 8672.19 903.803   1
   1  -2  -2 11459.8 904.179   1
   1   2  -1 6877.04 651.447   1
  -1  -2   1 7109.06 651.526   1
   1   2   0 1433.40 141.404   2
  -1  -2   0 1579.07 141.364   2
   1   2   1 3017.80 272.117   1
  -1  -2  -1 3097.50 272.206   1
  -1  -2  -1 2660.20 272.501   2
  -1   2  -1 2613.25 272.420   1
  -1   2  -2 231.687 31.0217   1
   1  -2   2 187.329 30.0067   1
   1   2   3 2726.55 266.141   2
  -1   2  -3 2927.87 264.513   1
  -1  -2  -3 3296.49 264.521   1
   1  -2   3 2357.46 264.271   2
   1  -2   3 2780.00 264.740   1
  -1  -2  -3 2856.07 264.588   1
   1  -2   4 2609.97 288.580   2
  -1   2  -4 3132.42 288.311   1
  -1  -2  -4 3258.61 288.570   1
  -1  -2  -4 3255.95 288.624   1
  -1  -2  -5 77.2104 23.0396   1
  -1   2  -5 84.2731 23.5019   1
  -1  -2  -6 4427.59 458.909   1
  -1   2  -6 5359.70 458.947   1
  -1   2  -7 43.7497 22.2361   1
  -1  -2  -7 84.4271 24.4821   1
   1  -2   8 11.0397 15.1115   5
   1   2   8 5.74212 16.6667   3
   1  -2   8 0.89492 17.6671   3
  -1  -2  -8-8.96473 23.6952   1
  -1   2  -8-1.25374 21.4223   1
   1  -2   9 1400.22 129.525   5
   1   2   9 1449.00 129.877   3
   1  -2   9 1518.01 130.228   3
  -1  -2  -9 993.790 131.661   1
  -1   2  -9 1125.33 131.722   1
   1  -2  10 414.668 43.8564   5
   1   2  10 405.459 43.3469   5
   1   2  10 410.041 44.7322   3
   1  -2  10 434.253 47.1697   3
  -1  -2 -10 256.515 46.6389   1
   1   2  11 20.9540 25.3572   3
   1  -2  11 0.26705 29.3266   3
   1  -2  11 0.71977 22.8726   5
   1   2  11 29.3399 22.0088   5
   1  -2  12 796.732 84.7661   3
   1   2  12 870.973 82.9263   3
   1  -2  12 823.463 83.2351   9
   1   2  12 786.337 81.9415   5
   1  -2  12 863.471 82.4757   5
   1  -2  13 46.5968 27.1541   9
   1   2  13 13.2717 26.2303   3
   1  -2  13 31.1374 25.4182   5
   1   2  13 12.4108 24.5563   5
   1  -2  13 47.9308 30.6916   3
   1   2  14 265.138 34.9653   9
   1  -2  14 220.491 34.9699   9
   1   2  14 265.209 33.7978   5
   1  -2  14 259.309 34.9266   5
   1  -2  14 227.957 37.3354   3
   1   2  14 269.156 34.3398   3
   1   2  15 106.840 23.9705   9
   1  -2  15 106.262 23.5396   9
   1  -2  15 114.461 23.8732   5
   1   2  15 93.3123 22.5733   5
   1  -2  16 216.433 25.3041   9
   1   2  16 227.012 24.5942   9
   1   2  16 222.239 24.5434   5
  -1  -3  17 53.0280 17.5760   9
  -1   3  17 41.8558 16.4461   9
  -1   3  17 59.3603 14.2573   5
  -1  -3  16 35.3319 22.6108   9
  -1   3  16 40.9393 21.3183   9
  -1   3  16 43.8771 18.2349   5
  -1   3  16 28.9196 19.0793   3
  -1  -3  15 69.0211 26.2679   9
  -1   3  15 49.3861 25.4394   9
  -1   3  15 25.3202 22.8645   3
  -1   3  15 35.3598 20.0763   5
  -1  -3  15 29.0581 21.4851   5
  -1  -3  15-9.07770 27.9260   3
  -1  -3  14 71.1851 30.0967   3
  -1   3  14 69.3893 24.8636   3
  -1   3  14 88.1619 23.4951   5
  -1  -3  14 95.3504 24.2736   5
  -1  -3  14 101.885 29.2125   9
  -1  -3  13 86.1371 30.9491   3
  -1   3  13 116.765 26.0273   3
  -1  -3  13 91.5921 25.4602   5
  -1   3  13 101.903 24.2924   5
  -1   3  12 1.88619 24.2574   3
  -1  -3  12 25.4978 27.2024   3
  -1   3  12-10.8434 21.3859   5
  -1  -3  12-23.8317 21.9761   5
  -1   3  11 256.771 32.4079   5
  -1   3  11 238.677 34.1627   3
  -1  -3  11 286.567 35.3753   3
  -1  -3  11 289.254 33.2195   5
  -1   3  10 59.4506 18.5318   5
  -1  -3  10 44.8035 17.7301   5
  -1   3  10 63.2818 21.5865   3
  -1  -3  10 57.7442 21.4121   3
   1  -3 -10-9.30533 28.0661   1
   1   3 -10 38.7706 26.8116   1
  -1   3   9 192.305 29.7914   4
  -1  -3   9 156.620 23.5329   3
  -1   3   9 136.346 24.0680   3
  -1   3   9 187.056 22.4855   5
  -1  -3   9 167.388 21.5356   5
   1  -3  -9 97.7495 29.8528   1
   1   3  -9 144.817 29.4458   1
  -1   3   8 28.1202 22.5950   4
  -1   3   8 33.0103 14.5308   5
  -1  -3   8 6.89257 15.1682   3
   1  -3  -8 3.10638 26.3745   1
   1   3  -8 3.26231 23.9110   1
   1  -3  -8-8.41633 24.5687   2
   1  -3  -7 712.044 80.8694   1
   1   3  -7 711.836 79.7292   1
  -1   3   6 4.94577 21.5306   1
   1  -3  -6 43.0940 29.1146   2
   1  -3  -5 9.14415 27.8752   2
  -1   3   5 9.80872 20.1554   1
   1   3  -4 7560.02 740.563   1
  -1   3   4 7998.38 740.658   1
   1  -3  -4 8348.46 741.049   1
  -1   3   3 217.313 34.8156   1
   1   3  -3 236.912 32.4227   1
  -1  -3   2 24.8471 17.8346   1
   1   3  -2 32.0642 16.1858   1
  -1   3   2 88.9918 24.2929   1
   1  -3  -2 62.3113 18.2034   1
   1   3  -1 1032.12 84.8030   1
  -1  -3   1 1061.32 84.8595   1
   1  -3  -1 1014.62 85.3950   1
  -1  -3   0 165.049 21.2626   2
  -1  -3   0 148.012 15.8874   1
   1   3   0 161.531 16.2418   1
   1   3   1 6562.87 604.733   1
  -1  -3  -1 6367.83 604.754   1
  -1  -3  -1 6492.49 605.243   2
   1   3   2 19432.7 1792.38   1
  -1  -3  -2 20432.5 1792.56   1
  -1  -3  -2 17857.6 1792.84   2
  -1   3  -2 18451.5 1792.56   1
  -1  -3  -3 5610.90 490.778   1
   1   3   3 5679.99 490.484   1
   1  -3   3 4997.19 490.869   1
  -1   3  -3 4707.37 490.475   1
  -1  -3  -4 116.860 22.2610   1
  -1   3  -4 104.494 20.3497   1
  -1  -3  -4 116.063 21.6445   1
   1  -3   4 97.2835 21.7019   2
  -1  -3  -5 2238.95 206.376   1
  -1   3  -5 2142.91 205.786   1
  -1   3  -6-18.0729 23.3706   1
  -1  -3  -6 18.2140 24.5411   1
   1  -3   7 313.102 32.1619   5
  -1   3  -7 292.636 36.5710   1
  -1  -3  -7 291.196 38.0811   1
   1  -3   8 34.4711 15.2669   5
   1   3   8 12.7609 16.6485   3
   1  -3   8 17.9242 18.9032   3
  -1  -3  -8-14.2141 24.4441   1
  -1   3  -8 51.9928 23.6275   1
   1  -3   9 1963.71 173.315   5
   1   3   9 1883.15 173.492   3
   1  -3   9 2047.47 174.056   3
  -1   3  -9 1591.03 175.152   1
   1  -3  10 5.01778 26.9004   3
   1   3  10-0.44715 20.7665   3
   1  -3  10-5.61131 21.2802   5
   1  -3  11 404.457 46.4919   5
   1   3  11 375.815 45.1537   5
   1  -3  11 424.201 49.6853   3
   1   3  11 453.458 46.2095   3
   1  -3  12 77.6808 29.2817   9
   1   3  12 94.6927 27.0520   3
   1  -3  12 111.567 26.9035   5
   1   3  12 115.978 25.8231   5
   1  -3  12 89.5188 32.4449   3
   1  -3  13 179.892 30.4508   9
   1   3  13 163.481 28.8097   3
   1  -3  13 142.866 29.7007   5
   1   3  13 133.839 28.1499   5
   1  -3  13 80.8147 32.9431   3
   1  -3  14 11.2855 24.2877   9
   1   3  14 12.4626 21.7344   5
   1  -3  14 23.9327 24.2915   5
   1  -3  14-9.20171 28.3523   3
   1   3  14 2.68722 23.6693   3
   1  -3  15 28.5972 21.7982   9
   1   3  15 3.73226 20.5984   9
   1  -3  15 27.0244 20.6413   5
   1   3  15 21.8261 19.1092   5
   1   3  16-14.7276 15.8578   9
   1  -3  16 21.1952 17.2706   9
   1   3  16-4.84191 15.6544   5
  -1  -3 -16-1.05023 14.7427   4
  -1  -4  17-0.27311 16.3247   9
  -1   4  17 11.0539 14.4007   9
  -1   4  17 2.37610 13.0998   5
  -1  -4  16 24.6416 22.1595   9
  -1   4  16-7.40365 19.8105   9
  -1   4  16 12.3452 17.7914   5
  -1  -4  16-6.38058 17.8845   5
  -1   4  16-0.28442 17.6631   3
  -1   4  15 662.333 68.0473   9
  -1  -4  15 679.108 68.5758   9
  -1   4  15 660.776 66.2963   5
  -1  -4  15 640.186 66.7874   5
  -1  -4  15 648.794 69.0178   3
  -1   4  15 709.297 66.7968   3
  -1   4  14 280.124 35.2061   3
  -1  -4  14 310.409 39.4121   9
  -1   4  14 275.769 33.7764   5
  -1  -4  14 226.662 35.0403   5
  -1  -4  14 270.652 39.3226   3
  -1  -4  13 928.968 90.6661   3
  -1   4  13 863.298 88.9226   3
  -1   4  13 842.632 88.4366   5
  -1  -4  13 927.206 88.9673   5
  -1  -4  13 1010.76 90.8890   9
  -1  -4  12 146.800 31.9110   3
  -1   4  12 112.665 26.8270   3
  -1   4  12 135.288 25.3242   5
  -1  -4  12 138.707 26.4622   5
  -1  -4  12 132.882 31.2367   9
  -1   4  11 16.9391 23.1133   3
  -1  -4  11 39.5731 25.9768   3
  -1  -4  11 18.8829 20.9327   5
  -1   4  11 22.1288 21.7112   5
  -1  -4  11 59.7554 25.9399   9
   1  -4 -10 21.4063 27.1665   1
   1   4 -10-7.69139 24.3933   1
  -1   4  10 24.0316 18.7475   5
  -1  -4  10 29.7706 17.4684   5
  -1   4  10-7.94234 21.0323   3
  -1  -4  10 26.0243 21.6569   3
  -1   4   9 660.167 62.3430   4
  -1  -4   9 618.138 58.2844   5
  -1   4   9 628.140 58.9348   5
  -1   4   9 607.624 59.6697   3
  -1  -4   9 635.128 59.0038   3
   1   4  -9 449.318 61.2486   1
  -1   4   8 312.984 34.4192   4
  -1   4   8 265.825 28.7853   5
  -1   4   8 231.267 29.9120   3
   1   4  -8 226.545 34.8869   1
   1  -4  -8 177.690 35.0540   1
   1  -4  -8 276.056 36.1560   2
   1  -4  -7 850.498 86.3779   2
   1  -4  -6 52.5130 32.8037   2
  -1   4   6 14.3176 20.7936   1
   1  -4  -5 3068.51 284.401   2
  -1   4   5 2979.66 283.154   1
   1   4  -4 17356.8 1617.74   1
   1  -4  -4 18446.5 1618.12   1
   1   4  -4 16425.7 1617.40   1
  -1   4   4 17627.2 1617.70   1
  -1   4   3 150745. 11423.8   1
   1  -4  -3 157788. 11423.9   1
  -1  -4   3 103632. 11423.1   2
   1   4  -3 126664. 11423.4   1
  -1  -4   3 126613. 11423.7   1
   1   4  -2 326.869 40.3664   1
   1  -4  -2 522.377 46.1787   1
  -1   4   2 489.192 46.4879   1
  -1  -4   2 356.036 42.1295   1
   1   4  -1 6790.28 609.294   1
   1  -4  -1 6446.34 609.459   1
  -1   4   1 5193.21 609.590   1
  -1  -4   1 7126.14 609.328   1
  -1  -4   0 5412.10 468.885   1
   1  -4   0 4153.77 469.121   1
  -1  -4   0 5760.06 469.679   2
   1   4   0 4923.22 468.872   1
  -1  -4  -1 17072.4 1609.06   2
  -1  -4  -1 16130.7 1608.49   1
   1   4   1 19233.1 1608.72   1
  -1  -4  -2 435.514 46.6886   1
  -1  -4  -2 435.542 53.1518   2
   1   4   2 455.554 45.6645   1
  -1   4  -3 6226.02 555.189   1
  -1  -4  -3 6414.20 555.295   1
   1  -4   3 4930.15 555.097   1
   1   4   3 6213.05 554.901   1
   1  -4   4 1090.67 112.695   2
  -1  -4  -4 1147.33 113.798   1
  -1   4  -4 1309.52 113.164   1
  -1   4  -5 2094.41 202.964   1
  -1  -4  -5 2476.28 203.587   2
  -1  -4  -5 1954.11 202.980   1
  -1   4  -6 2501.27 228.626   1
  -1  -4  -6 2321.86 229.052   1
   1  -4   7 400.087 40.1506   5
  -1   4  -7 387.090 44.3967   1
  -1  -4  -7 293.487 43.7222   1
   1   4   7 380.777 40.6047   5
   1  -4   7 465.198 41.5984   3
  -1   4  -8 17.1749 26.1006   1
  -1  -4  -8-26.0220 22.9951   1
   1  -4   8-14.3478 15.8757   5
   1   4   8 8.28589 16.5100   3
   1  -4   8 10.3920 19.8240   3
   1  -4   8 17.8159 41.6638   8
  -1   4  -9 354.750 50.2307   1
   1  -4   9 485.058 46.7338   3
   1   4   9 423.466 43.9038   3
   1  -4   9 480.311 60.9279   8
   1  -4   9 429.702 44.3014   5
   1  -4  10 7.35611 22.5981   5
   1  -4  10-19.0178 29.3913   3
   1   4  10 18.9997 21.2765   3
   1  -4  11 592.386 67.5208   9
   1   4  11 684.739 66.3932   3
   1  -4  11 664.578 69.6066   3
   1  -4  11 653.293 66.8081   5
   1  -4  12 20.7669 27.1130   9
   1   4  12 76.7355 24.3299   3
   1  -4  12-5.12460 26.2038   5
   1  -4  12 14.5437 33.0980   3
   1  -4  13 57.1911 26.6530   9
   1   4  13 76.6497 23.9489   3
   1   4  13 46.3482 23.6384   5
   1  -4  13 36.2107 26.0995   5
   1  -4  13 56.6884 32.1796   3
   1  -4  14 208.046 34.1977   9
   1  -4  14 268.429 34.0617   5
   1   4  14 250.461 32.2677   5
   1  -4  15-4.53301 21.7817   9
   1   4  15 17.0114 20.2673   9
   1   4  15 9.06918 19.1302   5
   1  -4  15 9.45726 20.6705   5
   1  -4  16 72.8339 17.9688   9
   1   4  16 62.9659 16.0993   9
  -1  -4 -16 35.7275 15.4543   4
   1   4  16 46.1359 15.9158   5
  -1  -5  17 20.3680 17.0193   9
  -1   5  17 26.9713 14.7313   9
  -1   5  17 39.2833 12.8617   5
  -1   5  16 179.873 25.6538   9
  -1  -5  16 174.065 27.8249   9
  -1   5  16 156.279 23.7794   5
  -1  -5  15 25.6546 25.4126   9
  -1   5  15 5.95527 19.5502   3
  -1   5  15-16.6342 20.0745   5
  -1  -5  15-26.9371 20.7183   5
  -1  -5  15-28.4706 28.2586   3
  -1  -5  14-0.26690 28.5916   9
  -1   5  14 24.8575 21.6597   3
  -1  -5  14 14.7409 23.2379   5
  -1   5  14 7.05679 21.2030   5
  -1  -5  14 1.01938 30.6014   3
  -1  -5  13 235.288 37.8495   3
  -1   5  13 219.743 32.2026   3
  -1  -5  13 239.217 32.6142   5
  -1   5  13 221.953 30.8601   5
  -1  -5  13 198.703 36.6614   9
  -1  -5  12 24.2615 28.9459   3
  -1   5  12 43.9477 23.5215   3
  -1  -5  12 22.5963 23.2421   5
  -1   5  12 9.05532 21.6197   5
  -1  -5  12 48.5634 28.7817   9
  -1   5  11 388.947 47.5218   3
  -1  -5  11 451.690 50.2801   3
  -1  -5  11 463.386 49.5025   9
  -1   5  11 409.191 46.8641   5
  -1  -5  11 480.984 47.6011   5
  -1   5  10 809.363 85.0137   3
  -1  -5  10 984.117 84.9883   3
   1   5 -10 689.404 87.1718   1
  -1  -5  10 910.402 85.5182   9
  -1   5  10 888.883 84.2043   5
  -1  -5  10 945.839 84.0556   5
   1   5  -9-33.7988 21.6987   1
   1  -5  -9-4.31852 27.3418   1
  -1  -5   9 10.8000 19.5894   9
  -1   5   9 44.2126 25.3302   4
  -1  -5   9 10.7752 15.4052   5
  -1   5   9 29.8211 17.6600   5
  -1   5   9 0.65622 19.6239   3
  -1  -5   8 16.5857 13.5822   5
  -1   5   8 6.05932 16.1117   5
  -1   5   8 21.8043 18.5177   3
   1  -5  -8-20.3657 25.2702   1
   1  -5  -8 63.1107 28.1719   2
   1  -5  -7 16718.7 1424.66   2
  -1   5   7 14210.8 1424.03   1
  -1   5   6 11.5336 23.4610   1
   1  -5  -6 19.4486 33.7474   2
  -1   5   5 4690.16 415.294   1
   1  -5  -5 4359.30 416.429   2
   1   5  -5 4268.97 414.797   1
  -1  -5   4 71490.2 6998.01   1
  -1  -5   4 65126.5 6997.35   2
   1   5  -4 78858.0 6997.58   1
  -1   5   4 86943.6 6998.03   1
   1  -5  -4 84517.2 6998.17   1
  -1   5   3 157106. 12176.7   1
   1  -5  -3 183569. 12177.0   1
  -1  -5   3 151822. 12176.7   1
   1   5  -3 122074. 12176.1   1
  -1  -5   3 115251. 12175.9   2
  -1  -5   2 20774.4 1983.49   1
   1  -5  -2 22168.3 1983.61   1
  -1   5   2 21402.6 1983.94   1
   1   5  -2 20865.8 1983.37   1
  -1  -5   1 1635.16 151.647   1
  -1   5   1 1605.75 152.967   1
   1  -5  -1 1532.31 152.111   1
   1   5  -1 1659.41 152.041   1
   1  -5   0 34483.9 3415.29   1
  -1   5   0 35119.0 3415.28   1
  -1  -5   0 37478.8 3415.11   1
   1   5   0 38022.2 3415.12   1
  -1  -5  -1 128012. 11383.0   1
   1  -5   1 107078. 11383.1   1
   1   5   1 123924. 11383.1   1
  -1  -5  -1 128908. 11383.5   2
   1   5   2 2645.37 251.916   1
  -1  -5  -2 2900.75 252.196   1
  -1  -5  -2 2372.88 253.387   2
  -1  -5  -3 3553.32 339.705   1
  -1  -5  -3 3671.03 340.419   2
   1   5   3 3652.85 339.392   1
   1  -5   4 107.685 20.4768   2
  -1  -5  -4 150.781 25.3470   1
  -1   5  -4 168.273 27.0634   1
   1   5   4 170.429 22.5852   1
  -1   5  -5 4583.10 371.254   1
  -1  -5  -5 3463.53 370.686   1
  -1   5  -6 1003.86 92.9968   1
  -1  -5  -6 811.696 93.2469   1
  -1  -5  -6 1001.60 93.1587   2
   1  -5   7 693.010 68.0174   5
  -1   5  -7 761.316 71.8980   1
   1   5   7 697.544 68.1385   5
   1  -5   7 816.180 68.8949   3
  -1  -5  -8 131.446 28.6726   1
  -1   5  -8 194.996 32.4914   1
   1   5   8 156.194 24.1791   5
   1  -5   8 179.491 24.2571   5
   1  -5   8 213.454 27.0744   3
   1   5   8 184.291 24.3368   3
   1  -5   8 140.183 47.3954   8
   1  -5   9 1160.27 98.1338   3
   1   5   9 1046.77 96.1942   3
  -1   5  -9 946.323 100.070   1
   1   5   9 924.665 96.2584   5
   1  -5   9 1016.96 96.4583   5
   1  -5   9 1210.69 106.633   8
   1  -5  10 582.269 78.4873   8
   1  -5  10 676.324 66.1890   9
   1   5  10 653.163 64.6097   3
   1  -5  10 615.347 68.3487   3
   1  -5  10 630.220 65.2556   5
   1  -5  11 9.86335 26.4228   9
   1   5  11 26.3038 22.5705   3
   1  -5  11 27.6548 25.5061   5
   1  -5  11 34.9877 33.4034   3
   1  -5  12 686.637 75.7487   9
   1   5  12 795.083 74.0183   3
   1  -5  12 754.565 77.9788   3
   1  -5  12 718.366 74.9924   5
   1  -5  13 29.3919 27.6035   9
   1  -5  13 39.5825 26.2971   5
   1  -5  13 27.9370 31.6201   3
   1  -5  14 16.3427 24.0557   9
   1  -5  14 17.3316 24.0901   5
   1  -5  15 3.38070 21.9337   9
   1   5  15-3.97034 19.6246   9
   1   5  15-3.92613 18.1580   5
   1   5  16-0.90504 14.5194   9
   1  -5  16 25.1646 16.6347   9
   1   5  16 3.45013 13.8368   5
  -1  -5 -16 2.33667 14.5188   4
  -1  -6  17 61.6454 16.4532   9
  -1   6  17 47.8108 14.1559   9
  -1   6  17 53.5978 13.1878   5
  -1   6  16 16.4592 18.5490   9
  -1  -6  16-28.7113 22.2457   9
  -1   6  16 3.35896 16.3878   5
  -1  -6  15-23.0015 25.1363   9
  -1   6  15 28.6371 18.8000   3
  -1   6  15 22.5826 19.2581   5
  -1  -6  15 25.0349 20.7538   5
  -1  -6  15 17.5505 28.5113   3
  -1  -6  14-6.83172 28.0516   9
  -1   6  14 15.6475 20.9641   3
  -1  -6  14 18.9896 23.1828   5
  -1   6  14-2.53598 20.9646   5
  -1  -6  14 22.6081 31.1186   3
  -1  -6  13 176.924 33.7144   9
  -1   6  13 139.212 26.6491   3
  -1  -6  13 154.925 29.1517   5
  -1   6  13 165.258 26.8551   5
  -1  -6  13 165.224 35.6149   3
  -1  -6  12 115.111 31.9123   9
  -1   6  12 151.396 26.4769   5
  -1  -6  12 133.874 26.8704   5
  -1   6  12 107.656 26.9020   3
  -1  -6  12 203.392 34.0940   3
  -1  -6  11 280.137 35.9734   9
  -1   6  11 208.561 31.9064   3
  -1  -6  11 212.301 35.5079   3
  -1   6  11 194.960 31.8364   5
  -1  -6  11 243.648 31.0975   5
  -1  -6  10 104.531 45.5922   8
   1   6 -10 34.1608 28.7698   1
   1  -6 -10-9.67903 29.3839   1
  -1  -6  10 11.4495 24.6913   9
  -1   6  10 24.2903 20.2373   5
  -1  -6  10 18.4285 18.9869   5
  -1   6  10 14.3426 21.7696   3
  -1   6   9 2002.74 201.808   3
   1  -6  -9 2431.58 203.871   2
  -1  -6   9 2156.50 201.840   9
  -1  -6   9 2313.10 205.760   8
  -1   6   9 2229.88 201.679   5
  -1  -6   9 2261.26 201.237   5
  -1  -6   8 404.256 38.5401   3
  -1   6   8 316.780 39.2619   3
  -1  -6   8 355.633 39.1830   9
  -1  -6   8 451.087 52.5306   8
   1  -6  -8 398.225 46.2120   2
   1  -6  -8 236.132 42.8749   1
  -1  -6   8 367.018 37.4554   5
  -1   6   8 359.266 38.3837   5
  -1   6   7 61.4584 23.5765   1
   1  -6  -7 40.7228 32.1136   2
   1  -6  -6 64.3800 34.9266   2
   1   6  -6 32.7351 21.8133   1
  -1   6   6 56.6609 22.7712   1
  -1   6   5 8586.70 691.790   1
   1   6  -5 6757.88 690.923   1
  -1   6   4 8366.31 657.001   1
   1   6  -4 7214.38 656.315   1
   1  -6  -4 9227.27 657.344   1
  -1  -6   3 17469.0 1805.92   1
   1   6  -3 18838.0 1805.60   1
   1  -6  -3 21544.6 1806.00   1
  -1   6   3 19931.8 1806.15   1
  -1   6   2 14739.7 1292.87   1
  -1  -6   2 13894.3 1292.48   1
   1   6  -2 12233.1 1292.27   1
   1  -6  -2 15380.8 1292.58   1
   1   6  -1 17165.6 1558.15   1
   1  -6  -1 17620.0 1558.35   1
  -1  -6   1 16393.9 1558.09   1
  -1   6   1 15442.3 1558.35   1
  -1   6   0 503.597 56.2004   1
   1   6   0 565.032 54.7663   1
   1  -6   0 507.502 55.7392   1
  -1  -6   0 586.908 54.1824   1
  -1  -6  -1 11401.3 1016.89   1
   1  -6   1 10268.4 1017.23   1
   1   6   1 11692.0 1017.23   1
  -1   6  -1 9691.49 1017.22   1
  -1  -6  -1 11120.3 1018.07   2
   1   6   2 1865.91 167.440   1
  -1  -6  -2 1799.03 166.551   1
   1  -6   2 1602.66 166.922   1
  -1  -6  -2 1908.27 169.107   2
  -1  -6  -3 1427.90 149.510   1
   1   6   3 1679.08 149.338   1
  -1  -6  -3 1643.69 151.403   2
  -1  -6  -4 901.942 104.318   1
  -1  -6  -4 1189.07 107.075   2
   1   6   4 1178.55 104.124   1
  -1   6  -5 4946.72 463.899   1
  -1   6  -6 1410.78 120.920   1
  -1  -6  -6 1090.94 120.327   1
   1  -6   7 123.928 42.5766   8
  -1  -6  -7 86.0201 28.8753   1
  -1   6  -7 129.628 29.1470   1
   1  -6   7 133.358 21.5393   9
   1   6   7 130.175 21.3878   5
   1  -6   7 130.739 20.2993   5
   1  -6   7 161.301 23.8406   3
   1  -6   8 1934.84 166.211   3
   1  -6   8 2174.69 172.672   8
   1  -6   8 1727.41 165.803   9
  -1   6  -8 1809.56 168.372   1
   1   6   8 1729.75 165.691   5
   1  -6   8 1800.10 165.524   5
   1  -6   9 91.8530 48.7556   8
   1  -6   9 89.3896 24.3690   9
  -1   6  -9 40.2180 33.2778   1
   1  -6   9 62.7259 22.1770   5
   1   6   9 75.8067 21.3395   5
   1   6   9 72.3343 20.2680   3
   1  -6   9 91.1208 26.9710   3
   1  -6  10 423.740 49.3321   3
   1   6  10 369.234 43.1992   3
   1  -6  10 393.862 62.7490   8
   1  -6  10 417.194 46.2953   9
   1   6  10 359.441 43.5492   5
   1  -6  10 418.758 45.0482   5
   1  -6  11 166.130 30.4852   9
   1  -6  11 133.921 35.3054   3
   1  -6  11 142.030 47.9061   8
   1   6  11 138.072 26.1286   3
   1  -6  11 118.831 29.7682   5
   1  -6  12 25.2408 27.7597   9
   1  -6  12 19.5296 27.2439   5
   1  -6  12 26.7587 33.7184   3
   1  -6  13-10.6486 25.6403   9
   1  -6  13-0.48913 25.3794   5
   1  -6  13-29.2267 31.9336   3
   1  -6  14 22.5137 24.9306   9
   1  -6  14 25.0218 23.4307   5
   1   6  15 14.8412 19.5518   9
   1  -6  15 6.36761 22.5413   9
   1  -6  16-0.25124 15.9478   9
   1   6  16 23.8490 13.6960   9
   1   6  16 35.6587 14.1223   5
  -1  -6 -16 4.98134 14.5679   4
  -1   6 -16 14.8467 15.0223   3
  -1   7  17 10.4909 11.7165   5
  -1   7  17 5.79906 12.6637   9
  -1  -7  17-7.07510 15.1490   9
  -1   7  16 70.8770 17.3936   5
  -1   7  16 73.7927 19.1893   9
  -1  -7  16 81.9436 22.5055   9
  -1   7  15 239.315 31.1423   5
  -1  -7  15 301.894 36.6414   9
  -1  -7  14 2.87892 28.2315   9
  -1   7  14-0.58173 19.4249   3
  -1   7  14 12.8829 20.9691   5
  -1  -7  14-1.52288 22.0794   5
  -1  -7  14-7.91555 30.3019   3
  -1  -7  13 66.8396 30.9656   9
  -1   7  13 39.9169 21.0248   3
  -1  -7  13 32.9876 24.6843   5
  -1   7  13 25.8902 21.9088   5
  -1  -7  13 33.8485 31.7507   3
  -1   7  12 4.61521 21.3430   3
  -1  -7  12-19.0006 24.5846   5
  -1   7  12-17.1148 22.7566   5
  -1  -7  12-4.32550 29.3407   9
  -1   7  11 1041.06 113.027   3
  -1  -7  11 1194.82 114.232   9
  -1   7  11 1239.59 113.153   5
  -1  -7  11 1215.07 113.147   5
  -1   7  10 1381.43 132.521   3
  -1  -7  10 1518.14 133.142   9
  -1  -7  10 1424.30 139.504   8
  -1   7  10 1376.10 132.242   5
  -1  -7  10 1522.28 132.031   5
  -1  -7   9 1089.56 95.4180   3
  -1   7   9 955.485 95.4585   3
   1  -7  -9 1058.12 98.9590   2
  -1  -7   9 883.418 95.4342   9
  -1  -7   9 1055.28 103.035   8
  -1   7   9 991.036 95.1716   5
  -1  -7   9 1084.12 94.6382   5
  -1  -7   8 912.319 87.8173   8
  -1  -7   8 793.867 78.7666   9
  -1   7   8 880.106 80.7439   4
  -1  -7   8 826.127 78.2698   3
  -1   7   8 673.781 79.0015   3
  -1  -7   8 790.016 77.7401   5
   1  -7  -8 885.110 83.4174   2
   1   7  -8 835.025 80.7262   1
  -1  -7   7 5562.98 565.034   9
   1  -7  -7 7234.15 567.092   2
   1   7  -7 5957.87 565.642   1
  -1   7   7 6192.14 565.845   1
  -1  -7   7 5650.45 564.818   3
  -1   7   7 6890.59 565.669   4
   1   7  -6 2292.97 219.442   1
  -1   7   6 2403.93 220.006   1
   1  -7  -6 2267.03 222.066   2
  -1   7   5 864.572 86.3636   1
   1   7  -5 868.078 85.2701   1
  -1   7   4 1438.57 99.1520   1
   1   7  -4 1175.85 97.2298   1
   1   7  -3 7794.09 749.357   1
   1  -7  -3 9331.33 749.747   1
  -1   7   3 8742.40 750.278   1
  -1  -7   3 6773.79 749.492   1
  -1  -7   2 8355.36 738.839   1
   1   7  -2 7466.38 738.572   1
  -1   7   2 7829.66 739.234   1
   1  -7  -2 8035.51 738.713   1
  -1  -7   1 2806.67 261.773   1
  -1   7   1 2647.16 262.277   1
   1   7  -1 2698.42 261.913   1
   1  -7  -1 3030.18 262.239   1
  -1   7   0 3905.53 358.538   1
   1  -7   0 3243.08 358.289   1
  -1  -7   0 4205.96 358.158   1
   1   7   0 3907.27 358.226   1
  -1  -7  -1 854.326 78.3138   1
  -1  -7  -1 866.106 85.0403   2
  -1   7  -1 778.374 80.5814   1
   1   7   1 905.093 79.6797   1
   1  -7   1 706.332 79.1211   1
   1   7   2 447.534 40.2893   1
   1  -7   2 298.387 37.7302   1
  -1  -7  -2 381.851 37.0325   1
  -1  -7  -2 427.850 47.0626   2
  -1   7  -2 302.951 40.5426   1
   1   7   3 3117.03 274.719   1
  -1  -7  -3 2903.49 275.885   2
  -1  -7  -3 2772.38 274.450   1
  -1  -7  -4 5322.61 420.395   2
  -1  -7  -4 3898.79 419.633   1
   1   7   4 4421.35 419.052   1
   1   7   5 4463.04 442.827   1
  -1  -7  -5 5217.24 444.108   2
  -1  -7  -6 163.326 31.0823   1
  -1   7  -6 260.160 34.3193   1
   1  -7   7 267.432 31.3464   3
   1  -7   7 309.465 48.6573   8
  -1   7  -7 273.174 37.0491   1
   1  -7   7 227.786 29.5366   9
   1   7   7 241.844 29.1653   5
   1  -7   7 251.914 28.8090   5
   1  -7   8 1748.17 145.001   3
   1  -7   8 1513.71 144.405   9
   1  -7   8 1752.18 151.474   8
  -1   7  -8 1529.65 147.381   1
   1   7   8 1499.58 144.156   5
   1  -7   8 1570.37 144.154   5
  -1   7  -9 174.880 36.8738   1
   1  -7   9 172.373 31.5808   3
   1  -7   9 130.238 26.9385   9
   1   7   9 113.181 24.9174   5
   1  -7   9 149.100 25.7350   5
   1  -7   9 92.6640 51.2578   8
   1  -7  10 1325.41 119.481   3
   1  -7  10 1132.98 125.871   8
   1  -7  10 1203.21 117.791   9
   1   7  10 1129.70 116.544   5
   1  -7  10 1280.58 117.473   5
   1  -7  11 50.3425 35.2325   3
   1  -7  11 69.6849 28.3048   9
   1  -7  11 83.4842 49.0301   8
   1  -7  11 74.6345 27.9486   5
   1   7  11 42.3329 23.6032   5
   1  -7  12 78.2998 36.1222   3
   1  -7  12 67.7583 27.7818   9
   1  -7  12 44.1155 26.8367   5
   1  -7  13 100.032 27.9194   9
   1  -7  13 93.5159 28.3543   5
   1  -7  14 9.49852 25.2642   9
   1  -7  15 6.30382 22.0915   9
   1   7  15 48.0717 18.7616   9
   1  -7  16 16.4626 15.1451   9
   1   7  16 9.65510 13.5458   9
  -1  -7 -16 14.8881 13.4680   4
  -1  -8  16 5.73526 21.6406   9
  -1   8  16 7.33158 17.1116   9
  -1   8  16-0.66460 15.1123   5
  -1  -8  15 36.9106 26.9442   9
  -1   8  15 54.8365 19.1085   5
  -1  -8  14 39.2853 30.6861   3
  -1   8  14 62.3658 19.7847   3
  -1   8  14 31.1616 21.0136   5
  -1  -8  14 56.9747 29.3652   9
  -1   8  13 172.787 25.6767   3
  -1   8  13 144.572 26.7687   5
  -1  -8  13 144.234 28.5661   5
  -1  -8  13 149.105 33.8513   9
  -1   8  12 637.049 60.8805   3
  -1  -8  12 540.964 64.3000   9
  -1   8  12 560.235 61.3487   5
  -1  -8  12 640.764 62.1232   5
  -1  -8  11 124.083 29.4460   9
  -1   8  11 93.4588 25.6142   3
  -1   8  11 93.2014 24.9964   5
  -1  -8  11 117.978 26.8407   5
  -1  -8  11 173.598 50.1999   8
  -1  -8  10 213.274 32.8670   9
  -1  -8  10 216.518 53.6255   8
  -1   8  10 164.548 30.1065   3
  -1  -8  10 193.492 32.7081   3
  -1  -8  10 188.026 29.1782   5
  -1  -8   9 2032.17 177.351   8
  -1  -8   9 1857.72 171.791   9
  -1   8   9 2115.86 172.861   4
   1   8  -9 1592.11 173.312   1
   1  -8  -9 1978.42 174.417   2
  -1  -8   9 1964.11 171.520   3
  -1   8   9 1660.97 171.595   3
  -1  -8   9 1858.86 170.899   5
  -1  -8   8 1244.16 133.212   8
  -1  -8   8 1177.14 127.039   9
  -1   8   8 1523.67 128.744   4
  -1  -8   8 1407.94 127.043   3
  -1   8   8 1191.63 127.650   3
  -1  -8   8 1356.82 126.540   5
   1  -8  -8 1705.52 131.719   2
  -1   8   8 1297.86 128.716   1
   1   8  -8 1299.04 128.798   1
  -1  -8   7 6579.65 654.164   9
  -1  -8   7 7665.72 655.967   8
   1   8  -7 6606.05 655.039   1
  -1   8   7 6773.69 655.101   1
   1  -8  -7 8511.52 656.591   2
  -1  -8   7 6594.93 654.064   3
  -1   8   7 7801.25 654.775   4
  -1   8   6 3494.96 318.268   1
   1   8  -6 3282.17 317.973   1
   1   8  -5 77.0525 25.3728   1
  -1   8   5 116.486 29.6456   1
   1   8  -4 836.033 78.1790   1
  -1   8   4 770.427 79.5441   1
  -1  -8   4 778.232 74.7803   2
   1   8  -3 6435.99 664.984   1
  -1   8   3 7321.37 665.981   1
   1  -8  -3 7870.94 665.348   1
  -1  -8   2 2603.70 252.202   1
   1   8  -2 2800.88 252.145   1
   1  -8  -2 2651.96 252.014   1
  -1   8   2 2677.80 253.329   1
   1  -8  -1 1060.41 99.6643   1
  -1  -8   1 979.494 99.1987   1
  -1   8   1 1040.74 101.159   1
   1   8  -1 1111.64 99.7277   1
  -1  -8   0 315.114 30.5207   1
   1  -8   0 255.522 30.9284   1
   1   8   0 262.783 31.4713   1
  -1   8   0 254.824 33.6482   1
  -1   8  -1 1906.81 186.811   1
  -1  -8  -1 2063.22 189.349   2
  -1  -8  -1 2225.47 186.046   1
   1   8   1 1945.92 186.555   1
   1  -8   1 1701.42 186.432   1
  -1  -8  -2 659.564 66.0330   2
  -1   8  -2 572.743 60.5200   1
  -1  -8  -2 580.294 57.5535   1
   1   8   2 620.641 60.1360   1
  -1  -8  -3 931.739 91.2621   2
  -1   8  -3 814.235 88.2718   1
   1   8   3 902.234 87.8967   1
  -1  -8  -3 956.158 86.9102   1
  -1  -8  -4 2700.97 299.073   1
   1   8   4 3282.80 299.205   1
  -1  -8  -5 574.522 61.3526   2
   1   8   5 503.553 53.9174   1
  -1  -8  -6 216.760 33.6263   1
   1   8   6 264.350 29.6917   5
   1  -8   6 304.617 49.0238   8
   1  -8   7 22.3576 43.0504   8
   1  -8   7 11.5293 19.0116   9
  -1   8  -7 4.33570 27.5552   1
  -1  -8  -7 24.8157 25.4801   1
   1   8   7 17.2486 17.9407   5
   1  -8   7 23.5306 17.8786   5
   1  -8   8 80.4291 26.4295   3
  -1   8  -8 81.7449 31.9769   1
   1  -8   8 69.3001 22.5630   9
   1  -8   8 62.8980 48.6191   8
   1   8   8 72.4144 21.0734   5
   1  -8   8 72.9519 21.3576   5
   1  -8   9 231.231 35.2357   3
   1  -8   9 155.277 29.8618   9
   1  -8   9 222.859 55.2028   8
   1  -8   9 160.058 29.1388   5
   1   8   9 156.165 27.3373   5
   1  -8  10 61.4503 33.2565   3
   1  -8  10 22.5413 27.1109   9
   1  -8  10 25.0214 52.4079   8
   1   8  10 34.1254 23.4659   5
   1  -8  10 14.6028 25.8106   5
   1  -8  11 26.0483 35.3666   3
   1  -8  11 51.4004 28.2582   9
   1  -8  11 29.0770 47.0325   8
   1   8  11 23.9098 22.6196   5
   1  -8  11 27.9428 28.3823   5
   1  -8  12-47.2938 35.0435   3
   1  -8  12 7.94692 27.2229   9
   1  -8  12 4.34457 26.4168   5
   1   8  12 9.39072 21.9869   5
   1  -8  12-26.8701 42.5506   8
   1  -8  13 48.4322 25.5950   5
   1   8  13 50.5657 22.7630   5
   1  -8  13 35.1783 27.1164   9
   1  -8  14 70.1785 25.9305   9
   1  -8  15 347.596 39.2576   9
  -1  -8 -16 11.9591 12.4223   4
   1   8  16 22.2531 12.0637   9
  -1   9  16 51.4617 15.2650   5
  -1   9  16 64.1759 17.0417   9
  -1  -9  16 39.2944 22.3728   9
  -1   9  15 198.078 25.9356   5
  -1  -9  15 192.836 32.5376   9
  -1   9  14 207.352 29.6506   5
  -1  -9  14 248.507 37.0032   9
  -1   9  13 13.8575 18.9851   3
  -1   9  13 22.5691 21.2605   5
  -1  -9  13 24.2548 30.5336   9
  -1   9  12 702.236 66.7148   3
  -1  -9  12 520.350 75.8582   8
  -1  -9  12 687.096 70.6357   9
  -1   9  12 639.725 67.3942   5
  -1  -9  12 697.227 68.4748   5
  -1  -9  11 431.563 50.9300   9
  -1  -9  11 382.630 64.5845   8
  -1  -9  11 478.280 52.3609   3
  -1   9  11 430.043 46.8888   3
  -1  -9  11 399.956 47.6986   5
  -1  -9  10 46.5708 28.2579   9
  -1  -9  10 27.4016 28.4525   3
  -1  -9  10 122.046 50.8674   8
  -1   9  10 50.4481 23.1508   3
  -1  -9  10 14.9924 22.7416   5
  -1  -9   9 585.407 64.1364   9
  -1  -9   9 646.740 77.6940   8
   1   9  -9 648.719 68.8883   1
   1  -9  -9 683.923 68.8247   2
  -1  -9   9 729.718 64.6553   3
  -1   9   9 610.495 63.6577   3
  -1  -9   9 665.186 62.8924   5
  -1  -9   8 253.876 31.9866   9
  -1  -9   8 247.872 50.1565   8
  -1   9   8 264.273 36.6801   4
  -1   9   8 264.513 34.5778   1
   1   9  -8 191.339 36.7293   1
   1  -9  -8 250.918 41.3555   2
  -1  -9   8 265.475 30.2549   5
  -1   9   8 216.890 32.3018   3
  -1  -9   8 276.821 32.3614   3
  -1  -9   7 3857.90 345.308   3
  -1  -9   7 3394.62 345.397   9
  -1  -9   7 3717.65 348.053   8
  -1   9   7 3085.92 345.283   5
  -1   9   7 4364.04 346.151   4
  -1   9   7 4108.09 346.716   1
   1   9  -7 3791.64 346.565   1
   1   9  -6 12274.8 1201.74   1
  -1   9   6 13586.4 1202.16   1
   1   9  -5 475.404 57.0342   1
   1  -9  -5 609.359 67.6567   2
  -1   9   5 565.153 57.4711   1
   1   9  -4 1554.20 152.963   1
  -1   9   4 1705.08 154.591   1
  -1   9   3 1303.86 109.650   1
   1   9  -3 1017.06 107.239   1
  -1   9   2 343.686 41.1200   1
  -1  -9   2 324.182 36.8061   1
   1   9  -2 332.366 37.4554   1
   1  -9  -1 184.692 25.1764   1
  -1  -9   1 193.525 23.5789   1
  -1   9   1 188.187 30.2816   1
   1   9  -1 186.234 25.0065   1
  -1   9   0 198.692 26.9941   1
  -1  -9   0 162.276 23.5550   1
   1   9   0 165.576 24.9532   1
   1   9   1 989.578 93.5553   1
  -1  -9  -1 913.766 98.1013   2
  -1  -9  -1 1021.49 92.3368   1
  -1   9  -1 882.153 93.6353   1
  -1  -9  -2 2563.85 215.023   1
  -1   9  -2 1886.18 215.418   1
  -1  -9  -2 2262.17 217.441   2
   1   9   2 2384.99 215.931   1
  -1  -9  -3 1544.81 136.264   2
   1   9   3 1373.78 132.917   1
  -1   9  -3 1339.86 133.772   1
  -1  -9  -3 1383.74 132.147   1
   1   9   4 8387.74 761.094   1
  -1   9  -4 7513.22 761.157   1
  -1  -9  -4 8760.56 762.218   2
   1   9   5 3520.01 349.963   1
  -1  -9  -5 4139.66 351.817   2
   1  -9   6 2147.10 182.595   8
   1  -9   6 1888.03 177.404   9
  -1  -9  -6 2157.64 180.067   2
   1   9   6 1880.28 177.588   5
   1  -9   6 1714.36 177.249   5
   1  -9   7 26.0654 43.8332   8
   1  -9   7-15.4323 19.9216   9
   1   9   7 12.1894 19.1541   5
   1  -9   7 2.80733 19.0641   5
  -1   9  -8 69.6385 33.6640   1
   1  -9   8 98.3520 24.1816   9
   1  -9   8 36.2446 50.5058   8
   1   9   8 66.7462 22.5911   5
   1  -9   8 84.2735 23.6154   5
   1  -9   9 151.769 35.4609   3
   1  -9   9 133.766 30.7313   9
   1   9   9 174.308 27.9238   5
   1  -9   9 183.578 30.2719   5
   1  -9   9 145.924 55.2458   8
   1  -9  10 785.582 80.3957   3
   1   9  10 695.901 76.5052   5
   1  -9  10 800.883 77.8829   5
   1  -9  10 812.839 78.2281   9
   1  -9  10 739.352 90.2694   8
   1  -9  11 932.474 95.3182   3
   1  -9  11 805.475 100.942   8
   1  -9  11 887.495 92.4953   9
   1   9  11 959.913 91.2288   5
   1  -9  11 981.669 92.7434   5
   1  -9  12 33.5426 28.7483   9
   1  -9  12 21.2806 26.4244   5
   1   9  12 29.7760 22.2807   5
   1  -9  12-2.79128 41.1991   8
   1   9  13-2.95934 21.2051   5
   1  -9  13 26.1012 27.7104   9
   1   9  14 30.5591 19.3565   5
   1  -9  14 46.9550 25.1114   9
   1   9  15 94.9600 17.9095   5
   1  -9  15 74.0706 22.3456   9
  -1  -9 -16 25.7916 11.8706   4
   1   9  16 33.8869 11.6995   5
  -1  10  16 4.57885 12.8545   5
  -1  10  16-0.26847 14.6186   9
  -1 -10  16-22.5951 20.7985   9
  -1  10  15 75.7164 18.2303   5
  -1 -10  15 92.2034 26.6622   9
  -1  10  14 99.2392 21.6946   5
  -1 -10  14 84.7945 30.2623   9
  -1 -10  13 139.275 35.6351   9
  -1  10  13 179.538 24.7437   3
  -1 -10  12 1159.73 100.305   9
  -1 -10  12 839.686 104.275   8
  -1 -10  12 944.577 100.423   3
  -1  10  12 989.629 96.5654   3
  -1 -10  11 1330.77 124.510   9
  -1 -10  11 1153.23 130.317   8
  -1  10  11 1261.80 122.217   3
  -1 -10  11 1265.73 124.671   3
  -1 -10  11 1288.52 122.873   5
  -1 -10  10 134.420 30.5250   9
  -1 -10  10 113.209 32.4821   3
  -1  10  10 112.907 25.9536   3
  -1 -10  10 87.5347 26.7908   5
  -1 -10  10 44.8732 55.3778   8
  -1 -10   9 1910.49 176.800   8
  -1 -10   9 1823.32 170.703   9
  -1 -10   9 1821.38 169.616   5
  -1 -10   9 1834.86 170.613   3
  -1  10   9 1632.89 170.106   3
  -1  10   8 12.7026 21.8395   3
  -1 -10   8 23.2583 22.5288   9
  -1 -10   8-3.41653 45.6521   8
  -1 -10   8-6.73228 22.9102   3
  -1  10   8 10.1993 23.0318   1
   1 -10  -8 47.5336 34.9329   2
   1  10  -8 37.0473 29.5914   1
  -1  10   8-0.80646 28.6137   4
  -1  10   8-2.88053 20.6232   5
  -1 -10   8-12.3070 19.6543   5
  -1  10   7 5.58357 20.5111   3
  -1 -10   7 14.1128 20.1106   9
  -1 -10   7-8.53015 41.0420   8
  -1  10   7 36.4154 26.0762   4
  -1  10   7 27.1823 19.2033   5
  -1  10   7 15.5157 23.3630   1
  -1 -10   7 25.6763 20.3608   3
   1  10  -7 11.8282 26.6744   1
  -1 -10   7 20.6575 17.8017   5
  -1 -10   6 2067.13 213.679   9
  -1 -10   6 2230.85 216.998   8
  -1  10   6 1996.11 213.567   5
   1  10  -6 2238.65 215.056   1
  -1  10   6 2710.32 215.726   1
   1 -10  -6 2810.18 218.617   2
  -1 -10   6 2467.95 213.642   3
  -1  10   5 834.390 73.9783   1
   1  10  -5 664.700 72.4730   1
   1 -10  -5 631.391 82.6739   2
  -1  10   4 7445.79 644.883   1
   1  10  -4 6546.33 643.863   1
   1  10  -3 622.965 66.1140   1
  -1  10   3 731.234 70.6065   1
  -1  10   2 7603.80 716.685   1
   1  10  -2 7688.81 716.125   1
  -1 -10   1 336.094 37.3496   1
   1  10  -1 355.510 39.0747   1
  -1  10   1 390.602 42.0151   1
  -1 -10   0 3210.13 304.560   1
   1  10   0 3169.16 304.613   1
  -1  10   0 3404.26 305.194   1
  -1 -10  -1 4801.63 409.155   1
   1  10   1 4322.32 409.500   1
  -1  10  -1 3877.16 409.162   1
  -1 -10  -1 4586.04 411.018   2
  -1 -10  -2 2988.87 276.404   2
   1  10   2 2979.62 274.870   1
  -1 -10  -2 2881.21 273.836   1
  -1  10  -2 2868.14 275.236   1
  -1 -10  -3 196.832 40.2315   2
  -1  10  -3 93.1355 29.1258   1
   1  10   3 145.249 25.8662   1
  -1  10  -4 1791.26 182.900   1
   1  10   4 1993.55 182.302   1
  -1 -10  -4 2010.23 184.463   2
  -1 -10  -5 1330.21 111.081   2
   1  10   5 1247.71 107.159   1
  -1  10  -5 1028.15 108.808   1
   1 -10   5 1093.78 112.516   8
   1 -10   5 986.390 106.853   3
   1 -10   6 104.897 23.5656   9
   1  10   6 142.947 24.5224   1
   1 -10   6 174.416 27.0124   3
  -1 -10  -6 174.525 33.1203   2
   1 -10   6 115.219 43.9759   8
   1  10   6 130.197 23.3452   5
   1 -10   6 145.961 23.3015   5
   1 -10   7 97.7984 24.3109   9
  -1 -10  -7 127.740 31.4410   2
   1  10   7 124.658 23.2596   5
   1 -10   7 130.138 23.9173   5
   1 -10   7 153.366 47.6350   8
   1 -10   8 507.893 55.0767   9
   1 -10   8 530.790 70.3454   8
   1  10   8 496.067 54.3012   5
   1 -10   8 551.889 55.0253   5
   1 -10   9 453.867 46.7185   9
   1 -10   9 410.287 66.4882   8
   1  10   9 346.972 43.9796   5
   1 -10   9 354.740 45.2496   5
   1 -10  10 890.755 84.1095   9
   1 -10  10 875.727 95.3104   8
   1 -10  10 866.575 86.6907   3
   1  10  10 781.321 82.2975   5
   1 -10  10 803.399 83.7913   5
   1 -10  11 61.5347 30.1447   9
   1  10  11 99.7527 24.8550   5
   1 -10  11 70.9871 50.3862   8
   1  10  12 617.446 60.6700   5
   1 -10  12 636.294 63.1255   9
   1 -10  13 190.128 34.9059   9
   1  10  13 211.954 28.3166   5
   1 -10  14 75.6877 25.4576   9
   1  10  14 33.7364 18.4576   5
   1 -10  15 304.737 35.5535   9
   1  10  15 334.532 33.0259   5
  -1  10 -15 269.953 35.7849   3
  -1  11  16 21.6620 13.1964   9
  -1 -11  16-1.37999 19.0482   9
  -1  11  16-2.25935 11.9196   5
   1  11 -16 23.2549 18.1075   3
  -1 -11  15 32.9498 25.3272   9
  -1 -11  14 37.8474 29.8877   9
  -1 -11  13 241.254 38.2131   9
  -1 -11  13 175.844 39.1634   8
  -1 -11  12 511.752 62.4856   3
  -1 -11  12 483.309 65.9794   8
  -1 -11  12 577.577 62.2765   9
  -1  11  12 551.404 54.9943   3
  -1 -11  11 140.633 34.6529   3
  -1 -11  11 116.125 50.2521   8
  -1 -11  11 92.8474 34.9355   9
  -1  11  11 145.567 25.2533   3
  -1 -11  10 767.544 77.4464   9
  -1 -11  10 672.157 89.6716   8
  -1  11  10 721.754 74.6161   3
  -1 -11  10 778.452 77.2474   3
  -1 -11   9 93.4606 29.4101   9
  -1 -11   9 20.5394 52.0839   8
  -1 -11   9 110.149 30.2586   3
  -1  11   9 74.6032 23.7803   5
  -1  11   9 73.9044 24.4002   3
  -1 -11   8 1258.85 125.213   8
  -1 -11   8 1135.00 117.460   9
   1  11  -8 1056.96 119.171   1
  -1  11   8 1192.83 118.180   1
  -1  11   8 1514.19 119.027   4
  -1  11   8 1147.74 116.874   5
  -1  11   8 1175.27 117.155   3
  -1 -11   8 1277.91 117.406   3
  -1 -11   7 42.2305 22.3877   9
  -1 -11   7 113.115 42.7910   8
  -1  11   7 67.3351 27.9821   4
  -1  11   7 24.6231 19.7710   5
  -1 -11   7 17.3671 22.1143   3
  -1  11   7 36.5897 23.7433   1
   1  11  -7 51.1203 27.0026   1
  -1  11   7 27.4110 22.6291   3
  -1 -11   6 641.936 70.5200   3
  -1 -11   6 773.207 79.4918   8
  -1 -11   6 659.178 71.5546   9
   1 -11  -6 882.591 79.9734   2
   1  11  -6 588.282 72.5889   1
  -1  11   6 803.926 73.1073   1
  -1  11   6 695.559 70.1189   5
  -1  11   6 924.336 72.5856   4
   1 -11  -5 58.1718 43.4863   2
   1  11  -5 9.62952 23.8247   1
  -1  11   5 24.8417 26.6862   1
  -1 -11   5 18.3104 36.4954   8
  -1  11   4 788.542 67.0881   1
   1  11  -4 541.116 62.2808   1
  -1  11   3 11778.3 1000.97   1
   1  11  -3 10118.5 999.844   1
  -1  11   2 1560.27 135.003   1
   1  11  -2 1313.53 131.961   1
  -1  11   1 3217.55 280.535   1
   1  11  -1 2827.64 279.233   1
  -1  11   0 11437.5 1064.04   1
   1  11   0 11014.1 1063.67   1
  -1 -11   0 11668.8 1063.65   1
  -1 -11  -1 49.3889 39.6797   2
  -1  11  -1 35.3410 26.4557   1
   1  11   1 32.1830 26.4127   1
  -1 -11  -1 55.0940 20.2151   1
  -1 -11  -2 520.781 62.1548   2
  -1  11  -2 437.984 54.4078   1
   1  11   2 568.724 55.5558   1
  -1 -11  -3 3322.06 309.121   2
  -1  11  -3 2993.42 307.801   1
   1  11   3 3525.83 307.758   1
  -1 -11  -4 2335.85 210.534   2
   1  11   4 2249.39 208.441   1
  -1  11  -4 2070.92 209.075   1
  -1 -11  -5 65.2152 37.5949   2
   1  11   5 96.7313 21.8444   1
  -1  11  -5 87.3183 28.5269   1
   1  11   5 108.964 20.6278   5
   1 -11   5 93.2199 22.9704   9
  -1 -11  -6 317.025 44.3743   2
  -1  11  -6 305.192 41.0535   1
   1 -11   6 328.228 52.7506   8
   1  11   6 318.369 37.4241   5
   1 -11   6 352.985 38.4311   9
   1 -11   7 18.1811 26.9282   3
  -1 -11  -7-35.4351 30.1158   2
   1  11   7 18.6070 20.9524   5
   1 -11   7 22.4425 23.6057   9
   1 -11   7 41.5466 48.6203   8
   1  11   8 93.3039 24.3395   5
   1 -11   8 75.0840 28.4222   9
   1 -11   8 56.2663 51.6428   8
   1  11   9 486.883 54.3110   5
   1 -11   9 518.163 56.7852   9
   1 -11   9 539.346 73.8533   8
   1 -11  10 177.023 56.4979   8
   1  11  10 164.376 29.1461   5
   1 -11  10 165.354 35.4499   9
   1 -11  11 0.89131 48.4676   8
   1  11  11-2.73874 22.7644   5
   1 -11  11 7.44682 30.9331   9
   1 -11  12 32.5514 41.2904   8
   1  11  12 12.3127 21.7648   5
   1 -11  12 40.2985 30.6036   9
   1 -11  13 115.676 32.2158   8
   1  11  13 124.860 22.9181   5
   1 -11  13 115.435 30.5326   9
   1  11  14 68.0904 18.6886   5
   1 -11  14 66.9678 24.8269   9
  -1  11 -15 2.34511 19.0202   3
   1  11  15 13.3224 13.9471   5
   1 -11  15 33.8973 18.9450   9
  -1  12  16-3.81350 12.2015   9
  -1 -12  16 22.1520 16.9720   9
   1  12 -16 4.22340 16.3573   3
  -1 -12  15 44.5581 23.8752   9
  -1 -12  14 91.7914 30.2953   9
  -1 -12  13 189.576 39.9954   8
  -1 -12  13 266.252 39.0523   9
  -1 -12  12 1290.41 142.948   8
  -1 -12  12 1557.37 141.146   9
  -1  12  11 965.179 103.990   5
  -1 -12  11 1076.24 113.892   8
  -1 -12  11 1266.18 107.493   9
  -1 -12  10 77.5798 53.3998   8
  -1 -12  10 11.0132 31.2834   3
  -1  12  10 0.75857 22.2577   3
  -1  12  10 8.51966 24.9358   5
  -1 -12  10 29.4304 32.3158   9
  -1 -12   9 1174.03 118.037   8
  -1 -12   9 1136.45 108.602   9
  -1  12   9 1137.53 106.942   5
  -1 -12   9 1071.23 107.928   3
  -1  12   9 1018.11 106.354   3
  -1 -12   8 941.023 97.2272   8
  -1 -12   8 1010.22 86.9831   9
   1  12  -8 636.508 88.0375   1
  -1  12   8 817.467 84.8556   5
  -1 -12   8 892.741 86.2408   3
  -1  12   8 832.225 85.3437   3
  -1 -12   7 126.257 28.1354   9
  -1 -12   7 120.074 46.0611   8
  -1  12   7 170.903 30.5723   4
   1  12  -7 76.1141 30.7134   1
  -1  12   7 104.158 27.6702   1
   1 -12  -7 196.050 39.2804   2
  -1 -12   7 119.275 26.6154   3
  -1  12   7 122.495 24.5296   5
  -1  12   7 133.444 26.8141   3
  -1 -12   6 1130.30 115.637   9
  -1 -12   6 1194.27 120.964   8
  -1  12   6 1465.31 116.168   4
  -1  12   6 1081.41 114.637   5
  -1  12   6 1226.29 115.356   3
  -1 -12   6 1110.35 115.094   3
  -1  12   6 1529.97 118.019   1
   1  12  -6 1036.77 116.635   1
   1 -12  -6 1473.06 121.430   2
  -1  12   5 3812.97 299.469   1
   1 -12  -5 3941.95 302.538   2
   1  12  -5 2854.04 298.408   1
  -1 -12   5 2897.83 297.738   9
  -1  12   5 3187.98 297.582   5
  -1  12   4 12754.8 1023.28   1
   1  12  -4 9971.76 1021.94   1
  -1  12   3 482.762 51.6925   1
   1  12  -3 392.506 48.0011   1
  -1  12   2 1572.83 127.397   1
   1  12  -2 1169.25 124.280   1
  -1  12   1 7.95026 31.0515   1
   1  12  -1 16.6346 24.8274   1
   1  12   0 804.588 79.3875   1
  -1  12   0 776.446 80.9832   1
  -1  12  -1 284.960 39.0460   1
  -1 -12  -1 280.871 48.9728   2
   1  12   1 296.274 38.8473   1
  -1  12  -2 101.274 26.1333   1
  -1 -12  -2 96.1875 38.6532   2
   1  12   2 112.406 30.4704   1
   1  12   3 3445.96 322.358   1
  -1 -12  -3 3442.34 323.716   2
  -1  12  -3 3390.80 322.865   1
  -1  12  -4 689.109 73.4704   1
  -1 -12  -4 743.868 75.9185   2
   1  12   4 847.072 72.1190   1
  -1 -12  -5 1014.00 93.7372   2
  -1  12  -5 843.832 91.2305   1
   1  12   5 960.368 88.5384   5
   1 -12   5 867.965 89.1286   9
  -1  12  -6 93.7571 30.2335   1
  -1 -12  -6 98.6467 33.5508   2
   1 -12   6 94.3544 44.4512   8
   1 -12   6 31.9864 24.8025   9
   1  12   6 35.1160 21.3168   5
  -1 -12  -7 4219.00 354.702   2
  -1  12  -7 3300.83 354.124   1
   1  12   7 3669.18 352.528   5
   1 -12   7 4158.68 356.587   8
   1 -12   7 3737.58 352.793   9
   1  12   8 55.2365 24.0165   5
   1 -12   8 25.6723 51.9984   8
   1 -12   8 35.4730 30.9677   9
   1  12   9 1302.28 137.615   5
   1 -12   9 1597.81 147.771   8
   1 -12   9 1571.44 139.558   9
   1  12  10 704.034 74.4158   5
   1 -12  10 810.526 77.5533   9
   1 -12  10 695.392 88.9414   8
   1 -12  11 72.1423 32.2049   9
   1  12  11 50.7891 22.4249   5
   1 -12  11 42.0524 48.5161   8
   1 -12  12 75.6580 30.0576   9
   1  12  12 34.1091 20.8129   5
   1 -12  12 54.1245 39.7375   8
   1 -12  13 57.6481 27.6032   9
   1 -12  13 40.2414 29.9483   8
   1  12  13 42.7771 19.0078   5
  -1  12 -14-10.7057 25.8916   3
   1  12  14-15.1073 16.3206   5
   1 -12  14-41.2022 23.0135   9
  -1  12 -15 2.03831 17.4166   3
   1  12  15 13.5465 12.2358   5
  -1 -13  15 137.978 27.6030   9
  -1 -13  14 258.138 38.1432   9
  -1 -13  13-15.6021 31.2994   9
  -1 -13  13-9.90363 30.8724   8
  -1 -13  12 124.146 36.0932   9
  -1  13  12 117.172 25.3659   5
  -1 -13  12 109.098 40.7754   8
  -1  13  11 1197.12 118.002   5
  -1 -13  11 1354.05 121.155   9
  -1 -13  11 1071.37 125.988   8
  -1 -13  10 229.880 39.1343   9
  -1  13  10 147.204 30.4304   5
  -1 -13  10 127.618 53.1827   8
  -1  13   9 3997.73 374.688   5
  -1 -13   9 3948.87 378.452   8
  -1 -13   9 3990.74 375.357   9
  -1 -13   8 33.3065 30.4445   9
  -1 -13   8-35.1711 53.1657   8
  -1  13   8 34.4325 23.1936   5
  -1  13   8 28.2739 23.9665   3
  -1 -13   7 158.483 31.8929   9
  -1 -13   7 122.165 49.2340   8
   1 -13  -7 183.323 39.5692   2
  -1  13   7 147.920 27.8208   1
   1  13  -7 94.0243 31.1164   1
  -1  13   7 137.625 25.9257   5
  -1  13   7 123.859 28.0897   3
  -1 -13   6 766.052 84.7885   8
  -1 -13   6 742.940 76.9285   9
  -1  13   6 966.012 77.2060   4
  -1  13   6 746.648 75.2945   5
  -1  13   6 688.668 76.2814   3
   1 -13  -6 756.344 83.0153   2
   1  13  -6 601.593 77.6040   1
  -1  13   6 869.370 78.1580   1
   1  13  -5 535.838 52.9839   1
   1 -13  -5 502.371 62.3419   2
  -1  13   5 580.663 53.9617   1
  -1  13   5 435.915 49.2461   5
  -1 -13   5 414.379 52.1064   9
   1  13  -4 78.2830 24.7861   1
  -1  13   4 75.4260 31.3811   1
  -1 -13   4 22.3193 36.4160   8
  -1 -13   4 11.6313 25.9056   9
  -1  13   4 42.1227 20.2999   5
   1  13  -3 31.7380 23.4805   1
  -1  13   3 82.0366 33.1693   1
   1  13  -2 4414.98 443.802   1
  -1  13   2 5315.94 445.119   1
  -1  13   1 134.984 38.4731   1
   1  13  -1 56.0267 24.4153   1
   1  13   0 1041.94 98.4784   1
  -1  13   0 973.882 98.2883   1
  -1 -13   0 938.094 101.226   2
  -1 -13  -1 1402.20 141.454   2
   1  13   1 1463.21 139.255   1
  -1  13  -1 1462.45 139.369   1
  -1 -13  -2 23.4200 35.0999   2
  -1  13  -2-19.8907 24.5442   1
   1  13   2-5.53981 27.6224   1
  -1 -13  -3 2801.95 232.968   2
  -1  13  -3 2137.30 231.084   1
   1  13   3 3125.22 232.159   1
   1 -13   3 1947.54 232.804   8
  -1 -13  -4 243.766 42.1645   2
  -1  13  -4 266.255 38.1724   1
   1 -13   4 230.699 45.2283   8
   1 -13   4 242.494 33.7266   9
   1  13   4 240.847 29.8099   5
  -1  13  -5 2017.18 231.780   1
  -1 -13  -5 2925.77 233.721   2
   1  13   5 2535.58 230.635   5
   1 -13   5 2451.25 230.999   9
  -1 -13  -6 203.321 37.4358   2
  -1  13  -6 186.255 36.6710   1
   1  13   6 218.849 29.2961   5
   1 -13   6 203.268 33.4954   9
   1 -13   6 160.355 49.6947   8
   1  13   7 1441.01 142.661   5
   1 -13   7 1507.25 143.798   9
   1 -13   7 1601.16 150.360   8
   1  13   8 1270.02 127.507   5
   1 -13   8 1449.00 137.478   8
   1 -13   8 1341.38 129.161   9
   1 -13   9-6.78506 32.7859   9
   1  13   9-16.5570 24.3619   5
   1 -13   9 7.23007 55.0612   8
   1  13  10 751.566 73.4055   5
   1 -13  10 691.695 76.9047   9
   1 -13  10 744.128 87.8458   8
   1 -13  11 41.9366 31.1505   9
   1  13  11-2.15691 22.1788   5
   1 -13  11 9.78263 45.6449   8
   1  13  12 252.387 30.7339   5
   1 -13  12 172.760 45.2694   8
   1 -13  12 249.229 38.2316   9
   1 -13  13-2.71192 27.8754   8
   1 -13  13 5.59046 26.8759   9
   1  13  13 7.02370 18.0418   5
   1 -13  14 37.0767 22.7556   9
   1  13  14 36.6505 15.3682   5
  -1  13 -14 46.0468 23.6320   3
   1  13  15 124.530 14.7482   5
  -1 -13 -15 77.9406 16.1044   4
  -1  13 -15 107.149 19.0740   3
  -1 -14  15 3.54841 22.0953   9
   1  14 -15 8.31285 19.8091   3
  -1  14  14 390.630 42.3991   5
  -1 -14  14 472.311 48.6372   9
  -1 -14  13 199.546 36.0236   9
  -1  14  13 192.816 26.2458   5
  -1 -14  13 121.043 34.5171   8
  -1 -14  12 295.852 47.6086   8
  -1 -14  12 284.514 43.3808   9
  -1  14  12 283.947 35.9396   5
  -1 -14  11 775.086 101.834   8
  -1 -14  11 1001.49 97.5327   9
  -1  14  11 999.735 94.1113   5
  -1 -14  10 593.834 66.7838   9
  -1 -14  10 614.132 76.3024   8
  -1  14  10 582.125 62.4628   5
  -1 -14   9 856.972 90.2650   8
  -1 -14   9 768.799 81.1574   9
  -1  14   9 728.592 77.5723   5
  -1 -14   8 409.361 68.5021   8
  -1  14   8 398.109 46.9199   5
  -1 -14   8 417.530 52.0265   9
  -1  14   7 1135.27 103.442   5
  -1 -14   7 1179.46 112.709   8
  -1 -14   7 1030.09 104.797   9
   1 -14  -7 1244.97 109.707   2
  -1  14   6 2092.77 194.050   5
  -1 -14   6 2085.92 195.036   9
   1 -14  -6 2284.47 198.637   2
  -1  14   6 2456.79 196.427   1
  -1 -14   5 145.779 42.9278   8
  -1  14   5 96.0806 22.4890   5
  -1 -14   5 81.6647 29.1828   9
   1 -14  -5 89.2752 41.3870   2
  -1  14   5 105.042 28.9247   1
   1  14  -5 79.7336 27.7564   1
  -1 -14   4 120.445 42.6924   8
   1 -14  -4 240.783 48.1876   2
   1  14  -4 149.216 31.3008   1
  -1  14   4 235.381 36.2700   1
  -1 -14   4 186.228 34.4434   9
  -1  14   4 205.579 27.6580   5
   1  14  -3 5229.55 570.715   1
  -1 -14   3 5481.46 571.731   8
  -1 -14   3 6265.33 571.195   9
  -1  14   3 6369.09 570.526   5
   1  14  -2 1262.51 127.700   1
  -1 -14   2 1202.60 129.053   9
   1  14  -1 213.630 34.6647   1
  -1 -14   1 258.557 41.7757   2
  -1 -14   1 179.956 37.6221   9
  -1 -14   0 7.18367 33.0662   2
   1  14   0 9.88518 27.7973   1
  -1  14   0 23.5909 26.3981   1
  -1 -14   0 34.5561 27.7354   9
  -1  14  -1 2761.82 261.594   1
   1  14   1 2937.04 261.798   1
  -1 -14  -1 2581.39 262.221   2
  -1  14  -2 118.938 26.0202   3
  -1  14  -2 89.3962 29.8904   1
  -1 -14  -2 105.078 34.6016   2
   1  14   2 112.750 30.9754   1
   1 -14   2 79.7627 36.4460   8
  -1  14  -3 1376.05 150.719   1
  -1 -14  -3 1914.76 154.057   2
   1  14   3 1617.43 149.625   5
   1 -14   3 1624.02 151.207   9
   1 -14   3 1323.35 153.694   8
  -1  14  -3 1667.72 150.611   3
  -1 -14  -4 1661.33 141.912   2
  -1  14  -4 1315.68 139.768   1
   1  14   4 1538.71 138.201   5
   1 -14   4 1391.42 139.648   9
   1 -14   4 1358.39 143.300   8
  -1 -14  -5 76.4031 36.3796   2
  -1  14  -5 13.1135 33.0591   1
   1 -14   5 93.8540 43.7873   8
   1 -14   5 26.6701 28.0353   9
   1  14   5 78.5320 21.8506   5
  -1  14  -6 373.195 51.7184   1
  -1 -14  -6 462.358 52.5368   2
   1  14   6 415.906 46.1934   5
   1 -14   6 409.005 49.5600   9
   1  14   7 205.424 31.0358   5
   1 -14   7 212.993 36.8141   9
   1  14   8 282.821 36.5455   5
   1 -14   8 262.315 43.3797   9
   1 -14   8 210.675 60.1590   8
   1  14   9 451.592 51.4703   5
   1 -14   9 525.418 57.1794   9
   1 -14   9 410.334 71.4450   8
   1  14  10 287.739 33.4065   5
   1 -14  10 162.007 56.2393   8
   1 -14  10 216.744 42.0180   9
   1 -14  11 173.706 47.1183   8
   1  14  11 132.495 26.2955   5
   1 -14  11 193.059 34.9111   9
   1 -14  12 38.0755 29.0117   9
   1  14  12 62.7966 19.4003   5
  -1  14 -13 94.2640 27.6434   3
   1 -14  13 44.3600 26.5477   8
   1  14  13 63.8580 18.0825   5
   1 -14  13 54.6370 27.9108   9
  -1  14 -14 5.73989 20.9900   3
   1  14  14 6.87388 13.5740   5
   1 -14  14 1.17875 20.6081   9
   1  15 -15 68.9712 19.3391   3
  -1  15  15 78.9288 13.4128   5
  -1 -15  15 67.0577 21.4226   9
   1  15 -14 3.46256 24.3070   3
  -1 -15  14 6.42008 26.3610   9
  -1  15  14-18.5629 15.2494   5
  -1 -15  13 158.236 34.0573   9
  -1  15  13 146.389 22.7082   5
  -1 -15  13 107.446 31.6356   8
  -1 -15  12 101.999 35.8148   9
  -1  15  12 150.711 25.4062   5
  -1 -15  12 105.151 38.0885   8
  -1 -15  11 102.163 36.9956   9
  -1  15  11 106.599 25.4460   5
  -1 -15  11 108.669 46.9203   8
  -1 -15  10-0.92182 50.1122   8
  -1 -15  10 88.9490 35.9908   9
  -1  15  10 19.5658 25.7665   5
  -1 -15   9 2310.34 216.143   9
  -1 -15   9 2341.44 219.820   8
  -1  15   9 2192.37 214.660   5
  -1 -15   8 407.113 69.7542   8
  -1  15   8 474.195 51.8918   5
  -1 -15   8 480.558 57.1308   9
  -1  15   7 1511.06 141.473   5
  -1 -15   7 1435.62 143.166   9
  -1 -15   7 1445.46 148.598   8
  -1  15   6 3235.63 272.268   5
  -1 -15   6 2976.56 273.313   9
   1 -15  -6 2950.02 275.734   2
  -1 -15   5 223.710 49.4232   8
   1 -15  -5 348.249 47.7732   2
   1  15  -5 187.876 36.6843   1
  -1  15   5 312.497 37.1150   1
  -1 -15   5 216.971 39.4810   9
  -1  15   5 217.368 31.6626   5
   1 -15  -4 884.468 96.9169   2
   1  15  -4 772.832 89.5005   1
  -1  15   4 940.785 88.1733   5
  -1 -15   4 936.064 91.8125   9
  -1 -15   4 768.411 95.0413   8
   1  15  -3 2939.73 327.756   1
  -1  15   3 4557.25 330.488   1
   1  15  -3 3155.56 327.175   3
  -1  15   3 4183.60 328.213   3
  -1  15   3 3462.04 327.509   5
  -1 -15   3 3476.75 328.713   9
  -1 -15   3 3484.45 328.961   8
  -1 -15   2 216.376 40.8610   8
  -1  15   2 258.100 34.8036   5
  -1 -15   2 204.457 40.7067   9
   1  15  -2 307.702 36.6969   1
  -1 -15   1 149.385 34.5029   8
   1  15  -1 168.154 32.0696   1
  -1  15   1 206.211 32.6936   5
  -1 -15   1 234.327 37.3912   9
  -1 -15   0 227.903 39.4717   2
  -1  15   0 283.038 37.3226   1
   1  15   0 232.970 37.1161   1
  -1  15   0 185.877 35.9112   5
   1 -15   0 245.092 37.9464   9
  -1 -15   0 210.541 38.1586   9
  -1  15   0 261.092 34.1747   3
  -1  15  -1 9763.62 876.736   1
  -1 -15  -1 10013.2 876.824   2
   1  15   1 11550.6 877.625   1
  -1  15  -1 8879.52 876.067   5
   1 -15   1 7912.29 875.977   8
   1 -15   1 9430.19 876.382   9
  -1  15  -1 9401.07 875.702   3
  -1  15  -2 2521.11 248.232   1
  -1 -15  -2 2793.15 249.592   2
   1  15   2 2692.96 247.038   5
   1 -15   2 2760.89 248.615   9
   1 -15   2 2095.70 249.355   8
  -1  15  -2 2768.70 247.888   3
  -1 -15  -3 636.512 59.4990   2
  -1  15  -3 405.686 56.0265   1
   1  15   3 541.127 51.7466   5
   1 -15   3 452.272 61.8661   8
   1 -15   3 522.951 57.1765   9
  -1  15  -3 462.558 54.3136   3
  -1 -15  -4 787.758 70.5419   2
  -1  15  -4 456.600 65.3720   1
   1  15   4 700.883 62.0686   5
   1 -15   4 596.604 73.5711   8
   1 -15   4 611.576 65.9496   9
  -1  15  -4 548.391 65.3365   3
  -1 -15  -5 6392.11 508.365   2
  -1  15  -5 4235.23 506.611   1
   1  15   5 6108.31 505.980   5
   1 -15   5 5178.81 506.429   9
   1 -15   5 5126.06 508.260   8
   1  15   6 327.737 41.2590   5
   1 -15   6 348.764 46.9873   9
   1  15   7 1019.74 100.247   5
   1 -15   7 1042.24 102.456   9
   1 -15   7 957.540 110.396   8
   1  15   8 84.2884 26.4906   5
   1 -15   8 133.356 37.0658   9
   1 -15   8 55.2074 53.8305   8
   1 -15   9 7.16579 34.4601   9
   1  15   9-17.0517 24.4430   5
   1 -15   9-56.2599 52.8793   8
   1  15  10 339.879 38.2618   5
   1 -15  10 297.966 45.4059   9
   1 -15  10 260.962 58.2199   8
   1 -15  11 57.1844 32.1747   9
   1  15  11 16.6583 20.9864   5
   1 -15  11 17.6570 43.5843   8
   1  15  12 265.747 29.2379   5
   1 -15  12 252.758 37.8692   9
   1 -15  13 29.1019 24.0376   8
   1 -15  13 22.7342 24.6186   9
   1  15  13 44.5330 15.9787   5
   1  15  14 10.7333 12.3636   5
  -1  15 -14 7.58210 19.5072   3
  -1  16  15 75.6619 11.4540   5
   1  16 -15 39.6901 16.4109   3
   1  16 -14 206.109 28.3381   3
  -1  16  14 175.616 22.5036   5
  -1 -16  14 171.620 31.3645   9
   1  16 -13-15.7066 27.9534   3
  -1 -16  13-41.8475 30.5230   9
  -1  16  13 2.65495 15.9074   5
  -1 -16  13 29.8623 26.4444   8
  -1 -16  12 61.5698 33.9739   9
  -1  16  12 43.6754 21.0625   5
  -1 -16  12 81.7463 34.4885   8
  -1 -16  11 26.8076 35.5524   9
  -1  16  11 50.3522 23.8260   5
  -1 -16  11 10.4991 40.5197   8
  -1 -16  10 264.760 53.2693   8
  -1 -16  10 244.313 45.0075   9
  -1  16  10 261.796 36.1842   5
  -1 -16   9 10.8130 50.3991   8
  -1 -16   9 94.1818 39.7285   9
  -1  16   9 42.6571 26.0176   5
  -1 -16   8 639.326 92.1752   8
  -1 -16   8 750.474 84.1533   9
  -1  16   8 869.930 80.2073   5
  -1 -16   7 1106.08 110.078   9
  -1  16   7 1071.34 106.396   5
   1  16  -6 312.415 49.3157   1
  -1 -16   6 380.141 52.7339   9
  -1  16   6 444.063 46.2442   5
   1 -16  -5 758.859 79.2182   2
   1  16  -5 473.376 72.5465   1
  -1  16   5 787.886 71.0599   5
  -1 -16   5 732.667 76.3586   9
  -1 -16   5 708.315 80.3613   8
  -1  16   4 1643.87 124.271   1
   1  16  -4 1052.65 120.625   1
   1 -16  -4 1515.99 127.505   2
  -1  16   4 1294.47 119.681   5
  -1 -16   4 1147.26 124.668   8
  -1 -16   4 1156.81 123.208   9
   1  16  -4 1225.16 120.169   3
  -1  16   3 1263.09 98.5274   1
   1  16  -3 711.038 93.6020   1
   1 -16  -3 839.402 101.234   2
   1  16  -3 929.852 92.9519   3
  -1  16   3 925.646 93.7765   3
  -1  16   3 1064.35 93.1047   5
  -1 -16   3 976.773 97.1984   9
  -1 -16   3 952.271 97.3463   8
  -1 -16   2 67.8134 35.5138   9
  -1 -16   2-5.87999 31.6342   8
  -1  16   2 83.5269 37.3291   1
   1  16  -2-55.3872 27.0552   1
  -1  16   2 7.23672 23.9847   5
  -1  16   2 20.1746 27.4081   3
  -1 -16   1 2176.98 206.467   8
  -1 -16   1 2533.99 208.743   9
  -1  16   1 2030.03 206.619   3
  -1  16   1 2034.37 206.569   5
  -1  16   1 2342.37 208.278   1
   1  16  -1 2086.90 207.368   1
  -1 -16   0 97.6253 25.6683   8
   1 -16   0 82.7440 32.4042   9
  -1 -16   0 82.5405 33.7783   9
  -1  16   0 43.0535 28.3702   3
  -1  16   0 58.1797 29.7954   5
  -1  16   0 87.8894 35.4236   1
   1  16   0 97.8895 28.5789   1
   1 -16   1 63.3561 34.0653   8
   1 -16   1 25.1180 32.4999   9
  -1  16  -1 2.59693 30.9406   5
   1  16   1 19.1090 21.1176   5
  -1  16  -1 16.3428 29.1012   1
  -1  16  -1-6.20475 26.7090   3
   1 -16   2 4208.34 446.027   8
   1 -16   2 4809.54 445.991   9
   1  16   2 4831.86 444.613   5
  -1  16  -2 4403.02 446.078   1
  -1 -16  -2 5251.22 446.462   2
  -1  16  -2 4911.06 445.181   3
   1 -16   3 439.069 51.7762   9
   1 -16   3 481.267 57.4436   8
   1  16   3 407.841 43.6720   5
  -1  16  -3 347.425 49.2062   1
  -1 -16  -3 398.608 50.8047   2
  -1  16  -3 344.581 47.6653   3
   1 -16   4 1152.37 111.723   9
   1 -16   4 1094.07 116.088   8
  -1  16  -4 1121.08 110.573   3
   1  16   4 1202.69 108.383   5
  -1 -16  -4 1300.90 113.657   2
  -1  16  -4 862.320 110.414   1
   1 -16   5 91.0797 48.7752   8
   1 -16   5 113.768 36.6476   9
  -1  16  -5 55.2469 33.5334   3
   1  16   5 70.2467 25.2472   5
  -1 -16  -5 87.5165 35.7043   2
   1  16   6 23.8456 26.0237   5
   1 -16   6 131.045 51.3574   8
   1 -16   6 100.168 38.3479   9
   1  16   7 236.611 34.7107   5
   1 -16   7 220.383 43.5003   9
   1  16   8-10.9949 25.6911   5
   1 -16   8 4.77030 53.8952   8
   1 -16   8-4.19379 35.9426   9
   1 -16   9 69.2802 53.6951   8
   1  16   9 39.3853 24.2593   5
   1 -16   9 48.0985 36.4133   9
   1 -16  10 427.978 51.1068   9
   1  16  10 394.172 43.0850   5
   1 -16  10 289.906 59.9641   8
  -1  16 -11 26.7271 32.9392   3
   1 -16  11-11.1317 38.9304   8
   1  16  11 3.35610 20.3928   5
   1 -16  11 50.8739 31.6710   9
   1  16  12 331.614 34.0543   5
   1 -16  12 245.077 42.8400   8
   1 -16  12 291.567 41.2475   9
   1  16  13 167.636 20.6438   5
   1 -16  13 147.304 28.9194   9
   1 -16  13 122.452 26.0364   8
  -1 -16 -14 19.5868 11.6042   4
   1  16  14 24.9572 10.5640   5
   1  17 -14 9.30184 19.9845   3
  -1  17  14 18.7519 12.1160   5
   1  17 -13 240.728 33.7261   3
  -1 -17  13 245.272 36.5007   9
  -1  17  13 249.661 27.7613   5
  -1 -17  13 195.465 33.3529   8
   1  17 -12 2.97582 28.6641   3
  -1 -17  12-0.29559 31.9122   8
  -1  17  12-4.28178 18.7473   5
  -1 -17  12 10.1487 32.7461   9
  -1  17  11 387.050 40.8906   5
  -1 -17  11 300.517 51.4855   8
  -1 -17  11 333.114 50.0777   9
  -1 -17  10 73.3313 47.3268   8
  -1  17  10 18.7393 24.0566   5
  -1 -17  10-5.01674 38.1723   9
  -1 -17   9 469.320 70.4108   8
  -1 -17   9 481.666 62.5368   9
  -1  17   9 538.322 55.6369   5
  -1 -17   8 347.894 67.8640   8
  -1  17   8 494.476 50.9797   5
  -1 -17   8 431.334 59.2829   9
  -1  17   7 17.1646 27.3169   5
  -1 -17   7-21.0208 40.6047   9
   1  17  -6 371.526 49.0759   3
  -1 -17   6 282.293 60.6696   8
  -1  17   6 404.730 45.6668   5
  -1 -17   6 410.789 55.2868   9
  -1 -17   5 147.878 42.9749   9
   1  17  -5 93.3349 31.0191   3
  -1 -17   5 82.4606 45.9270   8
  -1  17   5 126.707 27.7408   5
   1  17  -5 77.1797 29.6872   1
  -1 -17   4 7.93694 37.9852   9
   1  17  -4 1.37049 27.2462   3
  -1 -17   4-4.43149 41.4466   8
  -1  17   4-4.83907 24.0102   5
   1  17  -4-0.47578 28.1918   1
   1 -17  -4-71.8058 42.1045   2
  -1 -17   3 4201.49 396.887   9
  -1 -17   3 4248.98 396.557   8
   1  17  -3 4190.88 395.097   3
  -1  17   3 4614.07 395.229   5
  -1  17   3 5349.77 398.989   1
   1 -17  -3 4275.42 398.673   2
  -1 -17   2 1907.65 178.067   9
  -1  17   2 2191.60 176.570   3
  -1 -17   2 1672.65 176.857   8
  -1  17   2 1983.69 175.278   5
  -1 -17   1 4925.63 410.812   9
  -1  17   1 4292.98 409.670   3
  -1 -17   1 4193.53 409.132   8
  -1  17   1 4203.29 409.091   5
  -1  17   1 4363.32 411.010   1
  -1  17   0 0.68056 29.9903   3
  -1 -17   0 41.2119 25.3040   8
  -1  17   0-26.4834 30.2991   5
   1  17   0 5.57831 22.4995   5
  -1  17   0 22.5439 36.6777   1
   1 -17   1 74.2877 35.7425   9
  -1  17  -1 62.3657 31.9092   3
   1 -17   1 126.255 35.6596   8
  -1  17  -1 103.436 33.9204   5
   1  17   1 110.489 23.9384   5
  -1  17  -1 125.726 32.5638   1
   1 -17   2 574.035 76.0946   8
   1 -17   2 741.767 75.1040   9
  -1  17  -2 640.188 71.6938   3
  -1  17  -2 648.662 74.5525   5
   1  17   2 780.385 69.1798   5
  -1  17  -2 655.685 74.2310   1
   1 -17   3 86.8828 38.0199   9
  -1  17  -3 79.7765 31.7937   3
   1 -17   3 38.6077 43.5306   8
   1  17   3 91.6718 23.2739   5
  -1 -17  -3 144.057 36.8639   2
  -1  17  -3 2.16988 33.0502   1
   1 -17   4 114.948 39.3690   9
  -1  17  -4 81.1241 34.5881   3
   1 -17   4 82.4052 47.8027   8
   1  17   4 98.1155 25.1212   5
  -1 -17  -4 57.6066 34.9361   2
  -1  17  -4 89.8733 34.3624   1
   1 -17   5 119.194 50.8484   8
   1  17   5 149.252 28.9725   5
   1 -17   5 167.258 42.0687   9
  -1  17  -5 121.505 37.8708   3
   1 -17   6 93.1733 55.2112   8
  -1  17  -6 71.6990 38.9018   3
   1 -17   6 85.8759 40.6255   9
   1  17   6 63.2629 27.2534   5
  -1  17  -7 19.8520 37.3143   3
   1  17   7 53.9866 26.2239   5
   1 -17   7 63.2949 38.0614   9
   1 -17   8 43.2954 53.9402   8
  -1  17  -8 31.6887 37.0577   3
  -1 -17  -8 13.5829 18.2350   6
   1  17   8 35.2899 25.0746   5
   1 -17   8 29.0553 37.8448   9
  -1  17  -9 139.877 39.7489   3
   1 -17   9 181.135 52.4183   8
   1 -17   9 140.589 39.5020   9
   1  17   9 128.469 27.5414   5
  -1  17 -10 48.9113 34.5671   3
   1 -17  10 30.2592 43.9310   8
   1 -17  10 79.7250 34.1845   9
   1  17  10 58.8783 22.3341   5
  -1  17 -11 34.7685 31.0784   3
   1 -17  11 27.8775 37.7395   8
   1 -17  11 74.5286 32.4816   9
   1  17  11-14.6349 18.6042   5
  -1  17 -12 46.1734 27.1333   3
   1 -17  12 7.93044 26.9616   9
   1  17  12 19.9554 15.9609   5
   1 -17  12-1.96882 28.1718   8
   1  17  13 163.285 18.2104   5
   1 -17  13 126.076 24.1012   9
   1  18 -14 66.2914 19.7667   3
  -1 -18  14 117.025 21.3535   9
  -1  18  14 102.972 14.3064   5
   1  18 -13 25.8229 22.7667   3
  -1 -18  13-13.5570 21.8486   8
  -1 -18  13 39.3823 28.3256   9
  -1  18  13 4.51054 14.2663   5
   1  18 -12 50.0421 27.2592   3
  -1 -18  12 30.3456 29.9201   8
  -1 -18  12 27.2758 32.5169   9
  -1  18  12 62.8974 18.6196   5
   1  18 -11 15.8718 30.9053   3
  -1 -18  11 49.4276 38.1827   8
  -1 -18  11 43.6614 34.8769   9
  -1  18  11 3.27468 21.1199   5
   1  18 -10-11.2941 31.4491   3
  -1 -18  10-11.4545 42.6539   8
  -1 -18  10 35.7024 38.6007   9
  -1  18  10 22.0200 23.4112   5
   1  18  -9 7.67600 32.8976   3
  -1 -18   9 16.7577 40.8649   9
  -1  18   9-18.6328 25.2917   5
  -1 -18   9 6.46349 46.9462   8
   1  18  -8-41.7851 34.2931   3
  -1 -18   8-6.01523 42.1383   9
  -1  18   8 3.60429 26.8656   5
  -1 -18   8-8.51889 48.5868   8
   1  18  -7-14.4095 33.7264   3
  -1 -18   7-41.9871 43.9958   9
  -1  18   7-22.5509 27.5209   5
   1  18  -6 570.388 72.4448   3
  -1  18   6 727.899 71.0344   5
  -1 -18   6 683.143 81.4830   8
  -1 -18   6 789.263 79.1858   9
   1  18  -5 75.9509 31.1638   3
  -1 -18   5 33.1950 42.3639   9
  -1  18   5 42.4948 26.9094   5
  -1 -18   5 38.9142 45.1835   8
  -1 -18   4 66.8576 43.5755   8
  -1 -18   4 52.4131 44.2082   9
   1  18  -4 111.895 31.5619   3
  -1  18   4 83.8022 27.9210   5
   1 -18  -4 96.6446 39.9825   2
  -1 -18   3 1220.95 133.204   8
  -1 -18   3 1147.90 133.710   9
   1  18  -3 1263.83 129.484   3
  -1  18   3 1536.22 129.631   5
   1 -18  -3 1531.84 135.392   2
  -1 -18   2 27.3084 34.7139   8
  -1 -18   2 68.5109 40.2146   9
  -1  18   2 41.3688 27.1261   5
  -1  18   2 29.6079 30.5202   3
  -1 -18   1 397.454 53.3017   9
  -1  18   1 340.400 47.6389   3
  -1 -18   1 359.839 46.7155   8
  -1  18   1 379.987 45.5872   5
  -1  18   1 272.999 48.9492   1
  -1  18   0 2229.97 192.784   3
  -1 -18   0 1964.26 191.138   8
  -1  18   0 1974.40 192.275   5
  -1  18   0 1819.71 194.455   1
   1 -18   1 58.7100 36.9364   9
  -1  18  -1 109.940 34.5819   3
   1 -18   1 50.7711 35.2327   8
   1  18   1 75.2650 23.9630   5
  -1  18  -1 64.2756 33.6285   5
  -1  18  -1 70.3382 36.2843   1
   1 -18   2 1837.23 162.300   9
   1 -18   2 1608.21 162.180   8
  -1  18  -2 1660.21 160.300   3
   1  18   2 1852.03 158.434   5
  -1  18  -2 1550.91 161.305   5
  -1  18  -2 1172.18 160.995   1
   1 -18   3 253.493 54.7502   8
  -1  18  -3 305.818 49.7358   5
   1  18   3 336.230 38.8201   5
   1 -18   3 371.749 51.4722   9
  -1  18  -3 304.891 46.4796   3
   1 -18   4 142.114 51.3264   8
   1  18   4 187.278 29.2196   5
   1 -18   4 131.011 45.7524   9
  -1  18  -4 179.017 38.2499   3
   1 -18   5 59.7974 51.5136   8
   1  18   5 125.119 29.0569   5
   1 -18   5 157.728 43.6829   9
  -1  18  -5 90.5510 37.3007   3
   1 -18   6 20.9457 52.2640   8
  -1  18  -6 11.0270 37.8247   3
   1  18   6 49.2755 26.2659   5
   1 -18   6 18.2297 41.2928   9
  -1 -18  -7 516.908 52.5297   6
  -1  18  -7 508.381 60.5251   3
   1  18   7 498.799 54.6494   5
   1 -18   7 456.473 62.1145   9
  -1  18  -8 0.32518 34.7972   3
  -1 -18  -8 13.6626 17.9454   6
   1 -18   8-7.83280 38.5101   9
   1  18   8 39.4804 24.3814   5
  -1  18  -9 149.251 41.1930   3
   1 -18   9 266.874 42.4010   9
   1 -18   9 243.085 52.7617   8
   1  18   9 225.070 30.7209   5
  -1  18 -10 43.2296 33.1075   3
   1 -18  10 15.3801 33.2348   9
   1 -18  10 1.09709 39.7553   8
   1  18  10 51.5279 20.4550   5
  -1  18 -11 90.6698 29.2354   3
   1 -18  11 62.6584 30.8025   9
   1 -18  11 30.1889 34.3631   8
   1  18  11 33.0918 17.8157   5
  -1  18 -12 17.2484 24.6995   3
   1 -18  12-38.5541 25.0471   9
   1 -18  12-50.6956 25.3307   8
   1  18  12 2.96255 14.2639   5
   1 -18  13-12.6322 16.0391   8
   1  18  13-6.39319 10.8923   5
  -1  18 -13 0.15989 18.9668   3
   1  19 -13 53.2255 20.7633   3
  -1 -19  13 44.9234 24.2285   9
  -1 -19  13 6.32577 18.8674   8
  -1  19  13 20.4082 12.5442   5
   1  19 -12 12.8616 24.9218   3
  -1 -19  12 56.7062 30.5686   9
  -1  19  12 42.0835 16.5860   5
  -1 -19  12-5.96489 27.3779   8
   1  19 -11 192.699 34.5212   3
  -1 -19  11 155.092 39.0508   8
  -1  19  11 225.093 27.5487   5
  -1 -19  11 180.608 39.4860   9
   1  19 -10 545.125 57.7086   3
  -1 -19  10 459.581 63.6565   8
  -1  19  10 501.999 53.3345   5
  -1 -19  10 496.161 61.9750   9
   1  19  -9 13.2397 32.1759   3
  -1 -19   9 61.5818 44.8543   8
  -1 -19   9-16.0023 39.5747   9
  -1  19   9 1.62725 24.7232   5
   1  19  -8 279.635 47.7547   3
  -1  19   8 379.331 43.3254   5
  -1 -19   8 397.956 54.5787   9
   1  19  -7 90.8059 32.9887   3
  -1 -19   7-0.43744 46.5966   8
  -1 -19   7 65.6794 45.7172   9
  -1  19   7 18.4699 26.9725   5
   1  19  -6 300.346 44.7734   3
  -1  19   6 337.590 41.8110   5
  -1 -19   6 332.827 56.7150   8
  -1 -19   6 263.858 55.1969   9
   1  19  -5 309.193 48.7578   3
  -1 -19   5 429.479 59.6167   8
  -1  19   5 428.131 45.8993   5
  -1 -19   5 345.842 59.1666   9
   1  19  -4 119.280 33.2496   3
  -1 -19   4 128.516 47.1719   8
  -1 -19   4 156.964 49.2868   9
  -1  19   4 151.934 30.6209   5
  -1 -19   3 388.880 55.5009   8
  -1 -19   3 389.374 58.4681   9
  -1  19   3 384.666 46.8715   5
  -1 -19   2 145.322 39.3848   8
  -1  19   2 161.863 31.6060   5
  -1 -19   2 162.103 45.5205   9
  -1  19   1 399.682 46.6636   5
  -1  19   1 385.986 50.0896   3
  -1 -19   1 324.274 48.1252   8
  -1  19   0 1315.25 137.366   5
  -1  19   0 1536.42 138.462   3
   1 -19   1 1134.91 138.540   8
  -1  19  -1 1632.57 139.527   3
  -1  19  -1 1124.42 138.646   5
   1  19   1 1685.57 136.088   5
  -1  19  -1 1305.23 143.605   1
   1 -19   2 62.6936 40.1243   8
   1  19   2 65.6260 24.4296   5
  -1  19  -2 133.676 36.8048   5
   1 -19   2 71.8413 41.0747   9
  -1  19  -2 3.75418 35.4844   3
   1 -19   3 108.728 46.2972   8
  -1  19  -3 89.6945 40.7138   5
   1  19   3 123.401 26.0996   5
   1 -19   3 153.128 44.8923   9
  -1  19  -3 59.2579 37.8942   3
   1 -19   4 159.998 52.5984   8
   1  19   4 286.365 34.7730   5
  -1  19  -4 254.608 47.1907   5
   1 -19   4 252.513 49.5087   9
  -1  19  -4 184.008 43.4094   3
   1  19   5 6751.62 568.067   5
   1 -19   5 5797.83 570.172   8
   1 -19   5 6199.67 569.612   9
  -1  19  -5 5277.96 568.523   3
   1 -19   6 113.260 51.2367   8
  -1  19  -6 49.4222 37.4565   3
   1  19   6 115.948 27.4753   5
   1 -19   6 161.277 42.6389   9
  -1 -19  -7 993.767 90.2468   6
  -1  19  -7 883.366 95.6991   3
   1  19   7 929.875 91.5452   5
   1 -19   7 876.113 97.6017   9
   1 -19   7 806.706 101.923   8
  -1  19  -8 167.137 39.0340   3
  -1 -19  -8 173.099 24.8074   6
   1 -19   8 193.259 41.9983   9
   1  19   8 194.489 29.6820   5
  -1  19  -9-44.8917 33.5472   3
   1 -19   9 10.3746 44.0090   8
   1 -19   9 29.4049 36.1063   9
   1  19   9 11.4292 20.6261   5
  -1  19 -10 12.5143 31.2259   3
   1 -19  10 111.608 37.5048   8
   1 -19  10 100.504 33.4676   9
   1  19  10 57.1168 19.4179   5
  -1  19 -11-10.0168 27.6082   3
   1 -19  11 53.9376 30.4708   8
   1 -19  11 19.1314 27.5234   9
   1  19  11 22.6497 15.2871   5
   1  19  12 8.92339 12.6739   5
  -1  19 -12 39.6284 23.3435   3
   1 -19  12 60.2582 22.5180   8
  -1  19 -13 4.26120 16.4316   3
   1  20 -13 57.5554 18.9115   3
  -1 -20  13 38.8836 16.9816   8
  -1 -20  13 74.0065 21.1299   9
  -1  20  13 87.1184 12.7251   5
   1  20 -12 104.071 25.6500   3
  -1 -20  12 78.4008 26.6296   8
  -1 -20  12 147.119 30.6878   9
  -1  20  12 128.965 18.7849   5
   1  20 -11-9.89641 26.7245   3
  -1 -20  11-2.48686 30.1315   8
  -1 -20  11 47.1072 33.6506   9
  -1  20  11 23.6836 17.3652   5
  -1 -20  10 442.237 61.6139   8
   1  20 -10 477.760 56.4051   3
  -1  20  10 568.850 52.8381   5
  -1 -20  10 446.532 61.1841   9
  -1 -20   9 63.8246 42.3103   8
   1  20  -9 73.8431 32.6295   3
  -1  20   9 118.884 25.4207   5
  -1 -20   9 168.991 42.2884   9
   1 -20  -9 113.972 20.2688   6
  -1  20   8 452.269 47.7943   5
  -1 -20   8 348.371 58.6339   9
   1  20  -8 425.295 51.6059   3
  -1 -20   7 393.061 62.3651   8
  -1  20   7 508.711 50.0768   5
  -1 -20   7 487.973 62.4727   9
   1  20  -7 343.883 52.4326   3
  -1 -20   6 185.804 53.9789   8
  -1  20   6 408.351 41.5420   5
  -1 -20   6 399.396 54.5605   9
   1  20  -6 217.857 43.6305   3
  -1 -20   5 664.631 80.9190   8
  -1  20   5 847.721 73.3488   5
  -1 -20   5 701.562 83.5382   9
   1  20  -5 566.261 74.8913   3
  -1 -20   4 15.8022 39.7545   8
   1  20  -4-11.1964 32.3038   3
  -1  20   4 54.4182 27.3954   5
  -1 -20   4 28.2832 45.2581   9
  -1 -20   3 7.01586 39.8025   8
  -1  20   3 59.3195 29.1660   5
  -1 -20   3 44.9605 45.4431   9
  -1 -20   3 51.2437 20.4386   6
  -1 -20   2 53.1987 35.6066   8
  -1  20   2-19.6641 28.1148   5
  -1 -20   2 17.8787 43.3724   9
  -1  20   1 479.769 55.1836   5
  -1  20   1 585.142 58.9016   3
  -1 -20   1 401.330 55.7633   8
  -1  20   0 187.230 37.0756   5
  -1  20   0 204.217 41.5547   3
  -1  20  -1 2421.81 258.771   5
   1  20   1 3299.78 257.697   5
   1 -20   1 2487.39 258.943   8
  -1  20  -1 2437.07 259.695   3
   1 -20   2 78.4629 39.2748   8
   1  20   2 16.0727 24.3349   5
  -1  20  -2 92.1076 36.3043   5
   1 -20   2-6.85221 41.4878   9
  -1  20  -2 73.7804 38.3157   3
   1 -20   3 206.001 47.9070   8
  -1  20  -3 140.588 43.1075   5
   1  20   3 277.853 32.5944   5
   1 -20   3 169.511 46.5249   9
  -1  20  -3 201.713 42.7634   3
   1 -20   4 81.4585 47.1090   8
  -1  20  -4 43.6842 37.5395   5
   1  20   4 79.3046 25.7230   5
   1 -20   4 36.7247 42.7933   9
  -1  20  -4-19.0528 37.0973   3
   1 -20   5 218.610 51.3275   8
  -1  20  -5 200.818 42.8178   3
  -1  20  -5 120.943 44.4120   5
   1  20   5 259.761 32.5489   5
   1 -20   5 210.201 47.9763   9
   1 -20   6 32.4133 46.1893   8
  -1  20  -6 41.4367 35.6034   3
  -1 -20  -6 15.1002 23.2069   6
   1  20   6-10.5243 24.1526   5
   1 -20   6-20.0940 40.4845   9
   1 -20   7 223.599 51.9093   8
  -1 -20  -7 201.112 27.4707   6
  -1  20  -7 174.622 40.0898   3
   1  20   7 179.718 30.2835   5
   1 -20   7 216.628 44.7357   9
  -1  20  -8 136.054 36.3141   3
   1 -20   8 216.477 41.0192   9
   1  20   8 171.368 26.5895   5
  -1 -20  -8 154.635 23.6206   6
  -1  20  -9 12.2807 32.7338   3
   1 -20   9 15.4802 33.4872   9
   1  20   9 3.11439 18.7534   5
  -1  20 -10-33.5175 29.0241   3
   1 -20  10 0.88469 33.9584   8
   1 -20  10-22.2565 30.4118   9
   1  20  10 20.4837 16.4679   5
  -1  20 -11 44.8512 25.5636   3
   1 -20  11 64.2987 27.2516   8
   1 -20  11 38.3120 24.1512   9
   1  20  11 29.3498 14.0112   5
   1 -20  12 215.627 33.9695   8
  -1  20 -12 223.832 35.1300   3
  -1 -21  12 29.8072 21.0316   8
  -1 -21  12 92.7049 23.8999   9
  -1  21  12 62.6270 13.5823   5
   1  21 -12 41.6328 21.4523   3
  -1 -21  11 43.0363 26.9291   8
  -1 -21  11 15.8487 30.5574   9
  -1  21  11 25.8123 15.7326   5
   1  21 -11 45.5518 24.0310   3
  -1 -21  10 34.6753 32.7199   8
   1  21 -10 35.4699 27.2673   3
  -1 -21  10 48.5821 34.5975   9
  -1  21  10 65.3708 20.0839   5
   1  21  -9 248.881 41.9142   3
  -1 -21   9 315.790 49.8919   9
   1 -21  -9 271.983 33.6491   6
  -1  21   8 1.05333 23.2497   5
  -1 -21   8 4.07039 40.0804   9
   1  21  -8-30.6499 29.9604   3
  -1 -21   7 323.569 55.5235   8
  -1  21   7 366.042 43.6621   5
  -1 -21   7 409.162 56.3898   9
   1  21  -7 341.432 46.7088   3
  -1 -21   6 127.797 43.8762   8
  -1  21   6 106.366 28.7962   5
  -1 -21   6 82.9160 46.3042   9
   1  21  -6 117.831 34.2673   3
  -1 -21   5 54.4816 42.8584   8
  -1  21   5 66.2465 27.5354   5
  -1 -21   5 142.305 45.5039   9
   1  21  -5 66.1859 33.6494   3
  -1 -21   4 791.232 99.5661   8
  -1  21   4 1051.37 94.3034   5
  -1 -21   4 912.528 102.386   9
  -1 -21   3 143.990 40.2593   8
  -1  21   3 118.928 29.0739   5
  -1 -21   3 67.0723 45.1805   9
  -1 -21   3 90.8583 22.4187   6
  -1  21   2 40.3790 27.6099   5
  -1 -21   2 67.8251 34.3397   8
  -1  21   1 463.796 53.0353   5
  -1 -21   1 436.192 53.7946   8
  -1  21   0 948.012 100.669   5
  -1  21   0 1099.32 103.306   3
   1 -21   1 107.193 35.4726   8
  -1  21  -1 128.350 34.4140   5
  -1  21  -1 98.1460 39.4339   3
  -1  21  -2 357.777 52.5458   5
   1  21   2 473.350 46.3167   5
   1 -21   2 425.214 54.2713   8
  -1  21  -2 313.315 54.5432   3
   1 -21   3 372.672 54.8128   8
  -1  21  -3 249.530 50.8722   5
   1  21   3 462.616 43.9464   5
   1 -21   3 389.154 55.1534   9
  -1  21  -3 307.121 51.5666   3
   1 -21   4 120.334 44.4879   8
  -1  21  -4 80.8090 38.8344   3
   1 -21   4 150.624 44.9607   9
   1  21   4 213.773 28.7896   5
  -1  21  -4 103.700 38.7714   5
  -1  21  -5 771.374 101.869   3
   1  21   5 1165.54 98.4828   5
  -1  21  -5 782.965 101.627   5
   1 -21   5 1158.89 103.780   9
   1 -21   5 1060.66 105.222   8
   1 -21   6 157.689 47.0916   8
  -1  21  -6 119.799 39.3633   3
  -1 -21  -6 204.399 27.2314   6
   1  21   6 170.743 29.0590   5
  -1  21  -6 99.4482 39.6581   5
   1 -21   6 190.559 42.1600   9
   1 -21   7-10.7404 41.6898   8
  -1  21  -7-46.1929 33.0020   3
  -1 -21  -7 28.8949 18.9139   6
   1  21   7 8.11485 21.2582   5
  -1  21  -7 29.0996 33.3316   5
   1 -21   7 1.56936 38.0340   9
   1 -21   8 63.2095 34.3664   9
   1 -21   8 44.9220 40.2726   8
  -1 -21  -8 34.7429 16.6454   6
  -1  21  -8-17.9006 30.9465   5
   1  21   8 26.2063 19.8045   5
  -1  21  -8 26.0634 32.5988   3
  -1  21  -9 166.621 34.7770   3
   1  21   9 201.018 25.4495   5
   1 -21   9 188.242 36.6999   9
   1 -21  10 86.3581 31.9646   8
   1 -21  10 40.2180 27.2974   9
   1  21  10 104.323 17.1533   5
  -1  21 -10 117.193 28.6224   3
   1  21  11 94.2553 13.6002   5
   1 -21  11 63.2761 24.1470   8
  -1  21 -11 39.8723 24.0278   3
   1 -21  12 32.3526 15.5693   8
  -1  21 -12 42.9641 17.9707   3
  -1  22  12 22.8693 9.78603   5
  -1 -22  12 13.0256 16.7122   8
   1  22 -12-5.44774 17.0177   3
  -1 -22  11 29.0887 23.8714   8
  -1 -22  11 65.7706 25.6993   9
  -1  22  11 41.8521 13.9941   5
   1  22 -11 23.2514 22.5045   3
  -1 -22  10-5.50790 29.7282   8
   1  22 -10 11.1025 24.4296   3
  -1 -22  10-7.10399 31.6258   9
  -1  22  10 26.9371 16.5232   5
   1  22  -9 157.348 31.8554   3
   1 -22  -9 155.590 21.1284   6
  -1 -22   9 158.677 38.8530   9
  -1  22   9 162.522 25.1370   5
  -1 -22   8 41.4151 37.6585   8
   1  22  -8-24.0358 29.3571   3
   1 -22  -8 17.2400 18.0763   6
  -1  22   8 2.17763 21.9737   5
  -1 -22   8 46.5766 38.4213   9
  -1 -22   7 96.8590 38.7011   8
  -1  22   7 40.5762 24.6362   5
  -1 -22   7 79.8320 41.0992   9
   1  22  -7 1.88185 30.7061   3
  -1 -22   6 34.0199 38.9334   8
  -1  22   6 33.0192 25.8147   5
  -1 -22   6-18.2324 41.4823   9
   1  22  -6-1.98038 31.2347   3
  -1 -22   5 273.346 47.1721   8
  -1  22   5 304.098 37.0692   5
  -1 -22   5 269.672 52.2184   9
   1  22  -5 228.681 41.8727   3
  -1 -22   4 109.744 39.8557   8
  -1  22   4 92.6641 28.1354   5
  -1 -22   4 110.227 45.0052   9
  -1  22   3 88.4469 28.0074   5
  -1 -22   3 71.1608 37.9783   8
  -1 -22   3 86.9582 20.9586   6
  -1  22   2 584.067 55.6388   5
  -1 -22   2 437.013 57.9418   8
  -1 -22   2 490.656 52.5792   6
  -1 -22   1 1035.03 107.003   8
  -1  22   1 1125.40 106.649   5
  -1  22   0 32.8938 35.4149   3
  -1  22   0 53.6979 29.8792   5
   1 -22   1-26.3140 30.1170   8
  -1  22  -1 29.3392 36.2952   3
  -1  22  -1 13.1210 30.0553   5
   1 -22   2 429.387 49.3867   8
  -1  22  -2 293.907 47.5973   5
  -1  22  -2 356.794 51.9229   3
  -1  22  -3-22.4538 32.8797   5
   1  22   3-21.5238 22.7437   5
   1 -22   3 14.8080 36.2344   8
  -1  22  -3-3.62650 37.4284   3
   1 -22   4 926.533 92.7378   8
  -1  22  -4 645.567 91.3324   3
   1  22   4 1147.44 86.9339   5
  -1  22  -4 570.870 89.7428   5
   1 -22   4 919.106 92.8854   9
   1 -22   5 65.1195 39.6754   8
  -1  22  -5 46.3971 35.7354   3
  -1 -22  -5 101.486 24.7223   6
   1  22   5 69.3115 24.1471   5
  -1  22  -5 25.8835 34.3852   5
   1 -22   5 68.5248 39.1749   9
   1 -22   6 9.68132 41.0718   8
  -1  22  -6 23.5970 35.2014   3
  -1 -22  -6-3.92981 20.8610   6
   1  22   6 12.1264 21.9495   5
  -1  22  -6 46.1006 31.6311   5
   1 -22   6 36.3787 37.4688   9
   1 -22   7 1119.87 107.424   8
  -1  22  -7 664.493 104.654   3
  -1 -22  -7 1223.81 100.880   6
  -1  22  -7 676.722 103.273   5
   1  22   7 1136.84 101.591   5
   1 -22   7 1238.60 106.350   9
   1 -22   8 8.58635 36.3717   8
  -1  22  -8 24.4875 31.7213   3
   1 -22   8 32.4169 31.2707   9
   1  22   8 26.2853 17.6018   5
  -1 -22  -8 25.4156 15.0878   6
   1 -22   9 6.18268 27.6575   9
   1  22   9 56.6730 15.5434   5
  -1  22  -9 11.4863 28.5062   3
   1  22  10-1.84670 12.1330   5
   1 -22  10 22.6578 25.4616   8
  -1  22 -10-4.39472 24.7957   3
   1 -22  11 9.20458 19.5154   8
  -1  22 -11 9.20133 19.6410   3
  -1 -23  11 30.1372 20.4604   8
   1  23 -11 3.92624 18.2492   3
  -1  23  11 28.2062 11.4920   5
  -1 -23  11 3.68461 20.2196   9
   1  23 -10 17.6193 22.3893   3
  -1 -23  10-5.54482 26.8771   9
  -1  23  10 13.1137 14.5362   5
   1  23  -9-11.5094 24.9290   3
   1 -23  -9 27.5994 13.5915   6
  -1 -23   9 39.6593 31.3811   9
  -1  23   9 21.4217 17.4993   5
  -1 -23   8-33.1270 34.1127   8
   1  23  -8-0.27185 26.8823   3
   1 -23  -8-25.6117 16.6713   6
  -1  23   8-17.9535 20.2817   5
  -1 -23   8-27.8510 35.9960   9
  -1 -23   7 5.72031 35.3436   8
  -1  23   7 32.7574 21.9973   5
  -1 -23   7 13.3815 38.3464   9
   1  23  -7 37.5606 29.0216   3
  -1 -23   6 119.797 42.3073   8
  -1  23   6 252.333 30.9240   5
  -1 -23   6 181.713 44.3700   9
   1  23  -6 152.201 34.9785   3
  -1 -23   5 219.283 45.8665   8
  -1 -23   5 279.755 49.3866   9
  -1  23   5 295.976 36.0260   5
  -1  23   4 30.3194 23.7273   5
  -1 -23   4 38.2129 34.4322   8
  -1 -23   3 444.672 59.7005   8
  -1 -23   3 466.680 52.4179   6
  -1  23   2 3237.62 269.369   5
  -1 -23   2 2608.92 269.585   8
  -1 -23   2 2757.56 268.028   6
  -1  23   1 245.651 35.0945   5
  -1 -23   1 265.206 36.6464   8
  -1 -23   1 228.717 32.5556   6
  -1  23   0 75.6925 27.5068   5
  -1  23  -1 28.0478 35.1369   3
  -1  23  -1 38.6626 28.1616   5
   1 -23   2 239.983 36.8367   8
  -1  23  -2 141.137 40.7510   3
  -1  23  -2 164.217 33.7871   5
   1 -23   3 45.5192 32.7686   8
  -1  23  -3 58.9520 29.0026   5
  -1  23  -3-18.4074 36.0823   3
  -1 -23  -4 15.8778 23.8765   6
  -1  23  -4-13.2865 35.0196   3
   1  23   4 10.4052 21.5575   5
  -1  23  -4 26.2131 29.5796   5
   1 -23   4-32.5946 36.9066   8
   1 -23   5 131.045 39.3819   8
  -1  23  -5 108.343 36.9624   3
  -1 -23  -5 162.228 25.3028   6
   1  23   5 153.535 24.7099   5
  -1  23  -5 138.008 32.6527   5
   1 -23   5 49.8376 37.6268   9
   1 -23   6 174.029 41.8912   8
  -1  23  -6 82.4657 38.0262   3
  -1 -23  -6 217.532 27.0455   6
   1  23   6 203.469 27.0729   5
   1 -23   6 178.261 37.8715   9
   1 -23   7-6.90344 35.3446   8
  -1  23  -7-43.5725 32.5673   3
  -1 -23  -7 10.4202 17.2449   6
   1 -23   7 13.7839 31.1882   9
   1  23   7-16.2395 17.9050   5
   1 -23   8 60.4960 31.6682   8
  -1  23  -8 35.3258 29.6440   3
  -1 -23  -8-15.3369 14.1549   6
   1 -23   8-23.9327 27.0624   9
   1  23   8 23.3726 15.3378   5
  -1  23  -9 53.0212 27.3093   3
   1  23   9 80.5350 14.8972   5
   1 -23   9 106.062 28.1739   8
  -1  23 -10 18.0615 21.3105   3
   1 -23  11-19.0004 14.7947   8
  -1 -24  11 40.1545 15.9594   8
  -1  24  10-1.42781 11.9039   5
  -1 -24   9 112.953 29.8204   8
   1 -24  -9 166.979 19.1437   6
  -1  24   9 188.174 21.4314   5
  -1 -24   9 165.812 31.6172   9
  -1 -24   8 146.970 31.8294   8
   1  24  -8 62.1894 28.1135   3
   1 -24  -8 144.974 19.8233   6
  -1  24   8 145.763 22.4596   5
  -1 -24   8 83.6861 34.8638   9
   1 -24  -7 18.7628 17.6538   6
  -1 -24   7-30.9088 31.3723   8
  -1  24   7 8.08166 19.9577   5
  -1 -24   6 120.263 35.8082   8
  -1 -24   6 143.800 40.3621   9
  -1  24   6 187.708 27.0437   5
  -1  24   5-2.80757 22.5068   5
  -1 -24   5-51.0737 32.4467   8
  -1  24   4 247.897 32.0192   5
  -1 -24   4 182.768 38.1935   8
  -1  24   3 26.8426 23.2158   5
  -1 -24   3 19.0410 30.2012   8
  -1 -24   3 17.4780 17.0756   6
  -1 -24   2 128.271 32.6198   8
  -1 -24   2 159.146 25.6993   6
  -1  24   1 167.879 28.8767   5
  -1 -24   1 146.468 25.8774   6
  -1  24   0 18.8821 24.7967   5
  -1 -24   0 49.4417 22.1107   6
  -1  24  -1 33.4111 25.0505   5
  -1 -24  -1 16.7186 23.3408   6
   1 -24   2 63.2975 28.5447   8
  -1  24  -2-12.3768 25.8178   5
  -1  24  -2 42.9778 34.3231   3
  -1 -24  -2 30.3537 23.9028   6
   1 -24   2 44.6442 17.8939   6
   1 -24   3 92.9428 30.4340   8
  -1  24  -3 55.3335 26.1015   5
  -1  24  -3 14.3206 33.8462   3
  -1  24  -4 458.515 76.2577   3
  -1  24  -4 490.792 72.1931   5
   1 -24   4 685.491 75.7654   8
  -1 -24  -5-42.2641 20.5646   6
   1 -24   5 26.3196 32.6818   8
  -1  24  -5 8.89035 32.9295   3
  -1 -24  -6 465.664 41.7084   6
   1  24   6 410.108 40.8688   5
   1 -24   6 332.086 49.1638   8
  -1 -24  -7-1.80720 15.6640   6
  -1  24  -7-16.1203 29.2633   3
   1  24   7 10.6433 15.0781   5
   1 -24   7 50.3064 29.5113   8
  -1 -24  -8-8.62039 12.9989   6
   1 -24   8-12.8501 26.3846   8
  -1  24  -8 11.7554 26.4734   3
   1 -24   9 7.95757 22.1746   8
  -1  24  -9-6.13695 21.8607   3
  -1  24 -10-2.02036 17.9814   3
   1 -25  -9 12.6203 10.1499   6
  -1 -25   9-12.6289 22.1199   8
  -1  25   9-14.1152 12.0474   5
   1 -25  -8 105.743 17.0604   6
  -1 -25   8 90.6799 27.4099   8
  -1  25   8 113.202 18.1275   5
  -1  25   7 29.2372 17.1968   5
   1 -25  -7 34.9015 16.2581   6
  -1 -25   7 52.7769 29.0050   8
  -1  25   6 18.7008 18.6774   5
   1 -25  -6-2.43708 18.5933   6
  -1 -25   6-45.7711 28.9720   8
  -1  25   5 12.4397 20.4675   5
  -1 -25   5-7.28354 29.5460   8
  -1  25   4 24.3610 20.8296   5
  -1 -25   4 53.2380 28.7361   8
  -1 -25   3 851.129 86.8856   6
  -1 -25   3 695.312 89.9198   8
  -1  25   2 71.1228 22.3654   5
  -1 -25   2 40.8596 18.5855   6
  -1 -25   2 33.8063 25.2140   8
  -1  25   1 11.2962 22.2227   5
  -1 -25   1 10.3469 19.4300   6
  -1  25   0 105.895 26.1780   5
  -1 -25   0 162.083 24.9481   6
  -1  25  -1 468.078 58.5835   5
   1 -25   1 565.654 56.4680   6
  -1 -25  -1 628.082 58.1048   6
  -1  25  -2 24.4610 22.1798   5
  -1 -25  -2 13.6401 21.9097   6
   1 -25   2 37.5176 16.3389   6
  -1  25  -3 30.8941 31.4698   3
   1 -25   3 30.2664 27.2745   8
  -1  25  -4 218.466 48.8671   3
   1 -25   4 332.738 47.0655   8
  -1  25  -5 7.43822 30.3098   3
  -1 -25  -5 81.8052 19.8465   6
   1 -25   5 23.4516 29.3673   8
  -1 -25  -6 201.099 23.4369   6
   1 -25   6 144.951 32.0583   8
  -1  25  -7 65.2400 27.0568   3
  -1 -25  -7 67.9420 16.1332   6
   1 -25   7 76.2766 26.8895   8
  -1  25  -8-38.3328 23.1888   3
  -1 -25  -8 13.1907 11.0448   6
   1 -25   8-24.6967 22.4431   8
  -1  25  -9-16.4514 18.2221   3
   1 -25   9 26.9742 18.7749   8
  -1 -26  10 20.5530 12.6068   8
  -1 -26   9 72.6482 19.3153   8
   1 -26  -8 11.9791 11.4970   6
  -1 -26   8 0.18657 20.9149   8
  -1  26   8 32.8679 12.2046   5
  -1  26   7 322.073 32.2600   5
  -1 -26   7 241.851 37.4307   8
   1 -26  -7 306.743 32.0794   6
  -1  26   6 58.7878 17.6072   5
  -1 -26   6 47.5859 25.9829   8
   1 -26  -6 95.2980 17.9055   6
  -1  26   5 208.352 26.0193   5
  -1 -26   5 139.958 31.7680   8
   1 -26  -5 210.131 26.2667   6
  -1  26   4 74.9564 21.0368   5
  -1 -26   4 90.1693 26.6762   8
  -1 -26   3 390.992 52.0322   8
  -1 -26   3 448.663 48.5623   6
  -1  26   2 94.6615 21.5920   5
  -1 -26   2 84.2067 18.7867   6
  -1  26   1 19.2494 19.4650   5
   1 -26  -1-0.32302 18.8628   6
  -1 -26   1 5.42521 17.6255   6
  -1  26   0-9.86988 19.6414   5
   1 -26   0 6.91280 17.3993   6
  -1 -26   0 31.6183 19.1186   6
   1 -26   1 311.109 36.4668   6
  -1 -26  -1 392.634 38.5983   6
   1 -26   2 18.7492 14.3102   6
  -1 -26  -2 12.0183 19.7246   6
   1 -26   3 161.573 28.3710   8
   1 -26   4 19.7525 25.2184   8
  -1 -26  -4 102.824 19.8833   6
   1 -26   5 49.3767 25.5148   8
  -1  26  -5-8.65895 27.0217   3
   1 -26   6 31.1785 24.0378   8
  -1  26  -6 39.6632 24.7263   3
  -1 -26  -6 40.7562 15.6673   6
   1 -26   7-1.11999 20.8844   8
  -1  26  -7-36.2248 22.0811   3
  -1 -26  -7 18.7923 12.7050   6
   1 -26   8 33.5701 18.5717   8
   1 -26   9 10.5839 12.9179   8
  -1 -27   9 11.7645 12.2921   8
  -1 -27   8 27.7079 16.0831   8
   1 -27  -8 7.37047 9.36188   6
  -1 -27   7 83.6789 24.0578   8
   1 -27  -7 169.908 18.5188   6
   1 -27  -6 27.6133 14.7842   6
  -1 -27   6 5.14578 21.1814   8
  -1  27   6 53.5719 13.5531   5
   1 -27  -5 14.5262 15.6889   6
  -1 -27   5 6.68324 21.4769   8
  -1  27   5-8.55560 14.4454   5
  -1 -27   4 18.1098 21.3481   8
  -1  27   4 46.5303 16.4341   5
   1 -27  -3 22.5576 18.0104   6
  -1  27   3-7.53668 16.5933   5
   1 -27  -2 0.43147 16.9486   6
  -1 -27   2 5.92693 14.6714   6
   1 -27  -1 56.6441 17.4743   6
  -1 -27   1 20.5971 16.7261   6
  -1 -27   0 36.0976 17.4772   6
   1 -27   0 16.4654 15.7822   6
   1 -27   1 107.977 17.8364   6
  -1 -27  -1 104.819 20.9023   6
  -1 -27  -2-15.4391 17.8280   6
   1 -27   2 12.8731 12.3971   6
  -1 -27  -4 164.489 22.6173   6
   1 -27   4 141.605 25.2042   8
  -1 -27  -5 24.4943 15.4693   6
   1 -27   5 17.8201 20.0333   8
  -1 -27  -6 80.6134 15.0025   6
   1 -27   6 68.8292 20.1738   8
  -1 -27  -7 11.9703 10.6082   6
   1 -27   7-23.7452 16.4559   8
   1 -27   8 60.4749 14.0445   8
   1 -28  -7 10.3960 9.43145   6
  -1 -28   7-18.6419 14.7948   8
   1 -28  -6 77.1534 13.6105   6
  -1 -28   6 49.7081 17.6210   8
   1 -28  -5 55.3127 14.1375   6
  -1 -28   5 26.5222 17.4339   8
   1 -28  -3 137.780 20.3072   6
  -1 -28   2 49.7222 14.0281   6
   1 -28  -2 56.4826 15.9603   6
   1 -28  -1 51.2167 15.3907   6
  -1 -28   1 50.0877 14.9681   6
  -1 -28   0 13.7458 15.4647   6
   1 -28   0 27.4552 13.3689   6
   1 -28   1 264.916 31.1837   6
  -1 -28  -1 351.035 32.8728   6
  -1 -28  -2 161.937 22.3744   6
  -1 -28  -4 5.86172 14.6012   6
  -1 -28  -5 25.5427 13.0065   6
   1 -28   5 41.5209 15.5268   8
  -1 -28  -6 47.9951 11.9121   6
   1 -28   6 37.9866 14.1284   8
   1 -29  -6 4.16839 9.97894   6
   1 -29  -5 2.43557 11.1233   6
   1 -29  -3 90.8786 15.7210   6
  -1 -29   2 649.081 68.2269   6
   1 -29  -2 787.475 68.7009   6
  -1 -29   1 6.67225 12.5197   6
   1 -29  -1-0.30129 12.4771   6
   1 -29   0 63.6606 13.2214   6
  -1 -29   0 66.4829 14.3086   6
  -1 -29  -1 261.438 26.1938   6
   1 -29   1 211.321 24.5572   6
  -1 -29  -2-12.4832 13.6664   6
  -1 -29  -3 94.6519 15.7788   6
  -1 -29  -4 12.0421 12.4404   6
  -1 -29  -5 0.25058 10.8276   6
   1 -30  -5 17.6146 8.51065   6
   1 -30  -4 78.2238 12.3718   6
   1 -30  -3 8.92542 10.3051   6
   1 -30  -2 1.40206 10.3733   6
  -1 -30   1 39.8662 11.0196   6
   1 -30  -1 46.7784 11.2948   6
  -1 -30   0 36.9711 11.6589   6
   1 -30   0 30.8841 10.2115   6
  -1 -30  -1 67.7645 13.2012   6
  -1 -30  -2 16.4507 11.5325   6
  -1 -30  -3 48.1507 11.2666   6
  -1 -30  -4 20.6607 9.91666   6
  -2   0  17 21.1451 17.8710   3
  -2   0  17 0.60331 14.1652   5
  -2   0  17-10.4745 19.0761   9
  -2   0  16 238.602 31.6854   3
  -2   0  16 200.672 27.8419   5
  -2   0  16 211.299 31.0524   9
  -2   0  15-22.4462 26.8865   9
  -2   0  15 1.00688 20.0409   5
  -2   0  15-10.1190 25.3548   3
  -2   0  14 338.027 43.0523   9
  -2   0  14 324.978 37.8817   5
  -2   0  14 318.187 40.9780   3
  -2   0  13-11.6870 21.6004   5
  -2   0  13-22.7730 25.0493   3
  -2   0  12 4.04892 19.8320   5
  -2   0  12 12.2959 23.2851   3
  -2   0  11 6.73481 18.0469   5
  -2   0  11-6.22449 21.3527   3
  -2   0  10 7635.79 729.451   4
  -2   0  10 8379.46 729.265   3
  -2   0  10 8464.40 729.073   5
  -2   0   9-44.4229 23.3095   4
  -2   0   9-7.56062 17.3654   3
  -2   0   9-10.4260 13.8619   5
   2   0  -8 973.604 96.7940   1
   2   0  -7 6.70817 21.3797   2
   2   0  -7-11.9155 27.9484   1
   2   0  -6 5464.10 511.668   2
   2   0  -5-21.5348 25.1367   2
  -2   0   4 90471.4 8449.63   1
  -2   0   3 73.8823 21.5630   1
   2   0  -3 35.1652 24.9952   1
  -2   0   2 4547.35 451.393   1
   2   0  -2 5254.19 451.733   1
   2   0  -1-18.1239 11.2538   1
  -2   0   1 11.4271 12.3570   1
   2   0   0 3071.68 280.872   1
  -2   0   0 2933.04 280.882   1
  -2   0  -1 23.5920 15.9005   1
   2   0   1 21.7112 12.8896   1
   2   0   2 28.8710 18.3490   2
   2   0   2 62.5157 19.0400   1
  -2   0  -2 31.4670 16.8178   1
   2   0   3 12.8137 20.4725   2
  -2   0  -3 18.9685 14.7968   1
  -2   0  -3 0.50808 17.4682   1
  -2   0  -4 176.369 23.5425   1
  -2   0  -4 176.732 24.8936   1
  -2   0  -5 17.3455 20.4041   1
  -2   0  -6 3.45244 21.4236   1
  -2   0  -7 4.30742 21.8521   1
   2   0   8 54.2660 20.2360   3
  -2   0  -8 36.2516 23.1965   1
   2   0   9-12.6291 22.8284   3
  -2   0  -9-16.0890 26.5965   1
   2   0  10 39.1942 27.6234   3
   2   0  11-7.62987 29.4522   3
   2   0  11 21.5561 24.6063   5
   2   0  12 232.551 34.8723   5
   2   0  12 243.663 37.0146   3
   2   0  13-8.60892 24.4156   9
   2   0  13 10.4306 25.0179   5
   2   0  13 3.28257 26.8295   3
   2   0  14 40.0284 22.6492   9
   2   0  14 33.3971 22.9405   5
   2   0  15 4.49113 18.4404   9
  -2   0 -15 13.9547 16.9791   4
   2   0  15 3.69534 19.9751   5
   2   0  16 135.984 18.3915   9
  -2  -1  17 107.851 21.7265   9
  -2   1  17 88.7285 20.5429   9
  -2   1  17 107.713 17.9732   5
  -2  -1  17 99.1954 17.5268   5
  -2   1  17 112.508 20.1078   3
  -2  -1  16 44.2930 23.8232   9
  -2   1  16 25.9318 23.1675   9
  -2  -1  16 37.8036 18.8765   5
  -2   1  16 66.8340 18.5639   5
  -2  -1  16 59.7281 23.9132   3
  -2   1  16 37.9443 23.0065   3
  -2   1  15 89.2612 26.6785   3
  -2  -1  15 111.679 26.5278   3
  -2   1  15 55.6378 22.0502   5
  -2  -1  15 98.2766 22.3556   5
  -2   1  15 78.8579 28.2973   9
  -2  -1  15 93.8262 28.7125   9
  -2  -1  14 238.752 35.8793   3
  -2   1  14 243.226 34.7370   3
  -2   1  14 246.956 31.1410   5
  -2  -1  14 219.946 31.4286   5
  -2  -1  14 243.655 37.9989   9
  -2   1  14 263.180 36.7778   9
  -2   1  13 852.957 90.9033   3
  -2  -1  13 944.195 91.1920   3
  -2   1  13 957.350 89.8754   5
  -2  -1  13 912.781 89.7915   5
  -2  -1  13 951.202 92.3730   9
  -2  -1  12 122.972 23.4615   5
  -2   1  12 110.722 23.9483   5
  -2   1  12 119.086 26.7577   3
  -2  -1  12 126.581 27.9493   3
  -2   1  11 172.221 25.1223   5
  -2  -1  11 164.370 24.6784   5
  -2   1  11 152.378 27.1929   3
  -2  -1  11 197.263 27.9341   3
  -2   1  10 82.1932 26.2764   4
  -2  -1  10 30.8259 24.7108   4
  -2   1  10 47.6583 16.7038   5
  -2  -1  10 31.1037 15.5481   5
  -2   1  10 26.0300 19.8733   3
  -2  -1  10 48.8968 18.7838   3
   2  -1 -10 25.9325 27.8901   1
   2   1 -10 19.3167 26.0570   1
   2  -1  -9 118.773 28.7354   1
   2   1  -9 94.7337 27.5684   1
  -2  -1   9 148.859 19.9410   5
  -2   1   9 163.913 27.6762   4
  -2  -1   9 132.679 25.9817   4
  -2   1   9 167.053 20.7750   5
  -2   1   9 151.737 22.5713   3
  -2  -1   9 174.745 22.4196   3
   2  -1  -8 716.236 80.8245   1
   2   1  -8 746.927 80.5863   1
   2  -1  -8 923.852 79.6445   2
   2  -1  -7 5273.67 436.309   2
   2  -1  -7 4005.65 436.355   1
   2   1  -6 1693.73 156.023   2
   2  -1  -6 1571.50 157.518   2
   2  -1  -5 84.2997 30.6859   2
   2   1  -5 85.1915 21.4754   2
   2   1  -4 3354.07 301.231   1
   2   1  -4 2880.13 300.814   2
  -2  -1   4 3373.61 300.541   1
  -2  -1   3 561.258 57.5697   1
   2   1  -3 563.076 59.2082   1
  -2   1   3 628.090 60.1451   1
  -2   1   2 5295.41 451.891   1
   2   1  -2 4749.96 451.684   1
   2  -1  -2 5340.13 452.102   1
  -2  -1   2 4426.83 451.434   1
  -2  -1   1 12674.7 1211.28   1
   2   1  -1 11629.8 1211.34   1
  -2   1   1 14600.5 1211.55   1
   2  -1  -1 13963.7 1211.44   1
   2  -1   0 5235.75 475.786   1
   2   1   0 5539.84 475.539   1
  -2   1   0 4814.43 475.767   1
  -2  -1   0 4666.64 475.546   1
  -2   1  -1 167.048 24.1355   1
   2  -1   1 130.533 20.5377   1
   2   1   1 163.573 19.9367   1
  -2  -1  -1 171.291 20.4193   1
  -2  -1  -2 47677.7 4363.51   1
   2  -1   2 45800.0 4363.66   1
  -2   1  -2 48087.2 4363.62   1
  -2  -1  -2 45465.5 4363.48   1
   2  -1   3 176.100 26.3606   2
   2  -1   3 197.111 27.2304   1
  -2  -1  -3 185.821 25.6419   1
  -2  -1  -3 251.357 24.2680   1
  -2   1  -3 189.603 26.1512   1
   2   1   3 197.940 30.4289   2
  -2  -1  -4 9793.93 845.628   1
  -2   1  -4 9342.30 845.555   1
  -2  -1  -4 8774.50 845.722   1
  -2   1  -4 8235.24 845.652   1
  -2   1  -5 910.040 91.2779   1
  -2  -1  -5 982.923 91.6940   1
  -2  -1  -6 1054.60 96.5923   1
  -2   1  -6 932.601 96.0003   1
   2   1   7 2.53230 14.4652   5
  -2   1  -7 35.6086 21.7986   1
   2   1   8 91.8749 19.6469   3
   2  -1   8 69.8186 20.5965   3
  -2  -1  -8 45.7885 22.5717   1
  -2   1  -8 27.7060 26.0869   1
   2  -1   9 347.471 37.4971   5
   2   1   9 356.395 39.3827   3
   2  -1   9 367.871 40.3245   3
  -2  -1  -9 221.224 42.1468   1
  -2   1  -9 293.687 44.3041   1
   2   1  10-2.25425 25.2619   3
   2  -1  10 16.0126 28.8580   3
   2  -1  10 8.80881 22.2279   5
   2  -1  11 15.9806 30.3215   3
   2   1  11 2.12061 27.8643   3
   2  -1  11-6.31685 25.0306   5
   2  -1  12 381.275 45.5526   3
   2   1  12 347.857 43.9113   3
   2  -1  12 327.989 42.7489   5
   2  -1  13 13.2041 25.1862   9
   2  -1  13-1.70504 25.7452   5
   2   1  13 31.0568 24.8281   5
   2  -1  13-23.8634 28.2428   3
   2   1  13 36.4107 26.3127   3
   2   1  14 43.2725 22.8617   9
   2  -1  14 25.8892 22.6331   9
   2  -1  14 41.6115 24.1094   5
   2   1  14 43.3423 22.5977   5
   2   1  15 29.8133 18.4214   9
   2  -1  15 7.23356 18.5926   9
   2  -1  15 71.7697 19.6879   5
  -2  -1 -15 14.1440 18.1881   4
   2   1  15-6.82466 19.5578   5
   2   1  16 71.9476 14.5349   9
   2  -1  16 70.1096 15.3557   9
  -2   2  17 24.5215 17.9057   9
  -2   2  17 31.1293 14.9955   5
  -2   2  17 52.2793 17.4212   3
  -2   2  16 38.4432 23.1697   9
  -2  -2  16 22.0597 22.9486   9
  -2   2  16 6.75370 21.3691   3
  -2   2  16 26.1271 18.3844   5
  -2  -2  16 31.7698 18.5695   5
  -2  -2  16 20.6643 23.7647   3
  -2   2  15 17.7870 22.8799   3
  -2  -2  15-19.1183 26.6526   3
  -2  -2  15 7.36600 21.1622   5
  -2   2  15 19.6980 19.8975   5
  -2   2  15-3.11511 26.4106   9
  -2  -2  15 18.4987 27.3853   9
  -2   2  14 27.1289 24.8804   3
  -2  -2  14 78.0331 28.2939   3
  -2   2  14 43.5980 21.0181   5
  -2  -2  14 41.6656 22.6420   5
  -2  -2  14 46.7413 29.6864   9
  -2   2  13 166.054 31.7676   3
  -2  -2  13 213.295 33.6521   3
  -2   2  13 234.714 29.1580   5
  -2  -2  13 183.218 28.8297   5
  -2  -2  13 212.735 34.8660   9
  -2  -2  12 44.9518 20.8536   5
  -2   2  12 23.3603 20.5953   5
  -2  -2  12 65.3693 25.3355   3
  -2   2  12 33.2508 24.5715   3
  -2  -2  11 7.10020 17.9249   5
  -2   2  11-1.65628 18.9568   5
  -2   2  11 11.2630 22.1435   3
  -2  -2  11 2.91831 21.8017   3
  -2   2  10 323.963 38.3444   4
   2  -2 -10 171.834 38.7408   1
   2   2 -10 245.488 39.4682   1
  -2   2  10 297.752 32.6003   5
  -2  -2  10 317.159 31.6941   5
  -2   2  10 261.049 34.2148   3
  -2  -2  10 298.416 33.6514   3
   2   2  -9 90.0391 26.0008   1
   2  -2  -9 78.9736 29.3389   1
  -2   2   9 93.3853 20.2602   3
  -2   2   9 94.3399 17.3487   5
  -2  -2   9 99.8725 15.9583   5
  -2  -2   9 96.7454 23.4063   4
  -2   2   9 89.5864 25.4594   4
   2  -2  -8 393.058 53.0144   1
   2  -2  -8 590.312 53.4617   2
   2  -2  -7 2333.94 221.134   2
   2  -2  -6 567.825 59.9921   2
  -2   2   6 532.854 55.9826   1
   2   2  -5 2833.18 260.068   2
   2   2  -5 2658.95 260.979   1
   2   2  -4 12198.5 1157.18   1
   2   2  -4 12177.2 1156.74   2
   2   2  -4 13519.7 1157.52   1
   2  -2  -4 11947.5 1157.63   1
   2   2  -3 2921.20 264.211   1
   2   2  -3 2726.29 263.798   1
   2   2  -2 11600.6 1122.27   1
  -2   2   2 12768.6 1122.66   1
   2   2  -1 592.812 61.6152   1
  -2   2   1 769.031 63.5282   1
   2  -2  -1 679.263 62.1853   1
   2   2   0 9455.64 809.838   2
  -2   2   0 8323.71 809.906   1
   2  -2   0 8150.69 809.852   1
  -2  -2  -1 4319.45 384.447   1
   2  -2   1 3627.33 384.809   1
  -2   2  -1 3703.77 385.111   1
  -2  -2  -1 4329.09 384.411   1
   2   2   1 3980.47 385.155   2
   2  -2   2 59977.5 5883.98   1
  -2  -2  -2 61260.1 5883.75   1
  -2   2  -2 60829.1 5883.97   1
  -2  -2  -2 69240.8 5883.86   1
   2  -2   3 886.367 83.0202   1
  -2   2  -3 965.653 83.0933   1
  -2  -2  -3 831.176 82.0440   1
  -2  -2  -3 836.933 82.1981   1
   2   2   3 738.566 84.5170   2
  -2   2  -4 6060.83 542.885   1
  -2  -2  -4 4960.63 542.936   1
  -2  -2  -4 6323.19 542.875   1
  -2  -2  -5 351.272 39.7653   1
  -2   2  -5 345.564 40.7412   1
  -2  -2  -6 70.8054 25.3954   1
  -2   2  -6 92.7089 22.9115   1
  -2  -2  -7 105.778 25.2637   1
  -2   2  -7 69.4134 25.1780   1
   2  -2   7 93.0490 20.4613   3
   2   2   7 93.5365 17.4527   5
   2  -2   7 81.4318 17.3296   5
  -2  -2  -8 29.8381 23.8868   1
  -2   2  -8 83.4368 27.3309   1
   2  -2   8 34.2174 16.9590   5
   2   2   8 15.8714 16.4366   5
   2  -2   8 40.6210 21.5772   3
   2   2   8 21.8946 17.8333   3
   2  -2   8 105.013 44.0082   8
   2  -2   9 279.842 36.9488   3
   2   2   9 311.121 34.4982   3
   2  -2   9 280.665 33.6140   5
  -2   2  -9 252.977 41.2989   1
  -2  -2  -9 209.548 37.4961   1
   2   2  10 366.195 42.0341   3
   2  -2  10 368.392 45.4618   3
   2  -2  10 320.706 40.9845   5
   2   2  11 12.6161 27.5049   3
   2  -2  11-16.7730 25.6970   5
   2  -2  11 2.01105 32.2177   3
   2  -2  12-5.31668 26.1376   9
   2  -2  12-2.07708 26.3217   5
   2  -2  12-26.0686 30.7023   3
   2   2  12 9.29138 26.4708   3
   2  -2  13 32.5374 24.3340   9
   2  -2  13 9.35624 26.2527   5
   2  -2  13 6.80824 28.8200   3
   2   2  13 29.6145 25.2505   3
   2  -2  14 6.93385 22.6127   9
   2   2  14 18.8544 22.9168   9
   2   2  14 18.7792 23.1088   5
  -2   2 -14 14.9067 19.9843   4
   2  -2  14 16.4812 23.7410   5
   2  -2  15 371.675 40.2321   9
   2   2  15 408.611 40.4546   9
   2  -2  15 413.906 40.9249   5
  -2  -2 -15 281.233 39.9111   4
   2   2  15 395.016 40.4576   5
   2   2  16 41.3705 13.6051   9
   2   2  16 48.4568 14.7832   5
  -2   3  17-1.48094 17.5594   9
  -2   3  17 9.52934 14.2936   5
  -2   3  17 23.9751 15.4349   3
  -2   3  16 0.20900 22.0551   9
  -2   3  16-28.7602 20.1397   3
  -2  -3  16-2.77624 18.0944   5
  -2   3  16 16.4324 17.5501   5
  -2  -3  16-18.7870 24.6077   3
  -2  -3  15 333.538 40.3493   3
  -2   3  15 317.801 37.5188   3
  -2  -3  15 302.576 36.1982   5
  -2   3  15 292.431 35.6287   5
  -2   3  15 289.722 39.4023   9
  -2  -3  14 7.08322 28.2586   3
  -2   3  14 12.1895 23.5971   3
  -2   3  14 33.1742 20.7634   5
  -2  -3  14 63.5766 22.7951   5
  -2  -3  13 1.47047 27.2259   3
  -2   3  13 1.40360 24.6497   3
  -2   3  13 11.1612 20.3868   5
  -2  -3  13 11.1750 22.0359   5
  -2  -3  13 6.50121 29.2530   9
  -2   3  12 89.8593 25.1457   3
  -2  -3  12 87.0147 28.0274   3
  -2  -3  12 98.7581 22.7608   5
  -2   3  12 116.009 22.6469   5
  -2  -3  12 87.9302 28.9304   9
  -2   3  11 3062.18 277.693   5
  -2  -3  11 3014.11 277.427   5
  -2  -3  11 2951.60 277.724   3
  -2   3  11 2741.54 278.025   3
  -2   3  10 209.034 32.2038   4
   2  -3 -10 107.675 33.3255   1
   2   3 -10 117.767 31.4935   1
  -2  -3  10 185.632 23.1096   5
  -2   3  10 193.612 24.5211   5
  -2   3  10 191.040 27.3707   3
  -2   3   9 1324.56 136.560   4
  -2  -3   9 1200.37 135.557   4
  -2   3   9 1488.52 135.032   5
  -2  -3   9 1589.92 134.637   5
   2  -3  -9 1621.08 137.182   2
  -2   3   9 1464.81 135.581   3
   2  -3  -8 1103.54 134.254   1
   2  -3  -8 1797.36 135.566   2
  -2   3   7 1552.44 145.049   1
   2  -3  -7 1466.51 146.367   2
   2   3  -6 1188.29 128.382   1
  -2   3   6 1412.94 128.745   1
   2  -3  -6 1541.79 131.137   2
   2   3  -5 8330.02 823.285   1
  -2   3   5 9434.22 823.614   1
   2   3  -4 12978.7 1214.63   1
   2   3  -4 11745.1 1214.40   1
   2  -3  -4 15340.4 1215.23   1
   2   3  -3 27397.5 2543.77   1
   2  -3  -3 26433.3 2544.10   1
   2   3  -3 27657.3 2543.87   1
   2   3  -2 26006.6 2517.30   1
   2   3  -2 27770.0 2517.23   1
   2   3  -1 5168.45 474.320   2
   2   3  -1 4658.45 474.180   1
  -2   3   1 4349.00 474.752   1
   2   3  -1 5598.99 474.156   1
   2   3   0 489.653 47.1358   2
  -2   3   0 494.684 47.8644   1
   2  -3   0 416.621 46.5185   1
   2  -3   1 39020.5 3974.31   1
  -2  -3  -1 49653.5 3974.02   1
  -2   3  -1 40929.4 3974.32   1
  -2  -3  -1 37179.9 3974.02   1
   2   3   1 44799.4 3974.55   2
  -2  -3  -2 238.772 24.4790   1
  -2   3  -2 145.907 28.9613   1
   2  -3   2 173.832 25.9876   1
   2   3   2 231.331 32.9351   2
  -2  -3  -2 192.783 23.4884   1
  -2  -3  -3 731.533 67.9446   1
   2  -3   3 651.902 68.5004   1
  -2  -3  -3 653.800 67.6143   1
  -2   3  -3 775.257 69.3033   1
  -2   3  -4 227.064 29.0330   1
  -2  -3  -4 166.667 25.8305   1
  -2  -3  -4 203.763 26.7262   1
  -2  -3  -5 3.25853 21.6283   1
  -2   3  -5 6.19766 24.9083   1
  -2  -3  -6 415.608 51.0957   1
  -2   3  -6 549.032 52.6959   1
  -2  -3  -7 28.6571 21.8680   1
  -2   3  -7-0.68621 25.5876   1
   2   3   7 14.8907 15.0484   5
   2  -3   7 35.6517 14.9285   5
   2  -3   7 35.6944 19.3070   3
   2  -3   8 248.778 49.4210   8
   2  -3   8 262.463 30.4357   5
  -2   3  -8 241.200 37.6158   1
  -2  -3  -8 158.005 34.5098   1
   2   3   8 275.490 30.1750   5
   2   3   8 267.170 30.4450   3
   2  -3   8 283.849 34.2979   3
   2  -3   9 396.943 59.9907   8
   2  -3   9 385.142 41.8608   5
   2   3   9 372.057 41.0908   5
   2   3   9 380.894 41.8790   3
   2  -3   9 408.870 45.4760   3
  -2   3  -9 281.271 48.8798   1
   2   3  10 76.4488 25.7912   3
   2  -3  10 131.515 33.7831   3
   2  -3  10 104.363 25.9585   5
   2  -3  11 93.1950 33.6057   3
   2   3  11 55.7654 26.8840   3
   2  -3  11 116.147 28.3596   5
   2  -3  11 55.7309 27.4650   9
   2  -3  12-11.3766 32.4075   3
   2   3  12 21.2485 24.7187   3
   2  -3  12 40.7871 26.9924   5
   2  -3  12 8.30614 26.0659   9
   2  -3  13 40.5094 26.3119   5
   2  -3  13 30.3743 24.7855   9
   2  -3  14 22.1008 23.8072   5
   2   3  14 44.8116 22.5218   9
   2  -3  14 7.42327 22.2623   9
   2  -3  15 215.521 28.5240   5
  -2  -3 -15 171.673 27.7212   4
   2   3  15 235.818 27.3107   9
   2  -3  15 213.036 28.1524   9
   2   3  16-2.23153 13.4691   5
   2   3  16 13.4821 11.9869   9
  -2   4  17 4.52264 14.2425   3
  -2   4  17 2.59300 13.7529   5
  -2   4  17-2.15526 16.6315   9
  -2  -4  16 79.5553 26.1748   3
  -2   4  16 87.8896 21.0056   3
  -2   4  16 74.1382 19.2073   5
  -2  -4  16 89.5063 19.5777   5
  -2   4  16 62.8808 23.1725   9
  -2  -4  15 32.8599 28.7337   3
  -2   4  15 17.8470 24.9758   9
  -2  -4  15-11.1127 20.7472   5
  -2   4  15 14.0368 19.8169   5
  -2   4  15-9.99464 22.3423   3
  -2  -4  14 11.4181 21.6141   5
  -2   4  14-28.6131 21.2950   5
  -2  -4  14 4.15999 28.9206   3
  -2   4  14 29.3758 22.6068   3
  -2   4  13 213.721 29.7874   5
  -2  -4  13 230.457 31.0603   5
  -2  -4  13 237.797 35.7489   3
  -2   4  13 202.728 32.2217   3
  -2   4  12 19.0384 21.0719   5
  -2  -4  12 20.7946 21.8295   5
  -2   4  12 11.5332 23.8975   3
  -2  -4  12 3.04687 25.7985   3
  -2  -4  11 180.389 25.8205   5
  -2   4  11 176.903 26.3529   5
  -2   4  11 185.139 29.4108   3
  -2  -4  10 373.303 40.6074   9
  -2   4  10 398.900 45.0316   4
  -2  -4  10 394.104 38.2377   5
  -2   4  10 361.801 39.3210   5
  -2   4  10 343.239 41.1622   3
  -2   4   9 72.7992 26.6832   4
   2  -4  -9 14.2402 26.6877   1
   2  -4  -9 38.5301 26.7178   2
  -2   4   9 31.4227 17.0498   5
  -2  -4   9 43.9896 14.2841   5
  -2   4   9 14.5334 19.0745   3
  -2   4   8 336.791 43.0770   4
  -2   4   8 346.987 37.8560   5
  -2  -4   8 354.870 37.5037   3
   2  -4  -7 2475.40 228.743   2
   2   4  -7 2288.58 227.345   1
  -2   4   7 2495.14 227.582   1
  -2   4   6 1652.58 147.804   1
   2   4  -6 1440.15 147.261   1
   2  -4  -6 1623.23 150.959   2
   2   4  -5 283.989 34.6747   1
  -2   4   5 350.599 37.8516   1
   2  -4  -4 9710.70 818.480   1
   2   4  -4 8470.36 817.654   1
   2   4  -4 8639.66 817.990   1
  -2   4   4 8521.90 818.084   1
   2  -4  -3 1562.50 133.300   1
   2   4  -3 1299.66 131.907   1
   2   4  -3 1389.04 132.004   1
   2   4  -2 638.792 62.1197   1
   2  -4  -2 644.287 64.2435   1
   2   4  -1 26074.9 2513.95   1
  -2  -4   1 28121.6 2514.05   1
   2   4   0 1257.79 114.909   2
  -2   4   0 1128.04 114.618   1
  -2  -4  -1 2153.66 243.758   1
  -2  -4  -1 2430.56 244.909   2
  -2   4  -1 2805.11 245.240   1
   2  -4   1 2560.56 244.677   1
   2   4   1 3012.58 243.735   1
   2   4   1 2875.26 246.081   2
   2  -4   2 1230.55 119.824   1
  -2  -4  -2 1390.35 120.829   2
  -2  -4  -2 1145.02 119.436   1
  -2  -4  -2 1346.73 119.348   1
  -2   4  -2 1241.00 120.908   1
   2   4   2 1265.64 122.388   2
  -2  -4  -3 2912.39 255.519   1
  -2   4  -3 3084.38 256.234   1
  -2  -4  -3 2282.22 255.495   1
  -2  -4  -4 972.251 85.5433   1
  -2   4  -4 1046.61 86.2449   1
  -2  -4  -5 2436.11 243.105   1
  -2   4  -5 2773.02 243.777   1
  -2  -4  -6 114.237 24.6125   1
  -2   4  -6 141.996 29.8192   1
   2  -4   7 1775.39 148.011   3
   2  -4   7 1635.91 153.316   8
  -2  -4  -7 1143.31 148.459   1
  -2   4  -7 1636.47 149.486   1
   2   4   7 1586.21 147.323   5
   2  -4   7 1536.92 147.196   5
  -2   4  -8 79.9999 29.4378   1
  -2  -4  -8 66.6475 26.0571   1
   2   4   8 65.7526 19.4629   5
   2  -4   8 83.3238 20.1892   5
   2  -4   8 113.621 25.7833   3
   2  -4   8 71.0978 44.4403   8
  -2   4  -9 182.380 38.6420   1
   2   4   9 171.961 27.1654   5
   2  -4   9 192.446 27.9569   5
   2  -4   9 165.734 34.0359   3
   2  -4   9 228.428 51.9990   8
   2  -4  10 32.7380 32.0946   3
   2  -4  10 23.1968 25.8425   9
   2   4  10 26.5643 22.3632   5
   2  -4  10 47.4335 25.4799   5
   2  -4  10 31.2327 50.0116   8
   2  -4  11 815.108 83.3341   3
   2  -4  11 815.637 80.1016   9
   2   4  11 772.952 79.1619   5
   2  -4  11 791.974 80.2733   5
   2  -4  12 230.704 34.7589   9
   2  -4  12 217.884 35.5966   5
   2  -4  12 263.204 40.7736   3
   2  -4  13 22.6929 24.9949   9
   2  -4  13 36.8260 26.6534   5
   2  -4  14-33.3429 22.9606   9
   2  -4  14 26.9930 23.2414   5
   2  -4  15-1.44953 19.5531   9
   2   4  15-15.8766 17.4352   9
   2   4  16 15.9540 11.3560   9
  -2   5  17 61.9641 17.1445   9
  -2   5  17 51.4762 14.4610   5
  -2   5  16 199.731 27.4541   9
  -2  -5  16 183.565 30.5498   3
  -2   5  16 195.245 25.8785   3
  -2   5  16 169.463 24.8690   5
  -2  -5  15 19.8894 28.3469   3
  -2   5  15 18.1687 20.5838   3
  -2  -5  15 26.6427 20.6842   5
  -2   5  15 55.9425 19.6546   5
  -2  -5  14 39.2653 29.8849   3
  -2   5  14 34.2796 21.8515   3
  -2  -5  14 6.48461 22.4382   5
  -2   5  14 23.7743 19.7708   5
  -2  -5  13 117.356 31.1171   3
  -2   5  13 96.6944 26.7624   3
  -2   5  13 144.751 24.8442   5
  -2  -5  13 137.738 26.1595   5
  -2   5  12 22.9671 24.6643   3
  -2  -5  12 58.7447 21.6321   5
  -2   5  12 41.7666 22.2944   5
  -2  -5  11 644.872 63.0352   5
  -2   5  11 656.514 63.4741   5
  -2   5  11 572.564 64.7391   3
  -2   5  10 207.464 33.7602   4
   2  -5 -10 95.3496 34.9309   1
  -2  -5  10 190.655 23.7186   5
  -2   5  10 163.765 25.3226   5
  -2   5  10 157.066 27.6796   3
   2  -5  -9 1871.35 163.615   2
  -2   5   9 1718.19 162.360   4
  -2  -5   9 1811.67 160.399   5
  -2   5   9 1770.07 160.968   5
  -2   5   9 1645.82 161.361   3
  -2  -5   9 1730.15 160.646   3
  -2  -5   8 357.317 38.6038   9
  -2   5   8 388.592 40.8607   1
   2   5  -8 318.332 40.3453   1
   2  -5  -8 310.025 45.1467   2
  -2   5   8 314.291 39.1296   3
  -2  -5   8 378.416 36.9245   3
  -2   5   8 368.786 37.6295   5
   2   5  -7 2435.08 240.909   1
  -2   5   7 2703.97 241.454   1
   2  -5  -7 2567.92 242.887   2
   2   5  -6 574.592 64.1379   1
  -2   5   6 667.346 66.0134   1
   2  -5  -6 753.684 72.4317   2
   2   5  -5 7591.47 767.648   1
  -2   5   5 9388.86 768.528   1
  -2   5   4 23225.4 2033.55   1
   2  -5  -4 23742.3 2033.66   1
   2   5  -4 21335.8 2032.91   1
   2   5  -4 20000.1 2033.17   1
   2   5  -3 19394.4 1888.20   1
   2  -5  -3 22143.9 1888.77   1
  -2   5   3 19805.3 1888.88   1
  -2  -5   2 18185.7 1811.05   1
   2  -5  -2 20419.8 1811.27   1
   2   5  -2 19671.6 1810.82   1
   2   5  -1 6362.82 616.291   1
   2  -5  -1 5113.38 616.710   1
  -2  -5   0 1510.73 131.361   2
  -2  -5   0 1632.57 129.764   1
  -2  -5  -1 3019.12 246.840   2
  -2  -5  -1 2303.50 245.356   1
   2   5   1 3056.54 245.563   1
  -2   5  -1 2437.35 246.720   1
   2  -5   2 5362.80 538.994   1
   2   5   2 6605.16 538.529   1
  -2   5  -2 5841.68 539.158   1
  -2  -5  -2 4878.37 538.568   1
  -2  -5  -2 6156.44 539.299   2
  -2  -5  -3 490.183 47.2403   2
  -2  -5  -3 462.970 43.7379   1
  -2  -5  -3 380.306 44.4475   1
  -2   5  -3 370.903 46.3236   1
  -2  -5  -4 2261.13 189.609   1
  -2   5  -4 2343.34 190.536   1
  -2   5  -5 3671.82 324.452   1
  -2  -5  -5 3267.65 323.872   1
  -2   5  -6 2552.36 201.985   1
  -2  -5  -6 1820.88 200.656   1
  -2   5  -7 3.01699 28.2117   1
  -2  -5  -7 19.3109 22.9661   1
   2  -5   7 28.9239 16.5693   5
   2   5   7 17.8319 16.8541   5
   2  -5   7 30.4960 40.8554   8
   2  -5   7 6.30389 21.5086   3
  -2   5  -8-9.63972 29.3981   1
   2  -5   8 23.9509 19.4121   5
   2   5   8 13.4391 18.1233   5
   2  -5   8 49.3021 25.0887   3
   2  -5   8-24.8715 45.5941   8
   2  -5   9 1105.77 101.945   3
   2  -5   9 916.293 99.9620   9
   2  -5   9 1098.88 110.139   8
   2   5   9 1027.53 99.2099   5
   2  -5   9 1062.66 99.7119   5
   2  -5  10 484.997 53.1139   3
   2  -5  10 380.118 64.7698   8
   2  -5  10 376.681 48.1493   9
   2   5  10 408.411 46.2673   5
   2  -5  10 439.509 47.8395   5
   2  -5  11 304.643 39.1093   9
   2   5  11 255.831 36.3227   5
   2  -5  11 307.068 38.9020   5
   2  -5  11 287.786 45.1777   3
   2  -5  12 803.027 82.6952   3
   2   5  12 786.495 79.4959   5
   2  -5  12 791.766 80.4723   5
   2  -5  12 811.851 80.3940   9
   2  -5  13-36.4737 26.0371   5
   2  -5  13-21.2057 24.0776   9
   2  -5  14-12.1431 22.9684   5
   2  -5  14-27.5470 23.2817   9
   2  -5  15 260.735 31.4808   9
   2   5  15 260.367 30.7127   9
  -2   6  17 5.54726 12.8609   5
  -2   6  17-11.5377 14.3195   9
  -2  -6  17 19.4956 19.2490   9
  -2   6  16 350.253 36.1785   3
  -2   6  16 333.292 35.8416   5
  -2   6  16 307.018 37.3641   9
  -2  -6  15 430.140 47.0377   5
  -2   6  15 435.762 46.5142   5
  -2   6  15 453.229 47.2107   3
  -2  -6  15 480.182 51.1734   3
  -2  -6  14 7.37541 22.6044   5
  -2   6  14 25.5713 20.4219   5
  -2   6  14 3.78628 21.5373   3
  -2  -6  14 43.0250 30.2154   3
  -2  -6  13 417.075 43.2963   5
  -2   6  13 343.545 43.7766   3
  -2   6  13 386.077 42.4854   5
  -2  -6  12 338.006 37.6710   5
  -2   6  12 304.966 38.9981   3
  -2   6  12 305.676 38.1712   5
  -2  -6  11 898.451 81.4206   5
  -2   6  11 797.185 81.5384   5
  -2   6  11 784.276 82.7903   3
  -2  -6  10 866.696 78.8808   5
   2  -6 -10 808.568 82.8615   2
  -2   6  10 975.306 83.0528   4
  -2   6  10 818.149 79.6903   5
  -2   6  10 653.875 80.2884   3
  -2  -6  10 883.538 79.7252   3
  -2  -6   9 11.3736 39.8793   8
  -2  -6   9 25.9814 14.8429   5
  -2   6   9 31.9392 17.6879   5
  -2  -6   9 25.5876 18.1763   3
  -2   6   9-12.4480 20.5169   3
   2  -6  -9 18.0327 30.9338   2
   2  -6  -9 7.17067 26.6290   1
   2   6  -9-14.2117 22.3329   1
  -2   6   8 606.599 62.6873   5
  -2  -6   8 654.275 62.1476   3
  -2   6   8 619.389 64.1425   3
  -2   6   8 757.820 65.6129   1
   2   6  -8 547.903 64.3490   1
   2  -6  -8 711.776 68.9767   2
  -2   6   7 1757.03 166.357   1
   2   6  -7 1656.99 166.061   1
   2  -6  -7 1976.95 169.965   2
   2   6  -6 1986.40 186.395   1
  -2   6   6 1908.49 186.898   1
   2  -6  -6 2070.36 191.267   2
   2   6  -5 396.481 45.7594   1
  -2   6   5 487.635 49.5716   1
  -2   6   4 23934.4 1967.53   1
   2   6  -4 19929.4 1967.01   1
   2   6  -4 20609.5 1966.56   1
   2  -6  -3 634.238 56.9837   1
  -2  -6   3 507.977 56.7554   1
   2   6  -3 524.254 55.2922   1
  -2   6   3 684.299 60.7135   1
  -2   6   2 2623.59 288.829   1
   2   6  -2 3141.33 287.756   1
   2  -6  -2 3010.54 288.280   1
  -2  -6   2 3317.57 288.179   1
   2   6  -1 248.920 31.8220   1
  -2  -6   1 364.212 31.9944   1
  -2  -6   1 327.974 33.4588   2
   2  -6  -1 283.028 35.7088   1
   2   6   0 4062.56 380.581   1
  -2  -6   0 4493.60 380.283   1
  -2  -6   0 4305.71 381.129   2
   2   6   1 236.494 26.2881   1
  -2  -6  -1 241.841 25.0385   1
  -2  -6  -1 220.225 33.2759   2
  -2  -6  -2 742.255 77.2486   1
  -2   6  -2 793.922 79.4230   1
   2   6   2 859.951 77.2931   1
  -2  -6  -2 905.458 80.3993   2
  -2  -6  -3 4257.91 349.148   2
   2   6   3 4037.53 348.011   1
  -2   6  -3 3976.94 348.904   1
  -2  -6  -4 1371.49 116.142   2
  -2   6  -4 1412.31 116.031   1
  -2  -6  -4 1209.08 114.549   1
  -2   6  -5 387.220 41.7787   1
  -2  -6  -5 265.639 38.5183   1
   2  -6   6 909.640 89.8232   5
  -2  -6  -6 799.114 91.5881   1
  -2   6  -6 1011.71 93.6086   1
   2   6   6 883.608 89.9237   5
   2  -6   6 1117.81 91.0797   3
   2  -6   7 316.590 49.9125   8
   2  -6   7 213.316 29.5808   9
   2  -6   7 259.577 33.3064   3
  -2  -6  -7 204.421 33.2630   1
  -2   6  -7 271.872 37.0606   1
   2   6   7 254.994 29.7132   5
   2  -6   7 270.816 30.0447   5
  -2   6  -8 110.262 33.9423   1
   2  -6   8 147.338 29.6439   3
   2  -6   8 128.199 24.6202   9
   2  -6   8 118.027 24.2192   5
   2   6   8 127.641 23.5058   5
   2  -6   9 954.233 87.2481   3
   2  -6   9 840.122 96.8761   8
   2  -6   9 897.639 84.5738   9
   2   6   9 767.030 83.6411   5
   2  -6   9 854.438 84.2954   5
   2  -6  10 339.745 62.2580   8
   2  -6  10 361.820 43.6149   9
   2  -6  10 373.024 48.3254   3
   2   6  10 381.673 41.8898   5
   2  -6  10 340.867 44.1294   5
   2  -6  11 201.721 39.2398   3
   2  -6  11 166.349 49.2663   8
   2   6  11 198.653 29.5487   5
   2  -6  11 144.810 32.7311   5
   2  -6  11 165.261 31.6126   9
   2   6  12 146.833 30.0243   5
   2  -6  12 209.397 33.7740   5
   2  -6  12 196.638 32.4674   9
   2   6  13 65.4000 23.8412   5
   2  -6  13 72.9032 26.7883   5
   2  -6  13 96.2201 25.8524   9
   2   6  14 114.224 22.7932   5
   2  -6  14 86.2915 24.5477   9
   2   6  15 14.0212 16.5209   5
   2  -6  15 10.6565 18.7641   9
   2   6  15 28.6277 16.6324   9
  -2   7  17 9.01916 12.2267   5
  -2   7  17-3.06041 13.8560   9
  -2  -7  17 24.2624 17.4406   9
  -2  -7  16 326.459 36.5389   9
  -2   7  16 270.109 32.8655   9
  -2   7  16 269.587 31.0417   5
  -2   7  16 269.581 31.4317   3
  -2  -7  15 46.2436 28.1683   3
  -2   7  15 17.9945 18.6581   3
  -2   7  15 26.6284 18.7457   5
  -2   7  14 18.2448 20.5134   3
  -2  -7  14-3.05037 22.2725   5
  -2   7  14-21.4924 20.5777   5
  -2   7  13 134.474 25.4599   3
  -2  -7  13 132.061 25.8082   5
  -2   7  13 95.1737 24.1869   5
  -2   7  12 77.8211 24.3030   3
  -2  -7  12 84.8751 25.1665   5
  -2   7  12 68.5131 23.9436   5
  -2  -7  11 338.638 37.3892   5
  -2   7  11 281.898 37.8122   5
  -2  -7  11 347.151 40.6458   3
  -2   7  11 304.282 40.0197   3
  -2  -7  10 824.200 74.4387   3
  -2   7  10 682.556 74.9366   3
  -2  -7  10 819.126 84.5749   8
   2  -7 -10 788.482 78.1036   2
   2   7 -10 606.301 77.0142   1
  -2   7  10 712.922 73.8757   5
  -2  -7  10 863.143 73.4090   5
  -2  -7   9 26.0189 15.9865   5
  -2  -7   9 11.9889 42.6684   8
   2  -7  -9 36.1738 33.6208   2
   2   7  -9-8.56074 24.8966   1
  -2   7   9 26.4363 19.1292   5
  -2   7   9 0.25172 22.1283   3
  -2  -7   9 17.9351 18.5641   3
  -2  -7   8 70.8090 37.8936   8
  -2   7   8 69.9895 27.8954   4
  -2   7   8 40.1546 18.4540   5
  -2   7   8 85.9814 23.2685   1
   2  -7  -8 95.4410 33.3815   2
   2   7  -8 47.9712 22.4265   1
  -2  -7   8 63.9174 17.6564   3
  -2   7   8 50.5606 22.1150   3
   2  -7  -7 1572.64 137.565   2
  -2   7   7 1725.84 134.468   1
   2   7  -6 383.372 44.2932   1
  -2   7   6 452.532 47.5789   1
   2  -7  -6 427.875 57.7202   2
  -2   7   5 8845.10 758.384   1
   2   7  -5 7743.32 757.314   1
  -2   7   4 15075.9 1240.68   1
   2   7  -4 12527.4 1239.60   1
   2  -7  -3 7908.77 692.268   1
  -2  -7   3 7222.71 692.324   1
   2   7  -3 7104.51 691.712   1
  -2   7   3 7627.54 692.831   1
  -2  -7   2 5233.01 517.606   2
   2  -7  -2 5673.63 518.281   1
  -2   7   2 5621.73 519.041   1
  -2  -7   2 6685.62 518.477   1
   2   7  -2 5444.05 518.045   1
  -2  -7   1 2723.36 264.200   2
  -2   7   1 2815.49 265.015   1
   2  -7  -1 2448.50 264.477   1
   2   7  -1 2681.08 263.990   1
  -2  -7   1 3329.36 264.129   1
  -2  -7   0 12012.1 1107.52   2
  -2  -7   0 13962.7 1107.13   1
   2   7   0 11506.7 1107.23   1
  -2  -7  -1 822.523 77.1872   1
  -2  -7  -1 884.891 81.1298   2
   2   7   1 769.167 78.0876   1
  -2  -7  -2 6807.64 559.660   2
   2   7   2 5967.46 558.637   1
  -2  -7  -2 5711.78 558.480   1
  -2  -7  -3 2474.56 196.940   2
  -2  -7  -3 1864.09 194.972   1
  -2   7  -3 2095.26 196.449   1
   2   7   3 2099.50 194.920   1
  -2  -7  -4 5000.51 422.227   2
  -2  -7  -4 4233.94 421.271   1
  -2   7  -4 4446.97 421.859   1
  -2  -7  -5 138.354 26.1664   1
  -2   7  -5 103.513 31.0394   1
   2  -7   6 1347.72 118.152   3
   2  -7   6 1540.85 124.195   8
  -2  -7  -6 943.717 118.452   1
  -2   7  -6 1204.49 119.645   1
   2   7   6 1205.43 117.129   5
   2  -7   6 1266.44 117.192   5
  -2   7  -7 61.5462 29.8059   1
   2  -7   7 100.497 25.4287   3
   2  -7   7 63.7410 19.6704   9
   2   7   7 75.7342 19.0514   5
   2  -7   7 72.1025 20.3467   5
   2  -7   7 33.9172 45.4081   8
   2  -7   8 374.258 42.6673   3
   2  -7   8 313.838 39.4012   9
  -2   7  -8 384.227 46.4402   1
   2   7   8 318.223 38.0475   5
   2  -7   8 368.484 39.4921   5
   2  -7   9 63.4786 53.9433   8
   2  -7   9 81.8145 26.6594   9
   2  -7   9 105.589 26.7021   5
   2   7   9 82.0865 23.7464   5
   2  -7   9 68.5425 33.3332   3
   2  -7  10 79.7437 50.9548   8
   2  -7  10 40.0907 26.3846   9
   2   7  10 33.5433 23.3934   5
   2  -7  10 17.8391 27.5198   5
   2  -7  10 82.3311 37.3887   3
   2  -7  11 64.6104 48.0266   8
   2  -7  11 69.5678 27.7473   9
   2   7  11 79.3116 24.7409   5
   2  -7  11 81.5289 29.4381   5
   2  -7  11 61.2447 35.8961   3
   2  -7  12 245.989 33.4681   9
   2   7  12 189.689 31.0976   5
   2  -7  12 225.040 34.9352   5
   2  -7  13 346.850 39.9059   9
   2  -7  13 308.833 40.0304   5
   2   7  13 312.939 37.5892   5
   2  -7  14 252.627 32.6191   9
   2   7  14 220.311 30.0376   5
  -2   7 -15 133.338 22.8785   3
   2   7  15 147.305 21.1414   5
   2   7  15 125.602 20.8334   9
   2  -7  15 139.671 22.2937   9
  -2   8  17-5.82044 11.8434   5
  -2  -8  17 34.1414 18.0840   9
  -2   8  17-4.13687 12.7705   9
  -2   8  16 7.05355 15.2914   5
  -2  -8  16 52.6920 23.6765   9
  -2   8  16 18.7043 17.9268   9
  -2   8  15-6.70978 18.0709   3
  -2   8  15 1.42667 18.4039   5
  -2  -8  15 20.0648 28.1943   9
  -2   8  14 293.762 33.3004   3
  -2   8  14 263.899 33.4816   5
  -2  -8  14 257.386 34.9272   5
  -2  -8  14 296.626 41.0342   9
  -2   8  13 230.334 30.2647   3
  -2   8  13 203.701 30.9237   5
  -2  -8  13 235.078 31.8290   5
  -2  -8  13 230.308 38.0109   9
  -2  -8  12 153.336 33.6000   3
  -2   8  12 138.821 28.0114   3
  -2   8  12 159.625 28.1138   5
  -2  -8  12 166.862 28.3079   5
  -2  -8  11 1299.16 120.693   3
  -2   8  11 1147.54 120.281   3
  -2  -8  11 1239.67 126.585   8
  -2   8  11 1205.40 119.724   5
  -2  -8  11 1328.09 119.731   5
  -2  -8  10 6.54347 19.8039   5
  -2  -8  10 14.2861 47.6532   8
  -2   8  10 94.2236 31.2299   4
  -2   8  10 6.61581 21.8373   5
   2  -8 -10 18.6322 30.8772   1
  -2   8  10 25.2484 24.8479   3
  -2  -8  10 31.2686 23.6833   3
  -2  -8   9 1089.61 91.6335   3
  -2   8   9 789.602 92.5022   3
   2  -8  -9 989.952 96.5520   2
   2   8  -9 839.620 94.1911   1
  -2  -8   9 960.088 101.386   8
  -2   8   9 855.529 91.5088   5
  -2  -8   9 983.303 90.9737   5
  -2   8   9 1004.25 94.2136   4
  -2   8   8 3384.15 354.426   3
  -2  -8   8 3865.55 353.702   3
   2   8  -8 3657.55 354.915   1
  -2   8   8 4033.79 355.344   1
   2  -8  -8 4231.71 356.804   2
  -2  -8   8 3805.78 356.576   8
  -2   8   8 3508.03 353.909   5
  -2   8   8 4143.03 354.861   4
  -2   8   7 6435.54 574.899   4
   2  -8  -7 6482.01 576.736   2
   2   8  -7 6346.37 574.776   1
  -2   8   7 6695.03 575.473   1
  -2  -8   7 6317.96 573.882   3
  -2   8   7 5294.49 574.034   5
  -2   8   6-0.74495 28.4568   1
   2   8  -6-6.04709 23.5896   1
   2   8  -5 256.624 34.5532   1
  -2   8   5 314.740 39.0717   1
  -2   8   4 164.055 35.4236   1
   2   8  -4 183.362 25.6571   1
   2   8  -3 8587.54 799.128   1
  -2   8   3 9497.92 800.522   1
  -2  -8   3 7900.72 799.694   1
  -2  -8   2 47.2128 14.0150   2
  -2  -8   2 60.1420 18.0300   1
  -2   8   2 72.7828 26.9967   1
   2   8  -2 71.2852 17.8679   1
  -2   8   1 6958.74 716.630   1
  -2  -8   1 8777.58 716.159   1
  -2  -8   1 7444.22 716.191   2
   2   8  -1 7271.60 715.946   1
   2   8   0 7092.47 705.611   1
  -2  -8   0 7368.05 705.925   2
  -2  -8   0 8364.33 705.456   1
  -2   8   0 6806.91 706.014   1
  -2  -8  -1 418.126 42.9403   1
   2   8   1 457.233 45.2119   1
  -2  -8  -1 445.868 47.9382   2
  -2  -8  -2 637.960 59.1126   2
   2   8   2 549.014 53.6154   1
  -2  -8  -2 508.906 52.3939   1
  -2  -8  -3 17898.3 1432.12   2
  -2  -8  -3 14354.8 1431.11   1
   2   8   3 15202.6 1431.13   1
  -2  -8  -4 2533.98 229.643   2
  -2   8  -4 2325.48 229.442   1
  -2  -8  -5 100.226 25.7862   1
  -2   8  -5 148.534 31.1546   1
  -2  -8  -5 168.569 30.3808   2
   2  -8   6 117.149 44.9659   8
  -2   8  -6 168.632 29.7234   1
   2  -8   6 168.158 27.2291   3
   2  -8   6 124.350 21.9161   9
   2   8   6 142.409 22.2179   5
   2  -8   6 131.413 23.2000   5
   2  -8   7 771.204 72.1866   3
  -2   8  -7 749.930 74.0936   1
   2  -8   7 690.508 69.7787   9
   2  -8   7 823.241 83.2251   8
   2   8   7 691.927 69.6190   5
   2  -8   7 652.760 70.0700   5
   2  -8   8 1423.74 123.329   3
  -2   8  -8 1127.29 124.456   1
   2   8   8 1181.10 121.085   5
   2  -8   8 1281.15 121.604   5
   2  -8   8 1257.93 121.436   9
   2  -8   8 1407.99 131.248   8
   2  -8   9 567.106 63.1908   3
   2  -8   9 612.948 59.7174   9
   2  -8   9 664.495 77.3912   8
   2   8   9 501.831 57.9205   5
   2  -8   9 545.701 59.4541   5
   2  -8  10 252.805 36.5371   9
   2  -8  10 287.479 43.5547   3
   2   8  10 231.306 32.9456   5
   2  -8  10 175.989 57.2739   8
   2  -8  10 233.125 36.4729   5
   2  -8  11 68.7272 46.5436   8
   2  -8  11 62.8732 29.4248   5
   2   8  11 55.5971 24.0600   5
   2  -8  11 48.1757 26.8756   9
   2  -8  12-48.1252 40.7239   8
   2  -8  12-9.92931 28.5139   5
   2   8  12-6.03688 21.7417   5
   2  -8  12 12.1872 26.6347   9
   2  -8  13 329.692 40.3258   9
   2   8  13 322.662 38.0729   5
   2  -8  14-17.9184 22.6658   9
   2   8  14 0.17508 18.5504   5
   2   8  15 144.787 20.8272   9
   2  -8  15 141.952 21.9779   9
   2   8  15 170.909 20.9473   5
  -2   8 -15 126.304 22.4881   3
  -2   9  17 106.223 15.0761   5
  -2   9  17 95.6709 15.6804   9
  -2  -9  17 125.916 19.4992   9
  -2   9  16 25.3708 15.0827   5
  -2  -9  16 25.3287 24.2516   9
  -2   9  16 2.74996 17.1080   9
  -2  -9  15 73.1072 29.3590   9
  -2   9  15 91.1771 19.9955   5
  -2   9  15 87.5670 18.8553   3
  -2  -9  14 45.1557 32.3090   9
  -2   9  14 25.0911 20.1209   5
  -2   9  14 17.7456 18.9182   3
  -2   9  13 291.828 35.7741   3
  -2  -9  13 360.406 44.3371   9
  -2  -9  13 295.259 43.7867   3
  -2   9  13 296.376 37.3832   5
  -2  -9  13 303.779 38.0109   5
  -2   9  12 232.239 33.3410   3
  -2  -9  12 222.274 46.8540   8
  -2  -9  12 309.110 40.7387   9
  -2   9  12 281.364 34.4045   5
  -2  -9  12 249.078 34.4742   5
  -2  -9  12 228.009 39.7904   3
  -2  -9  11 881.123 80.7060   3
  -2   9  11 777.664 79.5854   3
  -2  -9  11 766.088 81.0459   9
  -2  -9  11 702.799 88.6183   8
  -2   9  11 757.960 79.0301   5
  -2  -9  11 828.794 79.0809   5
  -2   9  10 1935.06 198.436   3
  -2  -9  10 2179.60 198.351   3
  -2  -9  10 1865.16 198.423   9
  -2  -9  10 2274.70 203.438   8
  -2   9  10 2537.69 199.914   4
  -2   9  10 1901.59 198.025   5
  -2  -9  10 2205.18 197.642   5
  -2  -9   9-28.4531 22.3742   9
  -2  -9   9 13.1614 45.2625   8
   2  -9  -9-13.3032 35.3806   2
   2   9  -9-5.20821 27.2489   1
  -2   9   9-2.98123 25.3659   1
  -2   9   9 33.4163 29.3529   4
  -2   9   9 24.9479 21.1850   5
  -2  -9   9 10.1342 22.6112   3
  -2   9   9 7.21753 24.5010   3
  -2  -9   8 157.857 43.1496   8
  -2   9   8 144.462 31.3328   4
  -2   9   8 115.225 22.4608   5
  -2  -9   8 146.000 23.3420   3
  -2   9   8 112.190 26.4401   3
  -2   9   8 145.307 27.4890   1
   2   9  -8 137.202 28.3165   1
   2  -9  -8 140.408 37.6860   2
  -2  -9   7 5850.42 497.204   8
   2  -9  -7 6198.64 498.360   2
   2   9  -7 4966.13 495.803   1
  -2   9   7 5115.82 496.542   1
  -2   9   7 4828.45 495.515   3
  -2  -9   7 5199.22 494.913   3
  -2   9   7 5750.58 495.971   4
   2   9  -6 3651.78 368.612   1
  -2   9   6 4359.36 369.630   1
   2   9  -5 3275.92 328.572   1
  -2   9   5 3925.24 330.213   1
  -2   9   4 256.953 37.0383   1
   2   9  -4 186.172 30.0661   1
   2   9  -3 412.729 44.5263   1
  -2   9   3 483.702 55.0951   1
  -2  -9   2 10.0086 14.9292   2
   2   9  -2 29.2300 17.7754   1
  -2   9   2 15.4515 26.8363   1
  -2  -9   2 14.4562 16.9016   1
  -2  -9   1 42.1213 20.7401   2
  -2   9   1-9.56656 24.4030   1
   2   9  -1 22.2841 15.3986   1
  -2  -9   1 49.0318 15.4749   1
  -2   9   0 599.052 69.2269   1
   2   9   0 713.561 68.0760   1
  -2  -9   0 721.395 66.3895   1
  -2  -9   0 671.486 71.0486   2
  -2  -9  -1 2156.96 197.682   2
  -2  -9  -1 2088.22 195.711   1
  -2   9  -1 1843.87 196.850   1
   2   9   1 2242.96 196.458   1
  -2  -9  -2 14977.1 1218.19   2
   2   9   2 12893.9 1217.11   1
  -2  -9  -2 12495.7 1216.88   1
   2   9   3 779.961 78.9302   1
  -2  -9  -3 926.560 83.8583   2
  -2  -9  -4 812.604 76.8759   2
   2   9   4 719.294 73.2343   1
  -2   9  -5-6.17419 27.0279   1
  -2  -9  -5 21.4575 26.8496   2
  -2  -9  -5 29.6213 21.3263   1
   2  -9   5 5.16990 17.4876   5
   2  -9   5 23.5215 39.5765   8
   2  -9   6 290.300 35.5692   3
   2  -9   6 287.946 51.0632   8
   2  -9   6 254.942 31.4214   9
  -2   9  -6 295.111 37.2770   1
   2   9   6 264.116 31.6969   5
   2  -9   6 244.918 31.9503   5
   2  -9   7 335.498 40.3810   3
   2  -9   7 238.435 35.5679   9
  -2   9  -7 317.969 43.2535   1
   2  -9   7 366.232 56.6426   8
   2   9   7 327.045 35.5308   5
   2  -9   7 306.736 36.3652   5
   2  -9   8 21.6446 31.1397   3
   2  -9   8-27.6802 52.6617   8
   2  -9   8-1.48518 23.5119   9
   2  -9   8 28.0692 24.3170   5
   2   9   8 19.6540 21.5277   5
   2  -9   9 25.4998 35.8901   3
   2  -9   9-19.9507 54.2799   8
   2   9   9-1.52310 23.0504   5
   2  -9   9 12.3597 27.0392   5
   2  -9   9-3.45945 27.1502   9
   2   9  10 861.558 81.8177   5
   2  -9  10 810.722 83.7529   5
   2  -9  10 832.205 83.3438   9
   2  -9  10 717.415 95.6521   8
   2  -9  11 24.0772 27.2015   9
   2   9  11 23.3742 23.5586   5
   2  -9  11 7.23803 28.9641   5
   2  -9  11 5.61350 47.7380   8
   2  -9  12-1.29853 27.7200   9
   2   9  12 33.1494 22.5277   5
   2  -9  12 20.7380 39.5207   8
   2  -9  13 163.481 31.1832   9
   2   9  13 200.522 27.5489   5
   2  -9  14 158.871 27.1456   9
   2   9  14 175.976 24.4037   5
  -2   9 -15 13.4146 17.2155   3
   2   9  15 15.8761 13.4188   9
   2   9  15 5.54694 13.7680   5
  -2  -9 -15 8.11952 15.6970   4
   2  10 -17 13.6680 14.5568   3
  -2  10  16 37.9200 14.5351   5
  -2  10  16 25.8282 15.9825   9
  -2 -10  16 42.0042 23.4770   9
  -2  10  15 85.0555 19.3155   5
  -2 -10  15 88.5919 28.9640   9
  -2  10  14 50.8730 18.9413   3
  -2  10  14 58.6960 20.7988   5
  -2 -10  14 101.678 33.4427   9
  -2  10  13 697.204 71.2738   5
  -2  10  13 686.459 70.3188   3
  -2 -10  13 693.198 75.0406   3
  -2 -10  13 804.323 76.0669   9
  -2  10  12 624.903 66.8138   5
  -2  10  12 642.938 66.3649   3
  -2 -10  12 648.363 70.9443   3
  -2 -10  12 682.231 74.7028   8
  -2 -10  12 728.048 71.3692   9
  -2 -10  11 862.033 87.5839   3
  -2  10  11 797.196 85.8342   3
  -2 -10  11 994.013 88.4559   9
  -2 -10  11 778.154 95.6631   8
  -2  10  11 792.017 85.7468   5
  -2 -10  11 960.743 85.6831   5
  -2 -10  10 384.587 49.9890   9
  -2 -10  10 506.631 65.9650   8
  -2  10  10 438.208 48.0152   5
  -2  10  10 394.293 49.1308   3
  -2 -10  10 502.705 50.5921   3
  -2 -10   9 488.755 50.3293   9
  -2 -10   9 455.108 65.4529   8
  -2  10   9 461.814 53.3173   4
  -2  10   9 455.322 48.2652   5
  -2 -10   9 458.122 49.2241   3
  -2  10   9 363.284 49.9157   3
  -2  10   9 412.830 51.1352   1
   2  10  -9 404.907 53.9219   1
   2 -10  -9 557.304 59.4118   2
  -2  10   8 6261.46 545.885   1
   2  10  -8 4973.83 545.358   1
   2 -10  -8 6361.84 547.090   2
  -2 -10   8 5613.60 544.402   9
  -2 -10   8 5706.67 546.870   8
  -2  10   8 5740.21 544.808   3
  -2 -10   8 5934.08 544.153   3
  -2  10   8 6161.22 544.914   4
  -2  10   7 3076.33 266.191   1
   2  10  -7 2671.70 265.330   1
  -2 -10   7 2711.58 264.237   9
  -2 -10   7 3298.01 267.491   8
  -2 -10   7 2575.67 263.803   3
  -2  10   7 2714.38 264.821   3
  -2  10   7 3270.84 265.398   4
  -2 -10   6 18724.4 1767.10   8
  -2 -10   6 17681.6 1766.06   9
  -2  10   6 22207.6 1767.66   1
   2  10  -6 19116.0 1766.63   1
   2  10  -5 3479.88 338.505   1
  -2  10   5 3843.54 340.103   1
  -2  10   4 1494.34 130.952   1
   2  10  -4 1260.93 127.034   1
  -2  10   3 11671.3 915.442   1
   2  10  -3 9172.76 913.321   1
  -2 -10   2 12345.1 1239.07   2
  -2  10   2 13507.1 1240.37   1
   2  10  -2 14763.6 1239.58   1
  -2  10   1 800.688 82.3962   1
  -2 -10   1 839.636 79.4453   1
   2  10  -1 789.380 79.4509   1
  -2 -10   1 871.170 81.1848   2
  -2  10   0 576.687 67.4651   1
  -2 -10   0 612.973 67.5155   2
   2  10   0 746.178 66.0750   1
  -2 -10   0 645.197 63.0720   1
  -2 -10  -1-3.98191 17.1524   1
  -2  10  -1-25.0985 23.1239   1
   2  10   1-16.8297 22.2470   1
  -2 -10  -1-6.98766 31.6913   2
  -2  10  -2 8422.73 851.184   1
   2  10   2 8967.63 850.560   1
  -2 -10  -2 10376.0 851.898   2
  -2 -10  -3 18623.5 1656.85   2
   2  10   3 17266.6 1655.91   1
  -2 -10  -4 227.936 37.7214   2
   2  10   4 247.178 28.7978   1
   2  10   5 465.644 49.6219   5
   2 -10   5 427.564 62.7957   8
  -2 -10  -5 556.994 53.9340   2
   2 -10   6 1247.46 128.315   8
   2 -10   6 1236.66 121.152   9
  -2  10  -6 1379.34 123.528   1
   2  10   6 1244.71 121.266   5
   2 -10   6 1275.46 121.389   5
  -2  10  -7-2.82432 29.6426   1
   2 -10   7 21.6787 47.8780   8
   2  10   7-1.46955 20.5670   5
   2 -10   7 0.23194 23.1000   5
   2 -10   7-9.65296 20.5376   9
   2 -10   8 167.897 54.5878   8
   2 -10   8 144.810 30.7751   5
   2  10   8 137.413 27.2895   5
   2 -10   8 130.559 29.0211   9
   2  10   9 815.142 83.7761   5
   2 -10   9 819.286 85.4141   5
   2 -10   9 940.362 98.8152   8
   2 -10   9 882.145 85.0339   9
   2 -10  10-0.84266 28.0431   9
   2  10  10 39.2382 23.4243   5
   2 -10  10 7.31841 28.7384   5
   2 -10  10 24.5188 53.1904   8
   2 -10  11 47.2606 29.0569   9
   2  10  11 19.9906 21.7437   5
   2 -10  11 97.8334 47.3913   8
   2 -10  12 19.4472 27.8332   9
   2  10  12 9.53194 20.9075   5
   2 -10  12 1.09471 39.3768   8
   2 -10  13 71.7008 26.6584   9
   2  10  13 39.6081 19.7856   5
  -2  10 -14 37.7529 24.3603   3
   2 -10  14 17.1874 20.5665   9
   2  10  14 11.7419 17.1632   5
  -2  10 -15 49.2877 16.0401   3
   2  10  15 50.1247 13.7993   5
   2  10  15 43.6187 14.1124   9
  -2  11  16 101.000 16.2077   5
  -2 -11  16 85.3954 24.2240   9
  -2  11  16 90.9638 17.0344   9
  -2  11  15 57.4487 17.6722   5
  -2 -11  15 58.1986 28.4935   9
  -2 -11  14 246.708 39.3932   9
  -2  11  14 219.054 29.3151   5
  -2  11  14 239.549 27.9169   3
  -2 -11  13 99.7839 35.6646   9
  -2 -11  13 58.7563 32.5163   3
  -2  11  13 69.5125 20.1053   3
  -2  11  13 73.5378 23.0731   5
  -2 -11  12 67.0061 36.2097   9
  -2 -11  12 29.6331 33.0702   3
  -2 -11  12 97.4314 41.8000   8
  -2  11  12 45.0401 21.9718   3
  -2  11  12 69.9111 24.3854   5
  -2 -11  11 44.8007 34.4001   9
  -2 -11  11 22.4946 31.9260   3
  -2 -11  11-34.7253 46.9387   8
  -2  11  11 14.8495 23.2384   3
  -2  11  11 46.3361 24.1263   5
  -2 -11  10 161.150 55.7442   8
  -2 -11  10 132.881 33.1620   3
  -2  11  10 128.218 28.8343   3
  -2 -11  10 154.436 34.4756   9
  -2 -11   9 194.256 52.8390   8
  -2  11   9 140.838 32.0559   1
  -2 -11   9 204.000 31.7671   3
  -2  11   9 212.737 37.5969   4
  -2  11   9 161.540 31.1711   3
  -2 -11   9 208.297 33.6568   9
  -2 -11   8 169.311 51.3038   8
  -2 -11   8 189.607 30.6291   3
   2 -11  -8 245.040 42.9777   2
  -2  11   8 281.671 34.1112   1
   2  11  -8 145.943 35.5118   1
  -2  11   8 276.764 35.9958   4
  -2  11   8 197.768 32.9310   3
  -2 -11   8 193.829 31.5787   9
  -2 -11   7 67.2442 41.6322   8
  -2  11   7 109.371 28.7012   4
  -2 -11   7 94.2631 23.5373   9
  -2  11   7 67.7328 25.7260   3
  -2  11   7 65.5211 28.1440   1
  -2 -11   7 66.8228 21.6057   3
   2  11  -7 59.7087 27.9630   1
  -2  11   6 7502.45 569.196   1
   2  11  -6 5282.96 567.617   1
   2 -11  -6 7011.28 570.627   2
  -2 -11   6 5791.72 568.749   8
  -2 -11   6 5467.64 567.146   9
  -2  11   6 5980.86 567.562   3
  -2 -11   6 5982.51 566.845   3
  -2  11   6 7003.83 567.715   4
   2  11  -5 2068.63 214.622   1
  -2  11   5 2700.21 216.922   1
   2  11  -4 8400.68 847.304   1
  -2  11   4 10826.1 849.298   1
   2  11  -3 224.152 33.3208   1
  -2  11   3 317.318 47.0280   1
  -2 -11   2 3636.12 346.086   2
  -2  11   2 4323.25 348.393   1
   2  11  -2 3519.95 346.283   1
  -2 -11   1 2195.34 200.323   2
   2  11  -1 2012.33 199.397   1
  -2  11   1 2177.51 201.355   1
  -2 -11   1 2138.63 199.360   1
   2  11   0 1040.58 94.3017   1
  -2  11   0 915.734 95.1429   1
  -2 -11   0 913.607 95.2026   2
  -2 -11  -1 320.615 42.0207   2
   2  11   1 284.031 37.9133   1
  -2  11  -1 307.271 39.3041   1
   2  11   2 1177.53 106.166   1
  -2  11  -2 966.043 107.538   1
  -2 -11  -2 1167.72 109.600   2
   2  11   3 23.1439 18.5186   1
  -2  11  -3 43.0019 28.9533   1
  -2 -11  -3 53.6415 31.8510   2
   2 -11   4 494.013 68.3438   8
  -2 -11  -4 674.530 63.4865   2
  -2  11  -4 572.761 61.5806   1
  -2 -11  -5 7769.93 625.161   2
   2  11   5 6513.39 623.591   5
   2 -11   5 6339.11 623.576   9
   2  11   6 724.991 75.8451   5
   2 -11   6 791.692 86.4416   8
   2 -11   6 815.712 76.4844   9
  -2  11  -7-11.3805 31.0700   1
   2 -11   7-61.3410 52.1644   8
   2  11   7 29.2704 22.2414   5
   2 -11   7 16.9377 23.5777   9
   2  11   8 418.678 46.6407   5
   2 -11   8 435.482 48.8820   9
   2 -11   8 372.345 68.9833   8
   2 -11   9 204.867 35.0039   9
   2  11   9 197.020 31.0723   5
   2 -11   9 137.958 56.6724   8
   2 -11  10 20.0179 29.9465   9
   2  11  10 1.53618 21.4614   5
   2 -11  10-7.81244 51.3011   8
   2 -11  11 137.559 31.9196   9
   2  11  11 150.696 25.5238   5
   2 -11  11 115.901 49.6671   8
   2 -11  12-2.80947 27.7166   9
   2  11  12 6.20636 20.1881   5
   2 -11  12 26.5792 39.4493   8
   2 -11  13 8.19153 25.2748   9
   2 -11  13 11.5870 27.9865   8
   2  11  13 41.9710 18.4133   5
  -2  11 -14 159.598 26.4907   3
   2 -11  14 124.307 24.1952   9
   2  11  14 127.616 20.4840   5
   2  11  15 110.725 13.7791   9
   2  11  15 80.1988 13.4036   5
  -2  12  16-5.50960 13.2495   9
  -2 -12  16-2.36648 21.2073   9
  -2  12  16-0.96923 12.0452   5
  -2 -12  15 111.350 27.9067   9
  -2  12  15 65.9491 17.1470   5
  -2 -12  14 99.4362 31.9801   9
  -2  12  14 118.642 21.9153   5
  -2 -12  13 541.874 55.0893   9
  -2  12  13 468.600 48.5515   5
  -2  12  13 467.474 47.2435   3
  -2 -12  12 238.042 48.7819   8
  -2 -12  12 336.994 45.5957   9
  -2  12  12 298.950 35.6222   3
  -2 -12  12 276.608 43.1800   3
  -2 -12  11 55.4733 46.1424   8
  -2 -12  11 30.6400 34.8999   9
  -2  12  11 45.2466 23.5372   3
  -2 -12  11 52.7090 31.3845   3
  -2 -12  10 46.5833 51.3323   8
  -2 -12  10-9.35529 30.7156   3
  -2  12  10-9.36924 24.4765   3
  -2 -12  10-7.10338 32.4132   9
  -2  12   9 938.151 84.3527   4
  -2 -12   9 767.898 83.4736   9
  -2 -12   9 688.332 92.8813   8
  -2  12   9 802.835 81.9891   3
  -2 -12   9 816.327 82.8818   3
  -2 -12   8-12.7058 47.4532   8
   2  12  -8 12.0292 28.2255   1
  -2  12   8-7.42120 25.9118   1
  -2 -12   8-12.4694 24.7133   3
  -2  12   8-40.6145 29.6283   4
  -2 -12   8-0.82261 28.6268   9
  -2  12   8 16.6426 24.8363   3
  -2 -12   7 46.2648 26.8226   9
  -2 -12   7 109.027 44.7736   8
  -2  12   7 84.8618 28.5835   4
  -2  12   7 67.0697 25.8059   3
  -2  12   7 75.5327 21.4489   5
   2  12  -7 85.4659 27.6702   1
   2 -12  -7 38.4284 41.4316   2
  -2 -12   7 47.4154 22.7828   3
  -2  12   7 72.6594 27.8152   1
  -2 -12   6 2323.85 236.838   3
  -2 -12   6 2582.46 240.732   8
  -2 -12   6 2357.23 237.571   9
  -2  12   6 2703.22 237.749   3
  -2  12   6 2339.60 236.929   5
  -2  12   6 2751.75 237.818   4
  -2  12   6 3175.64 239.807   1
   2  12  -6 2391.01 237.959   1
   2 -12  -6 2934.57 243.044   2
   2  12  -5 11493.8 1145.01   1
  -2 -12   5 12198.3 1144.83   9
  -2  12   5 11743.3 1144.71   5
   2  12  -4 62.2626 23.0289   1
  -2  12   4 40.4191 34.8759   1
  -2  12   3 1740.64 146.501   1
   2  12  -3 1382.03 142.177   1
  -2  12   2 5619.66 442.566   1
  -2 -12   2 4618.44 440.228   2
   2  12  -2 4452.47 440.511   1
   2  12  -1 406.931 45.7364   1
  -2  12   1 470.031 50.7850   1
  -2 -12   1 377.213 47.4036   2
  -2 -12   0 10653.1 958.666   2
  -2  12   0 10169.2 958.837   1
   2  12   0 9984.57 958.296   1
  -2 -12  -1 1657.21 156.272   2
   2  12   1 1617.11 154.819   1
  -2  12  -1 1607.76 156.255   1
  -2 -12  -2 517.798 56.1556   2
   2  12   2 447.113 49.0158   1
  -2  12  -2 435.044 50.2727   1
   2 -12   3 567.239 75.2342   8
  -2 -12  -3 819.655 72.3265   2
  -2  12  -3 649.189 70.2665   1
  -2  12  -4 414.399 55.9894   1
  -2 -12  -4 534.851 55.9238   2
   2 -12   4 559.184 62.0911   8
   2  12   4 493.812 50.5098   5
  -2 -12  -5 4.79264 28.1000   2
  -2  12  -5 1.29707 28.9039   1
   2  12   5 8.01800 19.2942   5
   2 -12   5 22.9857 22.4449   9
   2  12   6 378.731 44.6766   5
   2 -12   6 467.743 64.0098   8
   2 -12   6 432.543 46.8605   9
   2  12   7 14.8636 22.5922   5
   2 -12   7 39.9836 52.3321   8
   2 -12   7 9.77036 27.3453   9
   2 -12   8 136.387 55.3839   8
   2  12   8 121.629 28.3808   5
   2 -12   8 190.638 33.4995   9
   2  12   9 1391.34 138.205   5
   2 -12   9 1546.24 139.627   9
   2 -12   9 1349.04 147.292   8
   2  12  10 248.001 33.1039   5
   2 -12  10 264.487 39.6740   9
   2 -12  10 220.717 58.5483   8
   2 -12  11 66.8866 30.4072   9
   2  12  11 45.2322 22.0049   5
   2 -12  11 25.4365 44.3928   8
   2 -12  12 55.8701 27.0659   9
   2 -12  12 1.35073 37.7889   8
   2  12  12 26.8492 19.7256   5
  -2  12 -13 47.1289 28.7983   3
   2 -12  13 67.4336 24.3321   9
   2 -12  13 18.5457 26.7974   8
   2  12  13 48.1819 17.9378   5
   2 -12  14-15.9154 18.5539   9
   2  12  14 23.3979 14.6149   5
  -2  12 -14 20.5891 21.1587   3
  -2  13  16 108.378 16.0985   9
  -2 -13  16 101.613 22.8463   9
  -2  13  16 108.730 15.6714   5
   2  13 -16 152.580 20.3557   3
  -2  13  15 96.0736 17.8988   5
  -2 -13  15 127.727 27.1509   9
  -2  13  14 186.790 25.5746   5
  -2 -13  14 190.374 35.2720   9
  -2 -13  13 12.2616 31.3552   8
  -2 -13  13-22.7524 33.4989   9
  -2 -13  12 67.9803 40.3513   8
  -2  13  12 83.3774 21.7226   3
  -2 -13  12 81.6546 35.3417   9
  -2 -13  11-0.44253 45.2378   8
  -2 -13  11 10.3513 35.9556   9
  -2  13  11 14.1666 22.2346   3
  -2 -13  10 1705.76 159.113   8
  -2 -13  10 1904.25 153.855   9
  -2  13  10 1451.57 151.451   3
  -2 -13  10 1429.04 152.586   3
  -2 -13   9 137.900 52.6292   8
  -2 -13   9 147.371 32.7893   3
  -2 -13   9 151.229 37.1316   9
  -2  13   9 156.338 30.2898   3
  -2 -13   8 19.8177 31.6560   9
  -2 -13   8-14.4047 48.1781   8
  -2  13   8 53.3581 31.2075   4
  -2  13   8 29.6091 23.9805   5
   2  13  -8 60.2925 29.4480   1
  -2  13   8 72.8853 26.9123   1
  -2 -13   8 52.3353 26.8635   3
  -2  13   8 35.9276 26.5972   3
  -2  13   7 1636.50 166.189   3
  -2 -13   7 1511.84 170.125   8
  -2 -13   7 1777.23 166.291   9
   2  13  -7 1459.40 166.685   1
  -2  13   7 2253.46 168.399   1
  -2 -13   7 1586.27 165.317   3
   2 -13  -7 1787.91 171.367   2
  -2  13   7 1803.44 165.364   5
  -2  13   7 2021.01 166.322   4
  -2 -13   6 148.065 44.8122   8
   2 -13  -6 214.653 50.4981   2
   2  13  -6 245.057 32.6710   1
  -2  13   6 219.746 35.8684   1
  -2  13   6 195.887 28.3635   5
  -2 -13   6 161.603 32.2017   9
  -2  13   6 232.090 31.6009   3
  -2  13   6 236.236 33.0351   4
   2  13  -5 356.082 44.5799   1
  -2  13   5 417.310 44.1626   3
  -2  13   5 383.854 41.9482   5
  -2 -13   5 310.293 45.3041   9
  -2 -13   4 117.473 35.4867   8
   2  13  -4 68.1856 24.6931   1
  -2  13   4 137.296 36.9102   1
  -2 -13   4 61.9279 29.8447   9
  -2  13   4 118.372 22.7423   5
  -2 -13   3 639.738 76.1632   9
   2  13  -3 719.298 74.0511   1
  -2  13   2 11324.3 901.748   1
   2  13  -2 8842.80 900.178   1
  -2 -13   1 813.953 82.0319   2
   2  13  -1 743.712 81.1198   1
  -2 -13   0 11311.4 1041.22   2
  -2  13   0 12563.7 1041.90   1
   2  13   0 10125.4 1040.88   1
  -2 -13  -1 126.497 31.1451   2
  -2  13  -1 72.1392 30.9951   1
   2  13   1 133.549 26.5061   1
  -2  13  -2-6.18651 24.5180   3
  -2 -13  -2 36.3347 33.9183   2
  -2  13  -2 15.3929 25.1470   1
  -2  13  -3 1837.70 181.411   3
  -2 -13  -3 2291.78 183.351   2
  -2  13  -3 1900.72 182.200   1
   2 -13   3 1693.01 183.866   8
  -2 -13  -4 27.0591 28.8637   2
  -2  13  -4 20.5776 29.5303   1
   2 -13   4-6.72385 42.1932   8
   2 -13   4 15.3868 23.7848   9
   2  13   4 24.1759 18.4349   5
  -2  13  -5 1110.69 115.719   1
  -2 -13  -5 1295.96 115.209   2
   2 -13   5 900.613 119.033   8
   2 -13   5 1185.07 113.152   9
   2  13   5 1223.67 112.387   5
  -2  13  -6-1.04045 31.8239   1
   2  13   6 20.3237 22.1892   5
   2 -13   6 57.0747 26.7399   9
   2  13   7 92.5936 26.0954   5
   2 -13   7 147.514 31.7980   9
   2 -13   7 131.945 53.5026   8
   2 -13   8 3.87631 31.3349   9
   2  13   8 18.5519 23.9941   5
   2 -13   8 0.94588 56.5212   8
   2 -13   9 18.0912 31.2383   9
   2  13   9-7.78752 23.9045   5
   2 -13  10 14.4753 30.6948   9
   2  13  10-5.28496 22.8922   5
   2 -13  10 31.9120 49.7853   8
   2 -13  11 160.483 32.3728   9
   2  13  11 146.719 25.1327   5
   2 -13  11 120.228 46.4527   8
   2 -13  12 62.5221 27.3101   9
   2 -13  12 35.5890 35.2394   8
   2  13  12 6.20681 19.3213   5
  -2  13 -13 133.623 28.2196   3
   2 -13  13 139.385 26.3548   9
   2 -13  13 105.913 27.4116   8
   2  13  13 132.038 21.1991   5
  -2  13 -14-13.9735 19.8834   3
   2  13  14-18.4468 13.4090   5
   2  14 -16 16.7629 14.1954   3
  -2  14  16 32.4529 10.2783   5
  -2 -14  15 71.4050 26.4658   9
  -2 -14  14 116.572 32.1944   9
  -2 -14  13 91.5114 35.6213   9
  -2 -14  13 124.679 33.6192   8
  -2 -14  12 70.9025 35.6601   9
  -2 -14  12-4.86515 38.1278   8
  -2 -14  11 24.9292 37.6575   9
  -2  14  11 5.73746 21.2911   3
  -2 -14  11 11.1874 45.2593   8
  -2 -14  10 116.594 37.5608   9
  -2  14  10 101.249 26.8693   3
  -2 -14  10 102.339 51.4982   8
  -2 -14   9 3456.35 332.023   9
  -2 -14   9 3727.23 335.306   8
  -2  14   9 3617.58 331.261   5
  -2  14   9 3373.92 331.372   3
  -2 -14   8 16.3171 34.2063   9
  -2 -14   8 69.6634 50.1779   8
  -2  14   8 14.0034 30.8726   4
  -2  14   8 14.5439 25.3556   5
  -2  14   8 4.89524 27.2230   3
  -2 -14   7 79.9145 32.4586   9
  -2 -14   7 74.4772 47.6624   8
  -2  14   7 112.683 30.5167   4
  -2  14   7 63.5314 28.9804   3
  -2  14   7 92.9803 24.9325   5
   2  14  -7 29.6790 28.7127   1
   2 -14  -7 51.3126 41.3666   2
  -2  14   7 85.8872 29.6001   1
  -2  14   6 913.697 78.4679   1
   2  14  -6 612.941 75.7009   1
   2 -14  -6 772.229 83.8944   2
  -2 -14   6 701.419 76.9519   9
  -2 -14   6 548.138 81.5136   8
  -2  14   6 747.924 75.4703   3
  -2  14   6 752.416 73.7104   5
  -2  14   6 861.337 74.7400   4
  -2 -14   5 35.3328 29.6085   9
  -2  14   5 21.6270 32.6279   1
   2  14  -5 22.3705 24.9182   1
  -2  14   5 7.89475 21.5417   5
  -2  14   5 27.7920 24.7095   3
   2  14  -4 2548.32 284.904   1
  -2  14   4 3263.20 285.537   3
  -2  14   4 3016.95 284.674   5
  -2 -14   4 2939.22 286.336   8
  -2 -14   4 2874.28 285.491   9
  -2 -14   3 66.3418 29.3658   9
   2  14  -3 37.3550 21.3610   1
  -2  14   3 47.4496 32.2997   1
  -2 -14   3 13.1221 31.0292   8
  -2  14   3 27.7284 23.2591   5
  -2  14   3 76.5589 27.6464   3
  -2 -14   2 1613.75 157.844   8
   2  14  -2 1592.41 156.960   1
  -2 -14   2 1479.12 158.471   9
  -2  14   2 1584.04 156.959   5
   2  14  -1 563.877 60.7272   1
  -2  14   1 501.849 62.2909   5
  -2 -14   1 598.334 64.5928   9
  -2 -14   0 10714.2 929.533   2
  -2  14   0 9144.22 929.791   1
   2  14   0 9101.38 929.407   1
  -2  14   0 9773.77 929.637   5
  -2 -14   0 11415.6 930.061   9
  -2  14   0 9683.50 929.379   3
  -2  14  -1 363.685 45.7302   1
  -2 -14  -1 423.329 46.0928   2
  -2  14  -1 325.614 43.1072   3
  -2 -14  -2 904.231 80.8856   2
  -2  14  -2 740.009 79.7486   1
   2 -14   2 633.076 81.8093   8
  -2  14  -2 822.816 78.1056   3
  -2 -14  -3 964.842 92.7242   2
  -2  14  -3 790.429 91.0269   1
  -2  14  -3 978.700 90.5557   3
   2  14   3 936.419 88.0815   5
   2 -14   3 963.269 90.7846   9
   2 -14   3 770.971 94.6428   8
  -2 -14  -4 10.1500 30.2015   2
  -2  14  -4 3.55635 28.4721   1
   2 -14   4-20.4486 42.0240   8
   2 -14   4 47.9339 26.5324   9
   2  14   4 57.9114 20.1065   5
  -2 -14  -5 606.756 62.8407   2
  -2  14  -5 513.219 63.7736   1
   2  14   5 590.730 57.7992   5
   2 -14   5 562.526 60.7481   9
   2 -14   5 478.916 71.2094   8
   2  14   6 39.5574 23.4809   5
   2 -14   6 53.6854 29.6772   9
   2  14   7 605.292 62.9184   5
   2 -14   7 675.884 66.1561   9
   2  14   8 868.348 82.7258   5
   2 -14   8 865.483 85.2344   9
   2  14   9 714.073 67.6100   5
   2 -14   9 555.030 83.7014   8
   2 -14   9 624.550 70.9717   9
   2 -14  10 61.5554 32.6062   9
   2  14  10 74.8521 23.8943   5
   2 -14  10 96.7105 51.2858   8
   2 -14  11 32.6830 29.8636   9
   2 -14  11 81.5028 44.4361   8
   2  14  11 49.7318 20.5701   5
  -2  14 -12 40.1696 31.0634   3
   2 -14  12 1.89936 25.7583   9
   2 -14  12-42.9281 33.1613   8
   2  14  12 32.0961 17.6328   5
  -2  14 -13 8.61313 24.7777   3
   2 -14  13 35.1298 22.3507   9
   2 -14  13 8.15301 22.8079   8
   2  14  13 0.85392 14.9945   5
  -2  14 -14 203.494 25.8455   3
   2  14  14 225.833 21.5280   5
  -2 -15  15 252.588 31.6994   9
   2  15 -15 185.750 28.8018   3
  -2 -15  14 104.510 30.6556   9
  -2 -15  13 87.3215 33.7002   9
  -2 -15  13 46.7944 29.6502   8
  -2 -15  12 124.331 38.1413   9
  -2 -15  12 79.8908 38.1408   8
  -2 -15  11 29.8718 37.0123   9
  -2  15  11 63.1733 24.9510   5
  -2 -15  11 70.4319 45.1520   8
  -2  15  10 1808.42 158.341   5
  -2  15  10 1536.56 157.710   3
  -2 -15  10 1607.51 160.742   9
  -2 -15  10 1658.20 163.845   8
  -2 -15   9 320.924 62.2068   8
  -2 -15   9 378.108 51.7825   9
  -2  15   9 374.466 43.9971   3
  -2  15   9 349.730 44.1172   5
  -2 -15   8 2870.41 269.336   9
  -2 -15   8 2818.67 272.234   8
  -2  15   8 2824.78 267.777   5
  -2  15   8 2835.41 268.322   3
  -2  15   7 1006.37 80.8427   4
  -2 -15   7 682.417 83.4716   9
  -2 -15   7 806.008 90.8851   8
  -2  15   7 806.322 79.8385   5
  -2  15   7 858.788 81.2802   3
  -2 -15   6 1058.55 109.900   9
  -2  15   6 1192.82 108.115   3
  -2  15   6 1145.33 106.782   5
  -2  15   6 1298.82 111.324   1
   2 -15  -6 1299.48 116.841   2
   2 -15  -5-20.6571 46.3690   2
  -2  15   5 72.9504 33.5382   1
   2  15  -5 26.7790 26.2601   1
  -2 -15   5 11.2570 30.6104   9
  -2  15   5 4.48392 22.4713   5
  -2  15   5 22.9619 26.6484   3
  -2 -15   5 36.0011 38.7603   8
   2  15  -4 172.059 30.1343   1
  -2 -15   4 177.127 37.6427   9
  -2  15   4 180.437 28.7353   5
  -2  15   4 183.300 31.8662   3
  -2 -15   4 117.066 39.9239   8
   2  15  -3 101.323 24.4392   1
  -2  15   3 113.970 34.8046   1
  -2 -15   3 95.3372 33.3546   8
  -2 -15   3 61.0275 33.4570   9
  -2  15   3 55.2156 25.2538   5
  -2  15   3 59.5000 28.8829   3
  -2 -15   2 423.697 52.5854   9
  -2  15   2 437.092 49.8112   3
  -2 -15   2 396.338 49.5428   8
  -2  15   2 438.216 48.0708   5
   2  15  -2 332.424 46.5454   1
  -2  15   2 536.264 54.1230   1
  -2 -15   1 643.767 69.1710   9
  -2  15   1 580.392 66.6166   3
  -2 -15   1 707.896 65.4650   8
  -2  15   1 566.358 65.9666   5
   2  15  -1 554.285 66.4388   1
  -2  15   1 737.990 71.0299   1
  -2  15   0 1802.99 170.756   3
  -2 -15   0 1806.54 169.700   8
  -2  15   0 1597.70 170.889   5
  -2  15   0 1990.12 171.943   1
  -2  15  -1 1085.50 111.255   3
   2 -15   1 960.579 113.180   8
   2 -15   1 1135.39 112.144   9
  -2 -15  -1 1330.81 112.170   2
  -2  15  -1 1226.06 113.256   1
  -2  15  -2 177.074 32.2176   3
   2 -15   2 116.020 39.4001   8
   2 -15   2 170.227 34.1785   9
  -2 -15  -2 211.133 35.3226   2
  -2  15  -2 177.582 34.2141   1
   2 -15   3 10.2584 30.9944   9
  -2  15  -3 44.2792 28.5296   3
   2 -15   3-25.5741 41.8761   8
   2  15   3-5.18348 19.1962   5
  -2 -15  -3-9.27028 30.3495   2
  -2  15  -3 16.6387 31.7203   1
   2 -15   4 32.6150 30.3007   9
  -2  15  -4 38.2648 31.5239   3
   2 -15   4 26.9623 43.9338   8
   2  15   4-31.7592 20.4542   5
  -2 -15  -4-14.5026 29.6155   2
  -2  15  -4 28.6770 27.2661   1
   2 -15   5-5.70675 31.0270   9
   2 -15   5 11.5283 48.2775   8
  -2  15  -5 4.94773 34.7773   3
   2  15   5-10.4343 21.9130   5
  -2  15  -5 33.8700 32.3000   1
  -2 -15  -6 1188.30 111.049   6
   2  15   6 1101.35 112.131   5
   2 -15   6 1170.88 114.664   9
  -2 -15  -7 57.5476 20.0853   6
   2  15   7 90.7206 25.5923   5
   2 -15   7-17.1005 54.6799   8
   2 -15   7 49.5436 35.3061   9
   2 -15   8 109.503 55.7495   8
   2  15   8 95.9602 27.2157   5
   2 -15   8 126.735 35.7697   9
   2  15   9 643.769 64.9125   5
   2 -15   9 648.029 68.8483   9
   2 -15   9 576.576 81.2132   8
   2 -15  10 9.27691 30.9821   9
   2 -15  10 27.9752 48.3769   8
   2  15  10 8.82934 21.0348   5
  -2  15 -11 130.271 35.1274   3
   2 -15  11 99.8757 30.8953   9
   2 -15  11 25.3575 41.5887   8
   2  15  11 79.0845 21.0399   5
  -2  15 -12 37.6114 28.5022   3
   2 -15  12-45.5882 25.3749   9
   2 -15  12 20.1001 30.7899   8
   2  15  12-2.65920 17.1263   5
  -2  15 -13 456.673 44.2107   3
   2  15  13 415.203 39.9615   5
  -2  15 -14-12.7289 16.5322   3
  -2 -16  15 84.1624 23.0466   9
   2  16 -15 67.6231 19.0022   3
  -2 -16  14 37.2017 27.7790   9
   2  16 -14 28.8817 23.3245   3
  -2 -16  13 52.6846 31.5918   9
  -2  16  13 17.6452 18.6308   5
  -2 -16  13-6.46666 27.8866   8
  -2 -16  12 138.425 39.1455   9
  -2  16  12 156.182 25.6428   5
  -2 -16  12 92.9571 37.4773   8
  -2 -16  11 50.2604 38.3821   9
  -2  16  11 96.1184 25.0963   5
  -2 -16  11 28.9778 40.7458   8
  -2  16  10 129.921 29.8617   5
  -2 -16  10 149.578 43.0151   9
  -2 -16  10 106.819 47.0657   8
  -2 -16   9 327.354 54.1906   9
  -2  16   9 407.853 44.7304   5
  -2  16   9 359.396 44.6236   3
  -2 -16   9 355.077 61.3246   8
  -2 -16   8 179.730 42.5780   9
  -2  16   8 174.442 31.6931   5
  -2  16   8 154.825 32.7701   3
  -2 -16   8 109.833 52.8059   8
  -2 -16   7 33.5763 40.3555   9
  -2  16   7 4.37619 25.7442   5
  -2  16   7 29.9137 28.2189   3
  -2 -16   7 66.2038 48.0266   8
   2  16  -6-6.50691 27.6124   1
  -2 -16   6 21.8496 35.1777   9
  -2  16   6 18.9962 23.9557   5
  -2  16   6-25.8274 28.5136   3
  -2 -16   5 1492.54 143.001   8
  -2 -16   5 1470.10 141.424   9
   2  16  -5 1448.00 138.639   3
  -2  16   5 1523.16 139.515   3
  -2  16   5 1606.66 138.572   5
  -2  16   5 1717.87 143.166   1
   2 -16  -5 1571.49 146.888   2
  -2  16   4 72.5967 34.7563   1
   2  16  -4-11.3204 24.0475   1
  -2 -16   4 14.6034 34.5876   9
  -2 -16   4-20.1296 37.1757   8
  -2 -16   4 13.2922 16.6010   6
  -2  16   4 10.8574 23.9546   5
  -2  16   4 9.58982 27.9791   3
  -2 -16   3 978.164 107.913   8
  -2 -16   3 1012.92 108.860   9
  -2  16   3 1178.71 107.831   3
  -2  16   3 1244.28 105.404   5
   2  16  -3 791.121 105.386   1
  -2  16   3 1378.23 110.460   1
  -2 -16   2 612.725 68.4106   8
  -2 -16   2 722.310 71.4760   9
  -2  16   2 637.761 70.1311   3
  -2  16   2 599.665 67.2613   5
  -2  16   2 689.456 72.3769   1
  -2  16   1 63.2716 34.2870   1
  -2 -16   1 34.0317 27.4434   8
  -2 -16   1 19.7326 32.6379   9
  -2  16   1 35.7790 28.4849   5
  -2  16   1-4.88153 30.5145   3
   2 -16   0 1125.08 91.4257   9
  -2  16   0 882.821 90.5108   3
  -2 -16   0 841.839 88.7635   8
  -2  16   0 793.527 90.6641   5
  -2  16   0 915.387 93.5742   1
   2 -16   1 1705.08 177.160   8
   2 -16   1 2101.29 177.230   9
  -2  16  -1 1837.57 176.305   3
  -2  16  -1 1773.09 176.940   5
  -2  16  -1 1814.37 176.945   1
  -2  16  -2 70.2677 29.8834   3
   2 -16   2 25.1498 39.2670   8
   2 -16   2 80.3033 32.9670   9
  -2  16  -2 34.2623 32.4087   1
   2 -16   3 2188.61 209.526   9
   2 -16   3 1948.20 211.266   8
  -2  16  -3 2350.46 208.908   3
   2  16   3 2358.87 207.386   5
  -2 -16  -3 2223.36 209.594   2
  -2  16  -3 1827.15 209.567   1
   2 -16   4 29.0563 33.1404   9
  -2  16  -4 10.9499 33.3359   3
   2 -16   4 22.7552 46.8936   8
   2  16   4-5.42275 21.6711   5
  -2  16  -4 39.8439 32.1579   1
  -2 -16  -4 26.3777 29.4089   2
   2 -16   5 349.765 59.6963   8
  -2  16  -5 327.039 48.6667   3
   2  16   5 322.069 40.4360   5
   2 -16   5 359.404 48.2384   9
  -2  16  -6 891.942 95.2925   3
   2  16   6 870.414 91.3048   5
   2 -16   6 760.883 102.870   8
   2 -16   6 949.498 94.7707   9
  -2 -16  -6 1013.03 90.2995   6
  -2  16  -7 636.043 70.1925   3
  -2 -16  -7 601.144 61.3651   6
   2  16   7 592.304 63.7818   5
   2 -16   7 669.476 69.2841   9
  -2  16  -8 339.341 53.4144   3
   2  16   8 398.708 43.7692   5
   2 -16   8 395.965 50.5195   9
   2 -16   8 319.581 65.1179   8
   2 -16   9 10.7704 33.3961   9
   2  16   9 4.27044 22.3631   5
   2 -16   9 19.6410 51.5391   8
   2 -16  10 130.479 33.4181   9
   2  16  10 130.909 23.8365   5
   2 -16  10 80.7072 47.3015   8
   2 -16  11-8.26722 29.2580   9
   2 -16  11 15.7027 38.2837   8
   2  16  11-27.0727 17.9556   5
  -2  16 -12 164.601 30.3150   3
   2 -16  12 187.878 28.7698   9
   2 -16  12 134.662 32.0779   8
   2  16  12 133.524 21.5620   5
   2 -16  13 31.6567 17.9908   8
  -2 -16 -13-2.73326 14.7598   4
   2  16  13-2.19919 12.5022   5
  -2  16 -13 11.1434 21.0498   3
  -2  17  15 46.1193 10.3976   5
   2  17 -14 9.96434 20.5555   3
  -2 -17  14-23.1219 25.7127   9
  -2 -17  14 6.90058 16.1109   8
  -2  17  14-6.21520 13.2750   5
   2  17 -13 36.2933 25.1617   3
  -2 -17  13-49.2819 31.6488   9
  -2  17  13 1.48714 16.9710   5
  -2 -17  13-7.95908 25.3059   8
  -2 -17  12 22.4273 35.7545   9
  -2  17  12 15.7008 19.8673   5
  -2 -17  12 33.6750 32.4737   8
  -2 -17  11 24.6642 38.4146   9
  -2  17  11-2.95001 23.2498   5
  -2 -17  11-24.8507 38.2318   8
  -2  17  10 307.479 39.4388   5
  -2 -17  10 284.326 52.0726   8
  -2 -17  10 284.592 49.8319   9
  -2  17   9 694.750 68.7374   5
  -2 -17   9 577.604 81.3949   8
  -2 -17   9 661.573 76.0975   9
  -2 -17   8 186.612 53.7769   8
  -2 -17   8 148.346 45.9345   9
  -2  17   8 246.016 35.0461   3
  -2  17   8 241.564 34.6917   5
  -2 -17   7 1825.76 197.534   9
  -2  17   7 2070.40 194.705   5
  -2  17   7 2198.47 195.492   3
  -2  17   6 467.172 50.3862   3
   2  17  -6 358.536 50.2050   3
  -2 -17   6 361.379 58.6317   9
  -2  17   6 454.125 47.7296   5
  -2 -17   6 400.962 62.5411   8
   2 -17  -5 81.5196 45.2385   2
  -2 -17   5 40.1670 41.1041   9
  -2 -17   5-22.9642 42.5409   8
   2  17  -5 0.26677 26.8962   3
  -2  17   5-20.0610 25.6706   5
  -2  17   5-6.64612 28.3939   3
  -2  17   4 147.638 39.5023   1
  -2 -17   4 135.087 43.7280   8
  -2 -17   4 137.197 44.1726   9
  -2 -17   4 183.042 24.3706   6
  -2  17   4 189.941 31.0375   5
  -2  17   4 199.443 34.5477   3
  -2  17   3 9.42159 36.5395   1
  -2 -17   3 11.9663 36.7842   8
  -2 -17   3-7.70482 36.6677   9
  -2  17   3 13.7738 26.0719   5
  -2  17   3 29.2869 31.3226   3
  -2 -17   2 307.510 51.6800   9
  -2  17   2 400.575 47.9209   3
  -2 -17   2 333.965 47.4563   8
  -2  17   2 340.057 44.8096   5
  -2  17   2 484.181 55.1871   1
  -2 -17   1 3382.39 331.162   9
  -2  17   1 3584.51 330.805   3
  -2 -17   1 3551.18 329.565   8
  -2  17   1 3479.32 329.905   5
  -2  17   1 3466.20 331.692   1
  -2  17   0 41.0190 31.7816   3
  -2 -17   0 68.8088 25.4546   8
  -2  17   0 32.2734 32.9057   5
  -2  17   0 7.55531 41.2924   1
   2 -17   1 48.2971 33.4248   9
  -2  17  -1-19.5024 31.4489   3
   2 -17   1-37.7103 38.3350   8
  -2  17  -1 16.7942 34.9763   5
  -2  17  -1-11.0589 32.5069   1
  -2  17  -2 277.359 41.7474   3
   2 -17   2 275.649 48.7517   8
   2 -17   2 303.235 43.8137   9
  -2  17  -2 173.523 43.1251   1
   2 -17   3 730.835 82.4062   9
   2 -17   3 692.383 86.2772   8
   2  17   3 823.669 76.6672   5
  -2  17  -3 636.643 82.6465   1
  -2  17  -3 845.099 81.4108   3
   2  17   4 632.784 64.2676   5
   2 -17   4 595.016 71.2248   9
   2 -17   4 496.636 76.2796   8
  -2  17  -4 712.608 69.9013   3
   2 -17   5 163.259 55.0065   8
  -2  17  -5 210.209 38.6686   3
   2  17   5 140.414 28.2818   5
   2 -17   5 98.9213 43.1490   9
  -2 -17  -6 1143.20 105.843   6
  -2  17  -6 1078.46 110.981   3
   2  17   6 1100.57 107.054   5
   2 -17   6 1058.83 118.366   8
   2 -17   6 1020.43 110.548   9
  -2  17  -7 167.610 39.9481   3
  -2 -17  -7 106.581 22.1093   6
   2 -17   7 70.7789 36.8872   9
   2  17   7 77.8164 26.2800   5
  -2  17  -8 17.5642 38.6043   3
   2 -17   8 59.8076 35.1046   9
   2 -17   8 126.805 53.8510   8
   2  17   8 52.5408 23.8344   5
  -2  17  -9-39.4613 36.5286   3
   2 -17   9 28.6940 32.4886   9
   2  17   9 13.0025 20.8759   5
   2 -17   9-12.4237 51.0369   8
   2 -17  10 28.0250 30.8558   9
   2  17  10-5.29879 19.3000   5
   2 -17  10 70.3970 43.1005   8
   2 -17  11 36.9290 27.4628   9
   2 -17  11 60.1796 34.8857   8
   2  17  11 68.0428 17.7692   5
   2 -17  12 19.5499 25.4761   8
   2  17  12 58.9355 14.9890   5
   2 -17  13 20.5738 15.2126   8
  -2  17 -13 32.8473 19.2432   3
   2  17  13 43.4040 10.9366   5
   2  18 -14 5.14951 18.4312   3
  -2 -18  14 26.2914 23.7500   9
  -2  18  14 21.7056 12.0917   5
   2  18 -13 294.216 35.7435   3
  -2 -18  13 282.704 40.1362   9
  -2  18  13 295.711 30.6636   5
  -2 -18  13 205.501 35.4444   8
   2  18 -12-12.5476 27.3895   3
  -2 -18  12 0.61749 33.6307   9
  -2 -18  12-0.28511 30.2464   8
  -2  18  12 4.03855 19.1850   5
   2  18 -11 200.316 33.9016   3
  -2 -18  11 115.390 41.0376   9
  -2  18  11 129.500 26.4534   5
  -2 -18  11 134.271 40.2514   8
   2  18 -10 68.3019 31.6181   3
  -2 -18  10 52.0351 43.6882   8
  -2  18  10 1.33490 24.5506   5
  -2 -18  10 11.3554 40.4191   9
   2  18  -9 599.143 67.3753   3
  -2 -18   9 550.072 75.6972   8
  -2  18   9 631.836 64.5961   5
  -2 -18   9 651.787 73.4088   9
   2  18  -8 42.0168 32.8991   3
  -2 -18   8 98.0170 47.8380   8
  -2 -18   8 57.2888 42.9141   9
  -2  18   8 62.3682 28.8387   5
   2  18  -7-10.1334 32.0145   3
  -2  18   7-17.1776 26.2116   5
  -2 -18   7-5.80500 43.9471   9
  -2 -18   6 1247.28 118.789   9
   2  18  -6 1002.56 113.805   3
  -2 -18   6 1021.45 118.600   8
  -2  18   6 1214.82 112.778   5
  -2  18   6 1287.54 114.046   3
  -2 -18   5 1065.25 109.274   8
   2  18  -5 857.228 103.502   3
  -2  18   5 1185.49 104.772   3
  -2  18   5 1188.66 103.733   5
  -2 -18   5 942.645 109.351   9
  -2 -18   4 53.3697 43.2716   9
  -2 -18   4 60.0251 40.3139   8
  -2 -18   4 74.5999 19.9576   6
  -2  18   4 72.7340 28.0996   5
  -2  18   4 120.479 31.9505   3
  -2 -18   3 2078.65 210.317   9
  -2 -18   3 2161.24 209.092   8
  -2  18   3 2470.57 208.864   3
  -2 -18   3 2074.87 205.760   6
  -2  18   3 2173.03 207.460   5
  -2  18   3 2605.40 211.894   1
  -2 -18   2 435.725 51.6487   8
  -2 -18   2 341.504 56.9895   9
  -2  18   2 423.916 53.1877   3
  -2  18   2 380.115 48.8601   5
  -2  18   2 427.169 59.0466   1
  -2  18   1 44.0515 37.9112   1
  -2 -18   1 87.9739 32.0709   8
  -2 -18   1 109.827 39.2520   9
  -2  18   1 120.861 33.9284   5
  -2  18   1 125.872 35.7320   3
  -2  18   0 1142.70 114.183   3
  -2 -18   0 1238.19 111.539   8
  -2  18   0 979.204 113.874   5
  -2  18   0 1248.28 118.418   1
   2 -18   1-20.1840 35.4473   9
  -2  18  -1 31.8241 36.2461   3
   2 -18   1 7.61388 37.4828   8
  -2  18  -1 51.6209 36.9030   5
  -2  18  -1 58.9958 38.2795   1
   2 -18   2 209.738 47.9211   8
  -2  18  -2 237.536 40.9109   3
   2 -18   2 267.226 42.8922   9
  -2  18  -2 96.4627 43.6989   5
  -2  18  -3 967.852 98.8910   3
   2 -18   3 970.547 100.162   9
   2 -18   3 816.908 103.555   8
   2  18   3 1017.06 94.3731   5
  -2  18  -4 915.578 101.488   3
   2 -18   4 978.412 103.459   9
   2 -18   4 973.874 107.209   8
   2  18   4 1065.48 97.6547   5
  -2  18  -5 583.557 73.5398   3
   2  18   5 710.572 68.9157   5
   2 -18   5 720.435 76.4033   9
   2 -18   5 665.381 82.7683   8
   2 -18   6-12.8714 51.6520   8
  -2  18  -6 55.7238 37.9515   3
  -2 -18  -6 60.4260 22.7963   6
   2  18   6 43.9417 23.8251   5
   2 -18   6 76.3623 38.6563   9
   2 -18   7 1.36900 51.5479   8
  -2  18  -7-8.59359 37.0863   3
   2 -18   7 72.4854 37.5011   9
   2  18   7 0.53822 22.1633   5
  -2 -18  -7 16.2274 19.4741   6
  -2  18  -8-29.1655 37.5234   3
   2 -18   8-3.25635 36.2472   9
   2  18   8 24.1859 21.6784   5
  -2  18  -9 2.46647 34.3261   3
   2 -18   9-7.25445 32.5005   9
   2 -18   9-1.19466 46.0335   8
   2  18   9 22.1892 19.4976   5
  -2  18 -10 55.6767 34.2953   3
   2 -18  10 132.891 31.8071   9
   2 -18  10 112.407 41.9716   8
   2  18  10 99.4742 20.2249   5
   2 -18  11 55.4583 31.2512   8
   2  18  11 61.6324 16.0750   5
  -2  18 -11 59.2251 27.7471   3
   2 -18  12 27.0614 22.8543   8
   2  18  12 72.3864 13.7799   5
   2  19 -14-13.4056 15.3957   3
  -2 -19  14-1.64829 19.3577   9
  -2  19  14-6.41490 10.1817   5
   2  19 -13 15.6826 20.4091   3
  -2 -19  13 37.2523 28.0894   9
  -2  19  13 3.49143 13.8437   5
  -2 -19  13 22.9291 20.1388   8
   2  19 -12 338.914 42.4395   3
  -2 -19  12 345.538 48.4793   9
  -2  19  12 379.942 38.1750   5
  -2 -19  12 308.500 43.9239   8
   2  19 -11-21.1474 27.7588   3
  -2 -19  11 30.7349 37.9860   9
  -2  19  11 34.5962 20.8217   5
  -2 -19  11 57.1940 35.7709   8
   2  19 -10 133.292 33.7973   3
  -2 -19  10 219.840 43.8885   8
  -2  19  10 145.995 28.4312   5
  -2 -19  10 153.483 43.9739   9
   2  19  -9 46.0112 31.0904   3
  -2 -19   9 96.3458 44.9571   8
  -2 -19   9 79.9958 43.0473   9
  -2  19   9 45.5441 26.8599   5
   2  19  -8 361.293 47.9950   3
  -2 -19   8 407.668 58.6226   9
  -2  19   8 394.901 46.4955   5
   2  19  -7 894.889 103.311   3
  -2  19   7 1212.92 103.252   5
  -2 -19   7 976.021 110.523   9
   2  19  -6 664.031 80.6464   3
  -2  19   6 928.753 80.4381   5
  -2 -19   6 721.754 88.3891   9
  -2 -19   6 788.317 88.3887   8
  -2 -19   5 168.908 50.6070   9
  -2 -19   5 175.650 46.6684   8
  -2  19   5 186.885 32.6902   5
  -2  19   5 173.201 34.6244   3
  -2 -19   4 50.2582 46.1881   9
  -2 -19   4 77.9647 20.2658   6
  -2 -19   4-44.5727 40.5269   8
  -2  19   4 54.9984 29.6322   5
  -2  19   4 81.9828 32.3683   3
  -2 -19   3 49.5961 44.9965   9
  -2 -19   3 52.5326 40.1227   8
  -2 -19   3 37.9740 21.2247   6
  -2  19   3 85.7518 30.5256   5
  -2  19   3 80.3587 33.4642   3
  -2  19   2 683.283 66.2010   3
  -2 -19   2 524.326 64.6099   8
  -2  19   2 580.084 61.8188   5
  -2 -19   2 450.696 69.0226   9
  -2  19   1 700.076 76.7536   3
  -2 -19   1 670.628 73.6809   8
  -2  19   1 742.029 75.0381   5
  -2  19   1 664.993 78.2697   1
  -2  19   0 1241.41 143.569   5
  -2 -19   0 1611.40 141.538   8
  -2  19   0 1520.19 145.122   3
  -2  19  -1 1944.18 185.876   5
   2 -19   1 1711.09 185.510   8
  -2  19  -1 2136.10 186.149   3
   2 -19   2 60.9958 43.7970   8
  -2  19  -2 28.3967 42.3170   5
   2 -19   2 2.17928 38.1066   9
  -2  19  -2-9.16004 38.7641   3
   2 -19   3-12.4503 47.3424   8
  -2  19  -3 57.9552 41.3295   5
   2 -19   3 50.8084 40.8685   9
  -2  19  -3 1.52007 38.4769   3
  -2  19  -4 190.011 42.3126   3
   2  19   4 178.668 29.4235   5
   2 -19   4 194.621 44.2240   9
   2 -19   5 23.5799 51.5738   8
  -2  19  -5 25.5336 38.0089   3
  -2 -19  -5 32.9398 24.0379   6
   2  19   5 23.8153 24.2308   5
   2 -19   5-34.5958 40.6046   9
   2 -19   6 131.944 52.6820   8
  -2  19  -6 160.253 41.1869   3
  -2 -19  -6 199.826 27.4943   6
   2  19   6 139.796 29.0006   5
   2 -19   6 174.872 43.1858   9
   2 -19   7 66.0615 48.9390   8
  -2  19  -7 8.94026 38.5669   3
   2 -19   7 57.7908 37.3844   9
   2  19   7 50.1903 22.6762   5
  -2 -19  -7 54.6309 20.0094   6
  -2  19  -8 102.917 37.2725   3
   2 -19   8 95.4172 36.9411   9
   2  19   8 67.8863 21.8410   5
  -2  19  -9-13.1153 34.1712   3
   2 -19   9 44.6035 42.2964   8
   2 -19   9-2.86371 32.1757   9
   2  19   9 24.1551 18.3624   5
   2  19  10 21.0293 16.4524   5
  -2  19 -10 97.5947 29.5550   3
   2 -19  10 64.4751 36.1375   8
   2  19  11 111.850 16.3966   5
  -2  19 -11 45.7604 28.7139   3
   2 -19  11 109.077 29.0355   8
   2  19  12 31.2923 10.9791   5
  -2  19 -12 91.8196 21.1500   3
   2 -19  12 65.3020 19.4544   8
   2  20 -13 33.7862 18.2130   3
  -2 -20  13 22.7171 16.8979   8
  -2  20  13 10.4865 12.1042   5
  -2 -20  12 137.590 31.0867   8
  -2  20  12 205.728 23.4245   5
  -2 -20  12 186.325 36.1239   9
   2  20 -12 158.812 28.7548   3
  -2 -20  11 293.701 46.4142   8
  -2  20  11 409.345 38.9552   5
  -2 -20  11 331.367 48.7464   9
   2  20 -11 292.486 42.4061   3
  -2 -20  10 116.920 38.4973   8
  -2  20  10 59.1654 22.7253   5
  -2 -20  10 17.9086 40.0865   9
   2  20 -10 3.11065 28.0376   3
  -2 -20   9 192.572 44.5395   8
  -2  20   9 170.882 29.0746   5
  -2 -20   9 129.333 45.0044   9
   2  20  -9 133.910 32.4550   3
  -2  20   8 181.745 30.7376   5
  -2 -20   8 156.837 47.6367   9
   2  20  -8 127.260 34.0117   3
  -2 -20   7 618.459 75.4347   8
  -2  20   7 759.383 66.6233   5
  -2 -20   7 558.616 76.7844   9
   2  20  -7 523.242 67.4563   3
  -2 -20   6 44.9147 45.7753   8
  -2  20   6 78.3713 27.6824   5
  -2 -20   6 13.8441 47.1039   9
   2  20  -6 58.4618 30.3608   3
  -2 -20   5 100.515 43.5419   8
  -2  20   5 157.752 31.3785   5
  -2 -20   5 50.3281 48.4361   9
  -2 -20   4 347.002 54.5587   8
  -2  20   4 483.995 50.4384   3
  -2 -20   4 354.702 41.6720   6
  -2  20   4 466.346 47.2689   5
  -2 -20   4 287.454 59.8774   9
  -2 -20   3 95.0728 49.5611   9
  -2 -20   3 169.780 42.0538   8
  -2 -20   3 161.382 26.4126   6
  -2  20   3 183.715 34.4480   5
  -2  20   3 181.361 37.9526   3
  -2 -20   2 2793.36 248.521   8
  -2  20   2 2805.53 249.212   3
  -2 -20   2 2436.22 246.109   6
  -2  20   2 2900.08 248.072   5
  -2 -20   2 2233.15 250.721   9
  -2  20   1 634.168 68.2933   5
  -2 -20   1 609.811 67.4313   8
  -2  20   1 618.369 71.5605   3
  -2  20   0 1114.22 113.730   5
  -2 -20   0 1230.20 111.316   8
  -2  20   0 1009.81 115.145   3
  -2  20  -1 1234.08 124.104   5
   2 -20   1 1244.62 123.226   8
  -2  20  -1 1246.73 124.906   3
   2 -20   2-1.15875 39.4593   8
  -2  20  -2 31.7772 39.9093   3
   2 -20   2 38.5808 38.0374   9
  -2  20  -2 27.5951 40.5403   5
  -2  20  -3 561.718 70.0160   3
  -2  20  -3 454.868 70.0046   5
   2 -20   3 672.860 73.8221   8
   2 -20   3 739.744 71.3624   9
   2 -20   4 92.0569 47.8112   8
  -2  20  -4 76.6565 38.1832   3
  -2 -20  -4 29.1879 24.7932   6
  -2  20  -4-45.9901 39.7182   5
   2  20   4-3.35550 23.4488   5
   2 -20   4 15.7028 39.3425   9
   2 -20   5 165.128 53.0791   8
  -2  20  -5 140.515 43.9456   3
  -2 -20  -5 244.020 31.6313   6
   2  20   5 230.235 31.5732   5
   2 -20   5 271.903 45.7979   9
   2 -20   6 294.486 59.0174   8
  -2  20  -6 298.481 50.7459   3
  -2 -20  -6 385.369 40.9227   6
   2  20   6 386.081 41.7500   5
   2 -20   6 354.457 52.1876   9
   2 -20   7-0.40755 45.6699   8
  -2 -20  -7 30.7457 18.8164   6
  -2  20  -7-17.3155 35.7965   3
   2 -20   7-14.4187 35.8526   9
   2  20   7 6.67424 20.3949   5
  -2 -20  -8 8.53329 16.1882   6
   2 -20   8 15.4475 33.3638   9
   2  20   8 31.8240 18.3600   5
  -2  20  -8 45.6492 33.7227   3
   2  20   9 196.321 24.6039   5
  -2  20  -9 141.837 37.0860   3
  -2  20 -10 69.0434 28.9276   3
   2 -20  10 48.8865 30.9919   8
  -2  20 -10 36.9990 26.1536   5
   2  20  10 55.9140 14.7518   5
   2  20  11-7.10984 11.7547   5
  -2  20 -11-40.5398 23.6444   3
   2 -20  11 13.6071 24.3521   8
  -2  20 -12 7.77946 17.8152   3
   2 -20  12 10.8105 14.7225   8
  -2 -21  13-7.73274 13.7425   8
  -2 -21  13-4.32417 18.8595   9
  -2  21  13 6.69532 9.77914   5
   2  21 -12-15.8145 20.0252   3
  -2 -21  12-5.20324 21.3464   8
  -2 -21  12 0.47852 25.6477   9
  -2  21  12 15.0682 13.6613   5
   2  21 -11-16.3987 23.4132   3
  -2 -21  11-26.8557 27.4350   8
  -2 -21  11 8.41678 33.6283   9
  -2  21  11-11.3050 17.6547   5
   2  21 -10-41.2859 25.3303   3
  -2 -21  10 19.0625 33.8920   8
  -2 -21  10-1.40400 36.8246   9
  -2  21  10-2.34813 20.4908   5
  -2  21   9 183.930 26.9044   5
  -2 -21   9 104.005 42.5369   9
   2  21  -9 59.5640 29.8590   3
  -2  21   8 3.84696 24.6908   5
  -2 -21   8 27.8101 43.8058   9
   2  21  -8 14.5798 28.3266   3
  -2 -21   7 1363.98 133.173   8
  -2  21   7 1626.05 128.546   5
  -2 -21   7 1264.25 134.145   9
   2  21  -7 986.891 128.590   3
  -2 -21   6 46.5171 41.5650   8
  -2 -21   6-11.6432 45.7178   9
  -2  21   6 96.1031 27.6870   5
  -2 -21   5 699.307 94.2047   8
  -2  21   5 1030.52 88.8607   5
  -2 -21   5 789.486 96.9076   9
  -2 -21   4 145.873 44.0259   8
  -2  21   4 272.731 38.1244   3
  -2 -21   4 199.601 28.8332   6
  -2  21   4 274.347 35.0224   5
  -2 -21   4 225.326 51.4842   9
  -2 -21   3 1.44093 43.4840   9
  -2 -21   3 17.0060 37.0522   8
  -2 -21   3 15.4216 20.7711   6
  -2  21   3 18.2868 28.2367   5
  -2  21   3-21.0610 32.3748   3
  -2 -21   2 2183.80 214.444   6
  -2  21   2 2180.02 217.680   3
  -2  21   2 2460.22 216.512   5
  -2 -21   2 2327.75 216.748   8
  -2 -21   1 1041.44 101.999   6
  -2  21   1 1089.23 105.299   5
  -2 -21   1 952.470 104.036   8
  -2  21   1 1184.04 108.141   3
  -2  21   0 437.426 57.6055   5
  -2  21   0 521.560 61.9153   3
   2 -21   1 62.3946 34.2492   8
  -2  21  -1-4.99491 35.6428   5
  -2  21  -1 23.3561 40.0208   3
  -2  21  -2 199.057 44.1519   3
  -2  21  -2 180.244 40.3224   5
   2 -21   2 153.897 42.2313   8
   2 -21   3 166.376 43.7825   8
  -2  21  -3 83.5759 42.7279   3
  -2 -21  -3 163.411 28.6277   6
  -2  21  -3 45.6380 41.2951   5
   2 -21   3 119.731 40.7625   9
   2 -21   4-44.2427 41.7882   8
  -2  21  -4-29.2081 38.9688   3
  -2 -21  -4 11.4235 24.6150   6
  -2  21  -4-1.59130 39.4307   5
   2 -21   4-12.4248 38.2658   9
   2 -21   5-2.86289 41.7875   8
  -2  21  -5-25.1262 36.5171   3
  -2 -21  -5-2.68388 22.9964   6
  -2  21  -5-25.1449 38.5202   5
   2  21   5 46.1825 21.7473   5
   2 -21   5 3.31089 36.8305   9
   2 -21   6 101.544 46.6684   8
  -2  21  -6 43.1879 36.5319   3
  -2 -21  -6 97.2101 22.8268   6
   2  21   6 106.490 23.1104   5
  -2  21  -6 54.0757 37.7697   5
   2 -21   6 143.011 37.2757   9
   2 -21   7 196.206 48.2679   8
  -2  21  -7 136.374 39.7167   3
  -2 -21  -7 213.104 26.2273   6
  -2  21  -7 101.104 40.1711   5
   2  21   7 226.098 27.5278   5
   2 -21   7 237.501 39.5980   9
   2 -21   8 56.7653 39.4367   8
  -2  21  -8 20.9750 33.4282   3
  -2  21  -8 6.32837 32.1372   5
   2  21   8 24.5518 16.9473   5
  -2 -21  -8 34.6635 15.7207   6
  -2  21  -9 30.8071 30.3821   3
  -2  21  -9 38.7016 27.5045   5
   2  21   9 50.6055 14.9002   5
   2  21  10 284.244 26.8785   5
   2 -21  10 241.103 36.7583   8
   2 -21  11 11.5242 20.2302   8
  -2  21 -11-31.4886 21.4970   3
  -2 -22  12-19.7832 18.3171   8
  -2 -22  12-25.1185 22.8500   9
  -2  22  12-1.79926 11.1889   5
  -2 -22  11 31.8215 25.6346   8
  -2 -22  11 86.2289 29.9131   9
  -2  22  11 110.142 17.4390   5
   2  22 -11 41.6531 21.8113   3
  -2 -22  10 63.3415 30.5848   8
   2  22 -10 15.9548 24.1614   3
  -2 -22  10-18.6333 35.6491   9
  -2  22  10 64.8990 18.9946   5
   2  22  -9-14.7308 26.2335   3
   2 -22  -9 18.2836 16.2262   6
  -2  22   9 31.3331 21.0849   5
  -2 -22   9 24.3479 38.5867   9
  -2 -22   8 60.8037 38.2364   8
  -2  22   8 14.0570 23.2003   5
  -2 -22   8-12.9720 39.6884   9
   2  22  -8 0.55238 26.6815   3
  -2 -22   7-3.35032 38.9521   8
  -2 -22   7-24.7173 43.0740   9
  -2  22   7 39.1815 25.1826   5
  -2 -22   6 35.7199 40.2984   8
  -2 -22   6-15.9486 43.0433   9
  -2  22   6-17.9478 25.7107   5
  -2 -22   5 31.9647 37.9521   8
  -2  22   5 17.3337 25.5522   5
  -2 -22   5 50.7458 46.1276   9
  -2 -22   4 4.92206 18.2988   6
  -2 -22   4-12.8974 36.8936   8
  -2  22   4 6.97483 27.4331   5
  -2 -22   4-48.4893 44.7481   9
  -2 -22   3 20.1215 36.2089   8
  -2  22   3 2.80616 28.1506   5
  -2  22   3 52.3760 30.3090   3
  -2 -22   3 6.94959 19.6800   6
  -2 -22   2 55.8329 32.3705   8
  -2  22   2 49.1382 29.7323   5
  -2  22   2 51.7593 34.0619   3
  -2 -22   2 50.8490 22.9139   6
  -2 -22   1 49.0483 29.6260   8
  -2 -22   1 44.5825 23.2984   6
  -2  22   1 52.0254 37.1232   3
  -2  22   1 3.01343 30.3517   5
  -2 -22   0 47.7360 24.4821   6
  -2  22   0-20.9683 32.3308   5
  -2  22   0 54.1671 38.7405   3
  -2 -22  -1 560.359 54.0371   6
  -2  22  -1 425.613 59.5334   5
   2 -22   1 467.756 57.7588   8
  -2  22  -1 494.736 62.7151   3
   2 -22   2 338.381 44.5657   8
  -2  22  -2 301.444 44.2916   5
  -2  22  -2 209.222 48.5953   3
  -2 -22  -3 167.933 26.6776   6
  -2  22  -3 107.460 41.8168   3
  -2  22  -3 42.8661 37.7401   5
   2 -22   3 108.998 40.9654   8
   2 -22   4 120.262 40.7243   8
  -2  22  -4 46.1915 40.4916   3
  -2 -22  -4 139.406 27.0205   6
  -2  22  -4 135.846 37.7996   5
   2 -22   4 127.267 37.9665   9
   2 -22   5 25.3203 39.1713   8
  -2  22  -5 55.1962 36.7928   3
  -2 -22  -5 16.7150 22.1943   6
  -2  22  -5-10.0157 34.8329   5
   2 -22   5 52.4913 34.8910   9
  -2 -22  -6 35.3394 20.2647   6
  -2  22  -6 28.1452 36.7038   3
  -2  22  -6 50.0804 32.3467   5
   2 -22   6 14.3629 39.1811   8
  -2 -22  -7 306.333 31.0838   6
  -2  22  -7 203.260 43.3390   3
   2  22   7 289.967 30.9661   5
  -2  22  -7 181.510 39.9255   5
   2 -22   7 236.966 46.1485   8
  -2  22  -8 248.283 46.9641   3
  -2  22  -8 236.885 43.7878   5
   2  22   8 433.955 37.9029   5
  -2 -22  -8 372.052 37.6065   6
   2 -22   8 399.239 49.5257   8
  -2  22  -9 44.1269 28.7714   3
   2 -22  10 8.19166 22.1856   8
  -2  22 -10 5.37987 23.7820   3
   2 -22  11 19.6765 15.4869   8
  -2  22 -11-9.68303 17.5245   3
  -2 -23  12 15.9040 14.5322   8
  -2  23  12 19.6978 8.90827   5
  -2 -23  11 25.6977 21.6507   8
  -2  23  11 10.7939 13.2233   5
  -2 -23  11 63.2887 23.9763   9
  -2 -23  10 94.2685 28.7348   8
  -2 -23  10 105.034 31.1588   9
  -2  23  10 116.887 19.2937   5
  -2  23   9 344.538 36.9608   5
  -2 -23   9 334.962 46.7684   9
   2 -23  -9 312.499 34.2419   6
  -2 -23   8 453.885 55.4701   8
  -2 -23   8 450.137 57.5627   9
  -2  23   8 453.444 48.8404   5
  -2 -23   7 498.720 65.6894   8
  -2 -23   7 517.098 68.1521   9
  -2  23   7 627.594 59.5112   5
  -2 -23   6 77.4955 37.3453   8
  -2 -23   6 68.4190 41.9960   9
  -2  23   6 137.468 27.2488   5
  -2 -23   5 2.52060 35.0328   8
  -2  23   5-2.22621 25.0215   5
  -2 -23   5-4.48849 43.1930   9
  -2 -23   4 31.9418 17.8789   6
  -2 -23   4 37.5497 35.3023   8
  -2  23   4 58.1920 25.5795   5
  -2 -23   3 18.7054 19.2727   6
  -2  23   3-20.1408 26.0876   5
  -2 -23   3-6.89391 31.0824   8
  -2 -23   2 285.759 37.2201   6
  -2  23   2 324.071 43.7686   3
  -2  23   2 390.865 41.4657   5
  -2 -23   2 291.429 43.0705   8
  -2 -23   1 45.3784 27.3335   8
  -2  23   1 71.6989 29.5206   5
  -2  23   1 81.6618 34.0335   3
  -2 -23   1 56.1336 23.3151   6
  -2  23   0 36.6237 29.3333   5
  -2 -23   0-3.76666 23.4690   6
  -2  23  -1 6.00743 30.1593   5
  -2  23  -1 18.8283 38.0464   3
  -2 -23  -1 22.4026 23.6179   6
   2 -23   2-18.7085 32.1186   8
  -2  23  -2 46.3716 32.7064   5
  -2  23  -2 68.8282 38.1284   3
   2 -23   3 95.9325 33.4650   8
  -2 -23  -3 36.0533 24.3833   6
  -2  23  -3 82.7669 32.7157   5
  -2  23  -4 119.945 41.9575   3
  -2  23  -4 100.707 37.7152   5
   2 -23   4 146.080 40.2491   8
  -2  23  -5 365.808 59.7763   3
  -2  23  -5 334.984 55.5336   5
   2 -23   5 458.500 58.5070   8
  -2  23  -6 80.6919 37.3283   3
  -2  23  -6 44.4036 31.7664   5
   2 -23   6 86.6852 37.1726   8
  -2 -23  -7-3.03796 15.8565   6
  -2  23  -7 25.5209 26.0553   5
   2 -23   7 18.2208 32.3641   8
  -2  23  -7-16.4962 31.4133   3
   2 -23   8 28.0553 29.5100   8
  -2  23  -8 5.98896 28.7855   3
   2 -23   9-4.55297 24.2270   8
  -2  23  -9 27.9989 25.2057   3
  -2  23 -10-17.6979 20.1570   3
  -2 -24  11-10.3231 16.6046   8
  -2  24  11-0.73274 9.90793   5
  -2 -24  10-3.99366 24.9145   9
  -2  24  10-1.93737 13.3421   5
   2 -24  -9 79.6652 14.5103   6
  -2 -24   9 61.5910 27.0307   8
  -2 -24   9 34.5271 31.0642   9
  -2  24   9 70.1525 18.3250   5
  -2 -24   8-33.0821 29.7113   8
  -2  24   8 18.3344 18.8461   5
  -2 -24   8 9.75631 33.3452   9
   2 -24  -8 12.2498 16.3035   6
  -2 -24   7-17.7999 32.5016   8
  -2 -24   7-7.45039 36.4189   9
  -2  24   7 8.04172 21.8293   5
  -2 -24   6 22.3211 32.0168   8
  -2 -24   6 39.9071 38.3199   9
  -2  24   6-34.8606 23.0114   5
  -2 -24   5 274.778 47.0771   8
  -2  24   5 409.808 42.1712   5
  -2 -24   4 341.886 43.9664   6
  -2 -24   4 373.043 52.1006   8
  -2 -24   3-16.8360 18.5736   6
  -2 -24   3 47.0785 28.9332   8
  -2  24   3 10.8011 24.8792   5
  -2 -24   2 2304.28 225.465   6
  -2  24   2 2810.98 226.824   5
  -2 -24   2 2133.24 226.696   8
  -2  24   1 350.794 44.6440   5
  -2  24   1 396.609 48.2034   3
  -2 -24   1 381.664 41.8332   6
  -2  24   0 804.486 89.1602   5
  -2  24   0 769.158 91.8308   3
  -2 -24   0 999.702 87.6360   6
  -2  24  -1 92.0974 32.1621   5
  -2  24  -1 103.777 38.2603   3
   2 -24   2 228.487 35.4195   8
  -2  24  -2 208.859 35.5376   5
  -2  24  -2 207.474 42.6713   3
   2 -24   3 18.7673 29.7593   8
  -2  24  -3-50.4977 28.3389   5
  -2  24  -3 30.8430 35.0406   3
  -2 -24  -3 17.0806 22.5281   6
   2 -24   4-18.6831 31.1986   8
  -2  24  -4-34.6903 27.5514   5
  -2  24  -4-19.0073 35.4905   3
  -2 -24  -4 8.71448 21.2869   6
   2 -24   5 34.3470 31.8967   8
  -2 -24  -5 38.3543 20.4789   6
  -2  24  -5 16.2904 25.9892   5
  -2  24  -5 37.9427 33.4343   3
  -2 -24  -6 1.08185 17.7548   6
  -2  24  -6-2.87523 32.1283   3
  -2  24  -6 32.0741 23.4163   5
   2 -24   6 21.8615 31.6448   8
  -2 -24  -7 201.630 22.6185   6
   2 -24   7 174.084 33.7157   8
  -2  24  -8 42.6484 26.7172   3
   2 -24   8 32.9988 25.5746   8
  -2  24  -9 21.9415 21.2453   3
   2 -24   9 20.9807 20.1068   8
  -2 -25  11-8.71469 13.6832   8
  -2  25  10 1.08703 10.6392   5
   2 -25  -9-6.34507 10.9273   6
  -2  25   9 4.43297 13.9003   5
  -2 -25   9 9.88250 22.9438   8
   2 -25  -8 107.315 17.1021   6
  -2 -25   8 103.778 26.8881   8
  -2  25   8 81.4472 19.7869   5
   2 -25  -7 2.62423 16.8519   6
  -2 -25   7 26.9258 27.2119   8
  -2  25   7 11.8913 18.9544   5
  -2 -25   6 102.692 32.8165   8
  -2  25   6 157.777 24.9705   5
  -2 -25   5 9.68312 29.0865   8
  -2  25   5 29.5565 21.8299   5
  -2 -25   4 34.7123 28.6214   8
  -2  25   4 109.425 23.3665   5
  -2 -25   3 36.1121 18.0663   6
  -2 -25   3 39.9918 26.8101   8
  -2  25   3 79.2348 23.7983   5
  -2 -25   2 361.884 41.3462   6
  -2 -25   2 327.038 44.5347   8
  -2  25   2 472.474 44.2430   5
  -2 -25   1 245.405 30.9215   6
  -2  25   1 236.593 33.6007   5
  -2 -25   0 45.8316 21.8593   6
  -2  25   0 44.5879 29.8483   3
  -2  25   0 61.9694 23.9821   5
  -2  25  -1 118.119 37.7299   3
  -2  25  -1 164.285 31.9643   5
  -2 -25  -2 31.6723 22.0171   6
   2 -25   2 34.2702 15.0960   6
  -2  25  -2-26.3973 32.7273   3
  -2  25  -2 37.3803 23.9346   5
  -2  25  -3 159.858 37.5191   3
  -2  25  -3 172.438 29.5116   5
   2 -25   3 175.311 31.4344   8
  -2 -25  -4 15.8407 19.7704   6
  -2  25  -4 23.0908 32.0282   3
  -2  25  -4 35.1873 23.4321   5
   2 -25   4 30.1764 27.6909   8
  -2 -25  -5 204.704 23.6079   6
  -2  25  -5 109.678 33.9638   3
  -2  25  -5 96.1942 25.9840   5
   2 -25   5 115.578 31.4776   8
   2 -25   6 70.1953 26.8354   8
  -2  25  -6 9.05830 29.2482   3
  -2 -25  -6 58.5104 17.4688   6
   2 -25   7 21.4270 23.8466   8
  -2  25  -7-25.4268 26.0054   3
  -2 -25  -7 0.66909 13.3987   6
   2 -25   8 11.3781 19.8389   8
  -2  25  -8 4.20105 21.4221   3
   2 -25   9-6.39204 14.8139   8
  -2 -26  10-9.67395 13.2182   8
   2 -26  -9 6.47659 8.82728   6
  -2  26   9-1.58962 10.8968   5
  -2 -26   9 28.4842 18.3063   8
   2 -26  -8 93.1917 15.3157   6
  -2  26   8 114.166 16.5623   5
   2 -26  -7 101.361 18.2157   6
  -2 -26   7 66.4722 25.7033   8
  -2  26   7 119.429 18.9499   5
   2 -26  -6-4.87609 16.6728   6
  -2 -26   6 1.69021 24.5526   8
  -2  26   6-15.4649 17.7068   5
  -2 -26   5-40.2261 26.1702   8
  -2  26   5-17.3674 19.5930   5
  -2 -26   4-3.79819 24.8381   8
  -2  26   4 18.2791 19.8732   5
  -2 -26   3 32.1578 16.3081   6
  -2 -26   3 54.8003 23.2724   8
  -2  26   3 29.4354 20.7696   5
  -2 -26   2 26.1418 17.4209   6
  -2  26   2 73.7033 21.0467   5
  -2 -26   1 244.760 29.7094   6
  -2  26   1 220.649 31.0551   5
  -2 -26   0 297.519 31.7547   6
  -2  26   0 198.595 32.9071   5
  -2 -26  -1 493.158 44.1304   6
   2 -26   1 376.604 41.8390   6
  -2  26  -1 370.388 45.0352   5
  -2 -26  -2 7.11396 20.1069   6
  -2  26  -2-6.40256 27.8546   3
  -2  26  -2-19.7980 20.3176   5
  -2  26  -3 16.1576 28.2586   3
  -2  26  -3 0.62797 20.1718   5
   2 -26   3 37.9499 22.5987   8
   2 -26   4 150.913 30.4164   8
  -2  26  -4 54.8907 33.3715   3
   2 -26   5-17.4753 22.8891   8
  -2  26  -5 42.5924 26.9282   3
  -2 -26  -5 21.7434 16.5236   6
   2 -26   6 32.9854 21.3938   8
  -2  26  -6-22.2085 24.0288   3
  -2 -26  -6 16.5955 14.4840   6
   2 -26   7 40.5894 19.5936   8
  -2  26  -7 22.9825 21.5737   3
  -2 -26  -7 6.08709 11.7346   6
   2 -26   8 3.26635 15.4064   8
  -2 -27   9 127.772 18.3626   8
   2 -27  -8 13.8553 10.4475   6
  -2  27   8 15.6352 10.2851   5
  -2 -27   8 39.9847 18.0767   8
  -2  27   7 257.562 24.7993   5
   2 -27  -7 216.662 24.5540   6
  -2  27   6 36.9259 15.5014   5
   2 -27  -6 43.5579 14.9843   6
  -2 -27   6 49.8897 21.9104   8
  -2  27   5 44.8581 16.9153   5
  -2 -27   5 12.2185 21.9257   8
  -2  27   4 85.4582 19.7983   5
   2 -27  -4 84.4841 18.8885   6
  -2 -27   4 62.0983 22.6266   8
  -2 -27   3 67.0559 17.0749   6
  -2 -27   3 92.4619 22.6265   8
  -2  27   2 105.439 19.8418   5
   2 -27  -2 74.3917 18.9447   6
  -2 -27   2 78.1394 17.5387   6
  -2 -27   1 27.2767 18.0836   6
   2 -27  -1 45.4630 17.2965   6
  -2  27   0 29.6845 17.9384   5
  -2 -27   0 18.0287 18.2370   6
   2 -27   0 16.9036 14.4627   6
  -2  27  -1 73.9081 20.7148   5
   2 -27   1 88.7751 16.8882   6
  -2 -27  -2 44.0915 17.7513   6
  -2 -27  -4 195.844 22.6097   6
   2 -27   4 163.393 24.6756   8
  -2 -27  -5 13.0886 14.2881   6
   2 -27   5 32.4994 18.5774   8
  -2  27  -5-25.4281 21.0793   3
  -2 -27  -6 15.6748 12.2846   6
   2 -27   6 7.95596 16.8617   8
  -2  27  -6-7.16021 18.3709   3
   2 -27   7-11.8531 13.7307   8
  -2 -28   8 44.7473 12.7462   8
  -2 -28   7 2.42603 15.0316   8
   2 -28  -7 0.39711 10.3622   6
  -2  28   6 68.7034 13.0066   5
  -2 -28   6 48.8065 18.0864   8
   2 -28  -6 59.6254 13.6342   6
  -2  28   5 230.896 22.3604   5
  -2 -28   5 116.181 24.9325   8
  -2 -28   4 156.143 27.1923   8
   2 -28  -4 204.171 25.2886   6
   2 -28  -3 86.2868 17.2987   6
  -2  28   3 104.295 18.0239   5
   2 -28  -2 25.8010 14.8968   6
  -2 -28   2 4.75444 13.7751   6
  -2  28   2 1.23758 15.0671   5
   2 -28  -1 338.042 34.6207   6
  -2 -28   1 333.083 35.3396   6
  -2  28   1 325.182 35.1837   5
  -2 -28   0 134.869 19.2798   6
   2 -28   0 97.4848 16.9728   6
  -2 -28  -1 41.0835 16.2108   6
   2 -28   1 16.4751 11.2953   6
  -2 -28  -2 37.9789 16.1446   6
  -2 -28  -4 37.6239 14.4714   6
  -2 -28  -5 84.9756 15.3778   6
  -2 -28  -6 73.5517 12.2905   6
   2 -29  -6 25.1603 10.5289   6
   2 -29  -4 174.125 20.8463   6
   2 -29  -3 1.45418 11.9055   6
  -2 -29   2 208.003 24.3493   6
   2 -29  -2 229.964 24.2761   6
   2 -29  -1 18.1504 11.4220   6
  -2 -29   1 8.64524 12.9684   6
  -2 -29   0 42.0555 14.3243   6
   2 -29   0 43.7403 11.3822   6
  -2 -29  -1 4.74406 13.1174   6
  -2 -29  -2 6.12467 13.8036   6
  -2 -29  -4 14.5562 12.0214   6
  -2 -29  -5 24.5151 10.2039   6
   2 -30  -4 41.1060 10.6091   6
   2 -30  -3 26.9996 9.91525   6
   2 -30  -2 133.429 16.1264   6
   2 -30  -1-8.03669 9.38552   6
  -2 -30   1 10.1727 10.8502   6
   2 -30   0 21.8548 8.52000   6
  -2 -30   0 19.6371 11.4650   6
  -2 -30  -1 56.5165 12.6159   6
  -2 -30  -2 86.0205 14.2692   6
  -3   0  18 3.76035 15.4051   9
  -3   0  17-0.76202 19.5676   3
  -3   0  17 3.92921 14.4927   5
  -3   0  17-27.7730 20.0160   9
  -3   0  16 3.88782 23.5769   9
  -3   0  16 1.54823 17.8226   5
  -3   0  16 12.1660 23.6483   3
  -3   0  15 9.27041 27.8614   9
  -3   0  15-4.23288 19.9072   5
  -3   0  15-9.65696 24.6414   3
  -3   0  14-20.2389 29.0329   9
  -3   0  14-20.6812 20.5467   5
  -3   0  14 27.7615 25.4317   3
  -3   0  13-7.92203 19.9392   5
  -3   0  13-7.59744 25.3674   3
  -3   0  12 8.36972 18.9825   5
  -3   0  12 4.02882 23.4577   3
  -3   0  11 31.0450 26.8242   4
   3   0 -11-1.01523 25.9795   1
  -3   0  11 9.51476 20.4424   3
  -3   0  11 17.5202 16.5532   5
   3   0 -10 1952.49 230.726   1
  -3   0  10 2181.74 229.721   4
  -3   0  10 2723.11 228.861   5
  -3   0  10 2475.88 229.179   3
  -3   0   9-4.86526 25.5961   4
  -3   0   9-3.76332 13.0578   5
   3   0  -9-27.9639 26.8244   1
   3   0  -8 344.373 40.6477   2
   3   0  -7-11.0209 24.7986   2
  -3   0   6 6724.31 626.363   1
   3   0  -6 6651.06 626.759   2
  -3   0   5 0.54650 18.1860   1
   3   0  -5 30.9703 23.6513   1
  -3   0   4 30763.4 2749.64   1
   3   0  -4 27625.6 2750.02   1
  -3   0   3 14.3790 22.6718   1
   3   0  -3 35.0400 26.3481   1
   3   0  -2 13097.7 1253.74   1
  -3   0   2 13749.6 1253.74   1
  -3   0   1 41.8880 19.8421   1
   3   0  -1 32.0239 15.9084   1
  -3   0   0 2757.97 267.326   1
   3   0   0 2936.75 267.247   1
  -3   0  -1-38.7019 18.1924   1
   3   0   1-25.4257 14.8877   1
   3   0   2 26698.8 2506.21   1
  -3   0  -2 26940.8 2506.07   1
  -3   0  -3-1.50713 19.0515   1
  -3   0  -4 6754.99 632.158   1
  -3   0  -5 32.5273 24.0345   1
   3   0   6 3246.54 310.199   5
  -3   0  -6 3463.96 311.599   1
   3   0   7 46.4101 40.9680   8
   3   0   7-4.14698 19.9919   3
   3   0   7 5.36203 16.3674   5
  -3   0  -7 4.24176 26.0752   1
   3   0   8 97.2302 24.3856   3
   3   0   8 60.9542 19.6282   5
  -3   0  -8 66.4110 28.8034   1
   3   0   9 6.22494 27.0053   3
   3   0   9 26.9625 22.5059   5
   3   0  10 414.878 50.1091   3
   3   0  11-28.4010 30.9360   3
   3   0  12 1373.22 132.487   3
   3   0  13 7.76849 22.0032   9
   3   0  14 137.112 22.4079   9
  -3   0 -14 72.7437 22.9898   4
   3   0  15-23.0765 15.2512   9
   3   0  15 22.9977 17.0913   5
  -3  -1  18 54.2904 15.7976   9
  -3   1  18 68.7763 15.9496   9
  -3   1  17 212.057 26.6722   9
  -3  -1  17 186.760 27.3145   9
  -3  -1  17 173.931 22.8099   5
  -3   1  17 175.212 22.8454   5
  -3   1  17 180.740 26.0805   3
  -3  -1  17 157.533 26.8953   3
  -3  -1  16 234.015 32.9687   3
  -3   1  16 248.643 31.2071   3
  -3   1  16 231.904 28.0797   5
  -3  -1  16 203.881 28.2771   5
  -3  -1  16 200.454 32.2928   9
  -3   1  16 223.521 32.7795   9
  -3  -1  15 455.064 48.8379   3
  -3   1  15 382.357 47.4718   3
  -3  -1  15 444.260 45.5980   5
  -3   1  15 422.060 45.5281   5
  -3  -1  15 426.651 50.1382   9
  -3   1  15 442.222 49.2119   9
  -3  -1  14 865.802 85.7800   3
  -3   1  14 862.228 85.8110   3
  -3   1  14 849.101 84.0286   5
  -3  -1  14 855.343 84.1779   5
  -3   1  14 911.922 87.0345   9
  -3  -1  14 842.971 86.8615   9
  -3  -1  13 810.184 76.5496   5
  -3   1  13 805.966 76.6395   5
  -3  -1  13 777.153 79.5618   9
  -3  -1  13 786.295 78.0196   3
  -3   1  13 699.978 77.9260   3
  -3  -1  12 43.2500 19.1699   5
  -3   1  12 39.8187 19.8361   5
  -3   1  12 22.5292 23.7238   3
  -3  -1  12 59.2912 23.2341   3
  -3  -1  11 0.97946 25.6433   4
  -3   1  11 29.1096 28.2235   4
  -3   1  11 25.8958 17.2594   5
  -3  -1  11 25.7853 16.8095   5
   3  -1 -11 31.1629 30.7321   1
   3   1 -11 33.0928 28.8574   1
  -3   1  11 46.1186 22.2999   3
  -3  -1  10 9.34605 23.7706   4
  -3   1  10 10.5753 25.6075   4
  -3   1  10-4.75962 14.7142   5
  -3  -1  10 13.9639 14.1341   5
   3  -1 -10 3.84308 27.8130   1
   3   1 -10-3.02494 24.8289   1
  -3   1  10 1.62717 19.1041   3
  -3  -1   9 237.757 34.5509   4
  -3   1   9 281.771 36.6823   4
  -3  -1   9 285.901 28.3581   5
  -3   1   9 266.452 28.8093   5
  -3   1   9 275.030 31.0133   3
   3  -1  -9 281.915 32.9027   2
   3   1  -8 58.3696 20.0524   2
   3  -1  -8 112.749 27.3192   2
   3   1  -7 555.355 53.0378   2
   3  -1  -7 552.236 57.5877   2
   3   1  -7 410.233 55.7648   1
   3   1  -6 22.6018 20.4136   2
   3   1  -6 33.7823 23.8202   1
  -3   1   6 23.2506 19.7193   1
   3  -1  -6 94.6181 31.4362   2
  -3   1   5 222.102 30.4914   1
  -3  -1   5 263.003 29.9111   1
   3   1  -5 277.326 35.1127   1
  -3  -1   4 6766.51 615.454   1
   3   1  -4 6556.59 616.186   1
  -3   1   4 6460.48 615.774   1
   3  -1  -4 6422.25 616.246   1
  -3   1   3 8644.26 803.850   1
  -3  -1   3 8742.41 803.403   1
   3   1  -3 7977.67 803.763   1
   3  -1  -3 9094.06 804.206   1
   3  -1  -2 38651.8 3347.53   1
  -3  -1   2 32959.8 3347.14   1
   3   1  -2 36609.5 3347.45   1
  -3   1   2 37360.2 3347.48   1
   3   1  -1 1511.08 143.220   1
  -3  -1   1 1357.71 143.680   1
   3  -1  -1 1509.26 143.730   1
  -3  -1   0 19545.1 2137.48   1
   3   1   0 27763.3 2137.51   1
   3  -1   0 23032.1 2137.69   1
  -3   1   0 20903.2 2137.65   1
   3   1   1 15940.6 1312.91   1
   3  -1   1 13627.8 1312.96   1
  -3  -1  -1 13212.8 1312.84   1
  -3   1  -1 13323.0 1313.03   1
   3  -1   2 17497.2 1635.79   1
  -3  -1  -2 17704.7 1635.59   1
  -3   1  -2 17269.1 1635.73   1
   3  -1   3 25.0454 17.6890   1
  -3  -1  -3 0.93148 14.3446   1
  -3  -1  -3 3.81977 15.6857   1
  -3   1  -3 9.40872 19.3514   1
  -3  -1  -4 27.1330 18.8807   1
  -3   1  -4 48.9445 23.3062   1
  -3  -1  -4 6.88062 17.1186   1
  -3  -1  -5 4399.30 438.589   1
  -3   1  -5 5039.14 439.014   1
   3  -1   6 853.910 83.0799   5
   3   1   6 813.409 83.0135   5
  -3  -1  -6 909.815 85.2621   1
  -3   1  -6 993.910 86.3285   1
   3  -1   7 2156.52 183.756   8
  -3  -1  -7 1821.28 179.561   1
  -3   1  -7 1794.97 179.756   1
   3   1   7 1790.78 177.857   5
   3  -1   7 1888.42 177.835   5
   3  -1   7 2039.34 178.356   3
  -3   1  -8-17.2214 29.1587   1
  -3  -1  -8 54.1344 27.6537   1
   3  -1   8 10.7818 44.8249   8
   3  -1   8 19.2156 23.7219   3
   3   1   8 34.0576 22.4294   3
   3  -1   8 21.2937 18.2960   5
   3   1   8 21.5604 18.8003   5
   3   1   9 1341.31 138.194   5
   3   1   9 1570.62 139.326   3
   3  -1   9 1508.86 139.942   3
   3   1  10 70.4866 30.3051   3
   3  -1  10 96.1911 31.9848   3
   3   1  10 115.757 26.3737   5
   3   1  11-9.72855 28.2690   3
   3  -1  11-13.1855 31.0102   3
   3  -1  12 270.265 36.2921   9
   3  -1  13 221.209 30.8835   9
   3   1  13 211.047 31.2394   9
  -3  -1 -14 16.7368 21.5878   4
  -3   1 -14 35.6444 19.7237   4
   3  -1  14 40.4110 22.7889   5
   3  -1  14 33.2810 20.3560   9
   3   1  14 23.0387 20.0090   9
  -3  -1 -15 74.6048 17.8196   4
   3  -1  15 106.276 18.1466   9
   3   1  15 117.180 18.0262   9
  -3   2  18 18.0981 14.3327   9
  -3  -2  18-2.12011 15.2776   9
  -3   2  17 29.6040 18.4483   3
  -3  -2  17-7.37634 20.4517   3
  -3   2  17-4.89125 14.9367   5
  -3  -2  17-15.3637 21.1148   9
  -3   2  17 25.0052 19.4877   9
  -3  -2  16 0.22610 24.2711   9
  -3   2  16 11.7360 23.5870   9
  -3   2  16 12.5831 17.7322   5
  -3  -2  16-9.37549 17.7061   5
  -3   2  16-3.74289 22.4558   3
  -3  -2  16-17.8412 24.6891   3
  -3   2  15 119.304 28.0269   9
  -3  -2  15 74.8110 29.3132   9
  -3   2  15 61.0462 21.0573   5
  -3  -2  15 65.6209 21.7061   5
  -3   2  15 90.6475 25.3994   3
  -3  -2  15 91.1469 26.8738   3
  -3  -2  14 210.794 36.0668   9
  -3   2  14 195.331 27.8795   5
  -3  -2  14 209.004 28.3595   5
  -3   2  14 187.851 31.2173   3
  -3  -2  14 194.304 33.8244   3
  -3  -2  13 74.8422 29.6261   9
  -3  -2  13 103.099 23.0354   5
  -3   2  13 81.3542 22.0943   5
  -3  -2  13 94.7664 26.6741   3
  -3   2  13 96.4666 26.6021   3
  -3  -2  12 92.1904 28.9112   9
  -3   2  12 92.4298 21.8749   5
  -3  -2  12 88.4123 20.4085   5
  -3   2  12 63.4476 25.7373   3
  -3   2  11 932.817 91.8024   4
  -3  -2  11 987.448 88.3463   5
  -3   2  11 956.662 88.8021   5
  -3   2  11 877.820 89.8115   3
  -3   2  10 3783.84 384.242   4
  -3  -2  10 3806.91 383.784   4
  -3   2  10 4184.12 383.417   5
  -3  -2  10 4459.94 383.259   5
  -3   2  10 4486.38 383.784   3
  -3   2   9 2930.57 293.109   4
  -3  -2   9 2749.36 292.348   4
   3  -2  -9 3788.94 293.509   2
   3  -2  -9 2183.35 293.565   1
  -3   2   9 3341.27 292.310   3
  -3  -2   9 3043.35 291.895   3
  -3   2   9 3275.93 291.881   5
  -3  -2   9 3223.38 291.577   5
   3  -2  -8 130.584 30.7672   2
   3   2  -8 116.536 26.9477   1
   3   2  -7 313.044 34.1489   2
   3   2  -7 293.332 41.0476   1
   3  -2  -7 360.082 46.4302   2
   3   2  -6 1402.68 127.053   2
   3   2  -6 1238.39 128.292   1
   3   2  -5 582.940 67.4182   1
   3   2  -5 769.692 68.6379   1
  -3   2   5 674.625 67.8180   1
   3   2  -5 725.075 67.0600   2
   3   2  -4 126.683 25.2067   1
  -3   2   4 94.4561 27.0928   1
   3  -2  -4 161.568 30.8123   1
  -3  -2   4 140.778 20.9728   1
   3   2  -3 3250.36 312.182   1
   3  -2  -3 3714.07 312.502   1
  -3  -2   3 3127.38 311.299   1
  -3   2   3 3523.75 312.489   1
  -3  -2   2 28534.1 2588.95   1
   3  -2  -2 28012.9 2589.26   1
  -3   2   2 32610.3 2589.72   1
   3   2  -2 23660.9 2589.19   1
  -3   2   1 37144.9 3374.90   1
   3   2  -1 33770.6 3374.44   1
  -3  -2   1 38248.7 3374.44   1
   3  -2  -1 36230.2 3374.73   1
   3   2   0 17730.8 1407.25   1
  -3  -2   0 12430.9 1407.30   1
   3  -2   0 14021.3 1407.65   1
  -3   2   0 13455.5 1407.61   1
   3   2   1 288.534 30.9960   2
   3  -2   1 240.014 29.3900   1
  -3  -2  -1 254.621 28.1964   1
  -3   2  -1 225.029 32.8388   1
  -3  -2  -1 293.793 26.8099   1
   3   2   2 11131.8 1129.95   2
   3  -2   2 12144.7 1129.70   1
  -3  -2  -2 12876.7 1129.40   1
  -3   2  -2 12259.8 1129.68   1
  -3  -2  -2 11696.0 1129.34   1
  -3  -2  -3 11696.3 1111.52   1
  -3   2  -3 14161.5 1112.13   1
  -3  -2  -3 10490.4 1111.70   1
   3  -2   3 12345.0 1112.27   1
  -3  -2  -4 1713.59 152.971   1
  -3   2  -4 2015.19 154.617   1
  -3  -2  -5 651.204 69.8973   1
  -3   2  -5 820.640 72.7697   1
   3  -2   6 273.524 28.9915   5
   3   2   6 250.485 28.3014   5
  -3  -2  -6 218.431 31.7807   1
  -3   2  -6 268.412 35.7832   1
  -3  -2  -7 65.9506 24.1759   1
  -3   2  -7 141.476 28.7594   1
   3   2   7 81.9076 18.8083   5
   3  -2   7 136.154 24.2794   3
   3  -2   7 106.770 44.0506   8
   3  -2   8 634.469 73.4470   8
  -3   2  -8 485.489 65.7610   1
   3   2   8 580.227 59.9533   5
   3  -2   8 669.151 62.4625   3
   3  -2   9 23.8464 28.8416   3
   3  -2   9 47.0473 49.9664   8
   3   2   9 53.5287 22.3896   5
   3   2  10 534.955 59.7038   5
   3  -2  10 635.113 63.3591   3
   3   2  11 381.729 45.0308   5
   3  -2  11 377.933 48.3918   3
   3  -2  12 7.34102 25.1450   9
   3  -2  12 23.9112 27.9754   5
   3   2  12 6.79172 26.0288   5
   3  -2  13 80.1047 24.0720   9
   3   2  13 91.7153 23.6483   9
  -3   2 -13 61.3833 24.2723   4
   3  -2  13 57.0798 26.6588   5
   3   2  14 40.6546 20.1881   9
   3  -2  14 42.5785 20.4352   9
   3  -2  14 61.8843 23.4615   5
  -3  -2 -14 13.5553 22.1965   4
   3   2  15 18.2914 14.8096   9
   3  -2  15 16.0332 15.3181   9
  -3  -2 -15-24.3861 15.7072   4
  -3  -3  18 17.1397 14.6539   9
  -3   3  17 119.640 22.9019   9
  -3  -3  17 157.333 25.7704   9
  -3   3  17 112.878 19.7119   5
  -3   3  17 157.917 22.2837   3
  -3  -3  17 172.708 25.1450   3
  -3  -3  16 138.286 28.6106   9
  -3   3  16 141.672 26.7289   9
  -3   3  16 116.195 24.9520   3
  -3   3  16 131.982 21.6476   5
  -3  -3  16 134.867 22.5316   5
  -3  -3  16 131.145 28.2934   3
  -3  -3  15 151.697 31.8834   3
  -3   3  15 179.683 28.3653   3
  -3   3  15 183.683 25.5979   5
  -3  -3  15 165.753 26.1208   5
  -3   3  15 139.164 30.7661   9
  -3  -3  15 192.484 33.1373   9
  -3  -3  14 188.157 32.1045   3
  -3   3  14 148.342 28.7316   3
  -3   3  14 161.691 25.4944   5
  -3  -3  14 160.025 26.3443   5
  -3  -3  14 166.301 33.8924   9
  -3   3  13 213.788 32.4362   3
  -3   3  13 238.425 30.0976   5
  -3  -3  13 208.342 29.9901   5
  -3  -3  13 236.062 37.4874   9
  -3  -3  12 10.4586 27.2183   9
  -3   3  12-10.8028 23.7044   3
  -3   3  12 8.02611 19.5853   5
  -3  -3  12 2.47250 19.2484   5
  -3  -3  11-12.6717 25.1861   9
  -3   3  11 54.4094 29.6827   4
  -3   3  11 6.15654 18.8481   5
  -3  -3  11 10.4277 16.1413   5
  -3   3  11 19.5131 22.9117   3
  -3   3  10 131.364 30.9391   4
  -3  -3  10 117.053 25.2867   4
   3  -3 -10 144.607 27.6242   2
   3  -3 -10 110.747 33.0065   1
  -3  -3  10 131.392 19.1264   5
  -3   3  10 121.232 21.1816   5
  -3  -3  10 123.191 22.0259   3
  -3   3  10 156.814 24.4590   3
   3  -3  -9 2007.57 153.788   2
   3  -3  -9 1151.14 153.275   1
   3   3  -9 1316.41 152.024   1
  -3   3   9 1406.47 152.626   4
  -3   3   9 1717.19 150.622   5
  -3  -3   9 1648.70 150.098   5
  -3  -3   9 1602.68 150.538   3
  -3   3   9 1659.96 151.242   3
  -3   3   8 2535.47 240.948   1
   3   3  -8 2369.76 241.133   1
   3  -3  -8 2852.67 242.187   2
   3   3  -7 4366.52 439.009   1
   3  -3  -7 5371.85 440.409   2
  -3   3   7 4602.41 438.945   1
   3   3  -6 189.177 30.1623   1
   3   3  -5 2330.97 217.720   2
   3   3  -5 2306.47 218.830   1
  -3   3   4 87.8101 27.4629   1
   3   3  -4 143.815 23.0320   1
   3   3  -4 155.855 24.3994   1
   3   3  -3 8817.02 831.650   1
   3  -3  -3 10200.0 832.644   1
   3   3  -3 7968.80 831.856   1
  -3   3   3 9457.91 832.482   1
   3  -3  -2 4912.51 392.608   1
   3   3  -2 4494.66 391.931   1
  -3   3   2 4277.85 393.118   1
  -3   3   1 56347.3 5577.71   1
   3   3  -1 68877.3 5577.25   1
   3   3  -1 49856.9 5577.28   1
   3  -3  -1 56937.2 5577.62   1
   3   3   0 7928.12 637.937   2
   3  -3   0 6849.18 637.989   1
  -3   3   0 5761.70 637.855   1
   3  -3   1 10570.3 877.943   1
  -3  -3  -1 9866.79 877.345   1
  -3   3  -1 11285.3 878.194   1
   3   3   1 11863.5 878.357   2
   3  -3   2 1162.20 103.622   1
  -3  -3  -2 1092.40 102.551   1
  -3  -3  -2 946.273 102.693   1
  -3   3  -2 1249.24 104.297   1
   3   3   2 1170.13 105.047   2
  -3  -3  -3 350.977 33.8143   1
  -3  -3  -3 256.482 33.8948   1
  -3   3  -3 358.475 38.5385   1
  -3  -3  -4 911.392 72.4629   1
  -3   3  -4 907.171 74.5458   1
  -3  -3  -5 19.2503 21.1238   1
  -3   3  -5 2.27882 25.7996   1
   3   3   6 825.966 80.6890   5
  -3  -3  -6 783.862 82.0389   1
  -3   3  -6 973.105 84.6547   1
   3  -3   7 523.785 73.1375   8
  -3  -3  -7 540.777 62.7526   1
  -3   3  -7 685.711 66.1957   1
   3   3   7 570.079 60.7064   5
   3  -3   7 750.355 63.0894   3
   3  -3   8 91.7778 48.7717   8
   3   3   8 98.7341 21.9303   5
   3  -3   8 140.313 28.6538   3
  -3   3  -8 95.8596 32.3901   1
   3  -3   9 209.191 53.9494   8
   3   3   9 159.449 27.6920   5
   3  -3   9 177.538 35.4430   3
   3   3  10 68.0061 23.9976   5
   3  -3  10 31.4932 35.2316   3
   3  -3  11 299.572 39.4274   9
   3  -3  11 304.615 41.2814   5
   3   3  11 323.750 39.6503   5
   3  -3  11 329.975 45.6031   3
   3  -3  12 839.317 81.1605   9
   3   3  12 792.293 81.7334   5
   3  -3  12 812.605 82.7496   5
   3  -3  13 188.038 28.7217   9
   3   3  13 185.131 29.3110   5
  -3   3 -13 135.813 28.3143   4
   3  -3  13 199.962 32.1357   5
   3   3  14 39.0605 19.9571   9
   3  -3  14 4.93832 20.3683   9
   3   3  14 53.2904 21.7531   5
   3  -3  14 25.0672 22.5503   5
  -3  -3 -14 19.2919 22.2832   4
   3  -3  15 330.921 31.4188   9
   3   3  15 329.687 31.2114   9
  -3  -4  18 14.0330 15.9923   9
  -3   4  17 11.8205 18.3336   9
  -3  -4  17 18.7994 21.9763   9
  -3   4  17 15.2683 14.3739   5
  -3  -4  17 44.3984 21.1047   3
  -3   4  17 48.8090 16.4895   3
  -3  -4  16 189.033 29.4581   9
  -3   4  16 152.000 26.9172   9
  -3   4  16 123.317 25.1612   3
  -3   4  16 142.201 22.4735   5
  -3  -4  16 127.301 29.1012   3
  -3   4  15-10.2083 21.9062   3
  -3  -4  15 11.2963 26.3553   3
  -3   4  15-2.12121 19.3173   5
  -3  -4  15 4.22638 20.2760   5
  -3  -4  15-0.79151 28.5049   9
  -3   4  15-11.4084 24.9530   9
  -3   4  14 67.3676 23.8577   3
  -3  -4  14 70.9356 22.4280   5
  -3   4  14 77.7541 20.4637   5
  -3  -4  14 59.5187 31.8754   9
  -3   4  13 228.995 34.7089   3
  -3   4  13 265.097 32.7198   5
  -3  -4  13 271.203 32.6900   5
  -3  -4  13 281.189 38.7936   9
  -3   4  12 273.767 38.6581   3
  -3  -4  12 298.674 41.2769   9
  -3   4  12 309.570 36.1725   5
  -3  -4  12 336.578 35.9163   5
  -3   4  11 929.734 95.6570   3
  -3  -4  11 909.889 94.7753   3
  -3  -4  11 1097.36 96.3147   9
  -3   4  11 966.634 97.8261   4
  -3   4  11 986.916 94.6488   5
  -3  -4  11 999.519 93.9556   5
  -3  -4  10 4555.90 405.832   3
  -3   4  10 4580.09 406.368   3
   3  -4 -10 4341.36 407.369   2
   3   4 -10 3473.49 407.295   1
  -3  -4  10 4340.65 406.309   9
  -3  -4  10 4775.11 405.638   5
  -3   4  10 4486.75 405.999   5
  -3   4  10 4099.71 406.886   4
  -3  -4   9 20.1042 18.7174   9
  -3   4   9-10.4090 28.5871   4
   3  -4  -9-12.3065 30.3665   2
   3  -4  -9-14.9638 26.9072   1
   3   4  -9 5.96225 23.7425   1
  -3   4   9 13.9323 15.8536   5
  -3  -4   9 30.4553 16.0257   3
  -3   4   9-1.57276 20.2747   3
  -3   4   8 158.614 36.2087   4
  -3   4   8 163.250 25.7047   3
   3  -4  -8 209.145 37.4658   2
  -3   4   8 174.037 28.5870   1
   3   4  -8 161.958 28.8292   1
   3  -4  -7 158.174 45.4849   2
  -3   4   7 249.024 31.7810   1
   3   4  -7 155.682 28.4991   1
   3   4  -6 8.29656 21.0491   1
   3   4  -5 6712.89 628.057   1
   3   4  -4 272.293 29.2701   1
   3   4  -4 222.608 29.5524   1
   3   4  -3 98.2670 20.4171   1
   3   4  -3 97.9111 17.3474   1
  -3   4   3 141.739 31.9744   1
   3  -4  -2 3445.51 303.357   1
   3   4  -2 2976.93 302.541   2
   3   4  -2 3831.01 302.678   1
  -3   4   2 3627.99 304.259   1
   3   4  -2 2569.88 302.903   1
   3   4  -1 21815.5 1540.62   2
  -3   4   1 18325.4 1540.98   1
   3   4  -1 18509.7 1540.10   1
   3  -4  -1 20198.7 1540.98   1
   3   4   0 2994.91 255.334   2
   3  -4   0 2530.97 254.915   1
  -3   4   0 2696.10 255.175   1
   3  -4   1 41837.3 3901.38   1
  -3   4  -1 42943.1 3901.41   1
   3   4   1 40391.4 3901.55   2
   3  -4   2 1388.21 132.699   1
  -3  -4  -2 1605.61 131.689   1
  -3   4  -2 1641.02 133.682   1
  -3   4  -3 21.1180 21.9553   1
  -3  -4  -3 13.4123 16.0542   1
  -3  -4  -3-4.28439 14.5192   1
  -3   4  -4 10217.2 735.893   1
  -3  -4  -4 9236.31 734.962   1
  -3  -4  -5 3.40305 19.2105   1
  -3   4  -5 18.5608 26.6597   1
   3  -4   6 3266.18 334.642   8
   3   4   6 3594.07 331.576   5
   3  -4   6 3890.85 332.193   3
  -3  -4  -6 3139.46 332.152   1
  -3   4  -6 3611.52 333.180   1
   3  -4   7 1119.46 115.162   8
  -3   4  -7 1118.57 110.223   1
   3   4   7 1060.66 106.630   5
   3  -4   7 1216.63 108.500   3
   3  -4   8 181.234 32.4792   3
  -3   4  -8 127.501 34.8927   1
   3   4   8 155.860 25.0696   5
   3  -4   8 171.236 51.1984   8
   3  -4   9 28.0211 34.9590   3
   3  -4   9 35.0680 25.5062   5
   3   4   9 31.8483 22.6821   5
   3  -4   9 115.934 53.6040   8
   3  -4  10 1682.39 149.511   3
   3  -4  10 1404.13 146.853   9
   3  -4  10 1484.13 153.953   8
   3   4  10 1607.22 146.870   5
   3  -4  10 1530.06 147.215   5
   3  -4  11 290.555 37.5177   9
   3   4  11 272.536 36.7572   5
   3  -4  11 293.732 39.2627   5
   3  -4  11 270.966 44.6052   3
   3  -4  12 489.020 56.2153   9
  -3   4 -12 515.994 56.0815   4
   3   4  12 556.531 56.9312   5
   3  -4  12 585.349 58.9714   5
   3  -4  13 454.972 52.1583   9
   3   4  13 512.484 52.1873   5
   3  -4  13 498.031 53.5896   5
   3   4  14 320.521 36.2989   9
   3  -4  14 290.378 36.3260   9
   3   4  14 355.981 37.4667   5
   3   4  15 27.5892 14.4353   9
   3  -4  15 2.30504 15.2270   9
  -3  -4 -15 15.9540 16.3129   4
   3   4  15 33.9777 16.3160   5
  -3   5  17 66.0089 18.1310   9
  -3  -5  17 60.8864 22.3644   9
  -3   5  17 49.3674 14.5643   5
  -3   5  17 44.5247 15.9385   3
  -3  -5  16 509.339 54.4541   3
  -3   5  16 505.149 51.9755   3
  -3   5  16 489.154 50.9486   5
  -3  -5  16 573.419 55.1208   9
  -3   5  16 476.943 52.6838   9
  -3   5  15 262.007 34.5941   3
  -3   5  15 261.175 32.9136   5
  -3  -5  15 322.783 33.9553   5
  -3  -5  15 302.235 39.7060   9
  -3   5  14 282.483 40.8678   3
  -3   5  14 379.322 40.3019   5
  -3  -5  14 390.372 40.8159   5
  -3  -5  14 421.543 46.7360   9
  -3  -5  13 94.5487 31.7937   9
  -3  -5  13 103.391 22.9135   5
  -3   5  13 28.7151 21.7721   5
  -3   5  13 97.1087 26.0922   3
  -3  -5  12 66.1048 29.9528   9
  -3   5  12 104.947 27.2060   3
  -3  -5  12 103.702 26.7631   3
  -3  -5  12 97.7555 22.6383   5
  -3   5  12 121.552 24.1989   5
  -3  -5  11 147.451 30.8441   9
  -3   5  11 216.563 35.8932   4
  -3  -5  11 171.501 24.2945   5
  -3   5  11 178.276 26.4227   5
  -3  -5  11 147.963 27.4794   3
  -3   5  11 143.266 29.3933   3
  -3   5  10 1457.96 144.185   3
  -3  -5  10 1606.35 143.202   3
   3   5 -10 1195.90 145.061   1
   3  -5 -10 1598.66 146.355   2
  -3  -5  10 1594.45 144.049   9
  -3   5  10 1517.11 143.399   5
  -3  -5  10 1625.46 142.775   5
  -3   5  10 1549.47 145.444   4
  -3   5   9 1048.74 103.044   3
  -3  -5   9 1083.38 101.809   3
   3  -5  -9 1117.63 105.889   2
   3   5  -9 938.592 104.110   1
  -3  -5   9 1075.20 102.561   9
  -3   5   9 1133.69 102.296   5
  -3   5   9 1011.33 105.061   4
  -3  -5   8 1788.56 163.591   9
  -3   5   8 1761.66 164.977   1
   3   5  -8 1431.90 164.612   1
   3  -5  -8 2108.84 167.698   2
  -3   5   8 1828.50 164.351   3
  -3  -5   8 1664.38 163.019   3
  -3   5   8 1770.87 163.400   5
  -3   5   7 6668.59 589.358   1
   3   5  -7 5926.49 588.838   1
   3  -5  -7 6469.80 590.828   2
   3   5  -6 2556.77 255.020   1
  -3   5   6 2948.60 255.977   1
   3   5  -5 83.3656 20.9307   1
   3   5  -4 821.972 92.3358   1
   3   5  -4 1078.59 92.3656   1
   3   5  -3 5462.76 559.465   1
   3   5  -3 6365.10 559.236   1
   3   5  -2 2149.43 185.975   1
  -3   5   2 1707.99 188.161   1
   3   5  -2 1802.57 186.336   1
  -3   5   1 5057.02 440.432   1
   3   5  -1 3888.11 439.085   1
   3   5  -1 5084.19 439.078   1
   3  -5  -1 5239.45 439.990   1
   3   5  -1 5619.28 439.967   2
   3  -5   0 187.736 26.2639   1
  -3   5   0 181.642 29.7257   1
   3   5   0 259.709 30.5268   2
   3  -5   1 6523.40 629.308   1
  -3   5  -1 6781.92 629.577   1
   3   5   1 7014.43 630.008   2
  -3  -5  -2 1223.65 96.7772   1
  -3   5  -2 1250.94 99.6434   1
  -3   5  -3 3.81592 26.1974   1
  -3  -5  -3 27.4879 15.1062   1
  -3  -5  -3 0.67354 16.5861   1
  -3  -5  -4 2314.35 226.184   1
  -3   5  -4 2583.55 227.719   1
  -3   5  -5 3624.08 320.640   1
  -3  -5  -5 3263.78 319.667   1
  -3  -5  -6 16.7700 21.5772   1
   3  -5   6-2.33688 23.5354   3
  -3   5  -6 12.5458 28.5612   1
   3   5   6 11.5820 16.0379   5
   3  -5   7 526.369 52.1175   3
   3  -5   7 538.254 64.8469   8
  -3   5  -7 420.196 54.0594   1
   3   5   7 433.879 48.1894   5
   3  -5   7 493.952 48.9571   5
   3  -5   8 393.978 61.5593   8
  -3   5  -8 307.529 47.8714   1
   3   5   8 363.537 40.5795   5
   3  -5   8 392.611 46.7968   3
   3  -5   8 366.522 41.4578   5
   3  -5   9 623.333 64.6933   3
   3  -5   9 523.273 59.6410   9
   3  -5   9 610.810 76.4614   8
   3   5   9 561.836 58.7458   5
   3  -5   9 584.006 59.9589   5
   3  -5  10-13.4107 36.4291   3
   3  -5  10-13.3639 51.2523   8
   3  -5  10 33.9328 27.4279   5
   3   5  10 5.74369 24.4990   5
   3  -5  10 26.4415 25.0040   9
   3  -5  11 566.912 61.7357   9
   3  -5  11 523.184 72.5775   8
   3  -5  11 628.992 63.9379   5
   3   5  11 613.611 61.9973   5
   3  -5  12 290.596 40.0718   5
   3   5  12 272.872 36.5506   5
   3  -5  12 293.122 37.5482   9
   3   5  13 27.2593 22.9565   5
   3  -5  13 51.8149 26.0798   5
   3  -5  13 70.9336 23.1986   9
   3   5  14 60.7411 20.3333   5
   3   5  14 46.3696 19.4476   9
   3  -5  14 42.7324 19.9381   9
  -3  -5 -15-10.7799 15.9990   4
   3   5  15 12.0737 15.0727   5
   3   5  15-8.30813 13.3055   9
  -3   6  17 11.7566 14.6269   3
  -3   6  17 14.9784 13.1978   5
  -3   6  17 33.6995 16.3056   9
  -3  -6  17 49.1389 21.6982   9
  -3  -6  16 217.850 32.9139   9
  -3   6  16 206.760 27.9037   9
  -3   6  16 166.599 25.1843   5
  -3   6  16 189.925 25.9582   3
  -3  -6  15-36.8792 29.7017   9
  -3   6  15-2.27544 18.3517   5
  -3   6  15 5.00097 20.1549   3
  -3  -6  14 156.334 33.3433   9
  -3  -6  14 114.752 25.2706   5
  -3   6  14 133.919 23.1446   5
  -3   6  14 117.162 25.5534   3
  -3  -6  13 81.0098 32.0944   9
  -3  -6  13 131.380 24.9586   5
  -3   6  13 127.988 24.3500   5
  -3  -6  13 144.636 31.0201   3
  -3   6  13 85.1705 26.8668   3
  -3  -6  12 114.626 31.8433   9
  -3  -6  12 111.424 28.1481   3
  -3   6  12 126.975 27.4622   3
  -3  -6  12 116.642 24.3291   5
  -3   6  12 109.557 24.3045   5
  -3  -6  11-6.30528 27.0616   9
  -3   6  11 18.7860 32.2425   4
  -3   6  11 43.1735 21.2412   5
  -3  -6  11 18.0656 18.9869   5
  -3   6  11-0.26353 25.0057   3
  -3  -6  11 42.1961 23.1603   3
  -3   6  10 637.529 65.3632   3
  -3  -6  10 694.648 63.7493   3
   3  -6 -10 763.060 70.3661   2
   3   6 -10 522.982 65.8259   1
  -3  -6  10 627.136 64.6416   9
  -3   6  10 660.125 63.7458   5
  -3   6  10 710.946 68.0930   4
  -3  -6   9 943.911 87.1689   9
  -3   6   9 934.057 86.4040   5
  -3   6   9 854.422 87.5671   3
  -3  -6   9 908.266 85.9266   3
   3  -6  -9 835.515 90.9339   2
  -3   6   9 989.615 88.9990   1
   3   6  -9 729.284 87.8039   1
  -3  -6   8 72.2374 18.9761   9
  -3   6   8 21.8045 24.6346   1
   3   6  -8 24.9750 22.7793   1
  -3  -6   8 61.4776 15.2376   3
  -3   6   8 58.6015 21.9166   3
  -3   6   8 44.3923 16.9830   5
   3  -6  -7 319.531 47.1147   2
  -3   6   7 303.373 38.6927   1
   3   6  -7 237.018 34.6612   1
   3   6  -6 83.4545 21.8151   1
  -3   6   6 83.5381 31.3696   1
  -3   6   5 4441.07 415.225   1
   3   6  -5 4408.82 413.909   1
   3   6  -4 112.617 21.2271   1
   3   6  -4 145.620 20.6734   1
   3   6  -3 4715.10 408.800   1
   3   6  -3 3803.50 409.164   1
   3   6  -2 2036.43 166.098   1
   3   6  -2 1466.50 166.147   1
  -3   6   1 7025.68 569.996   1
   3   6  -1 6228.73 568.798   1
   3   6  -1 5814.53 568.733   1
   3  -6   0 12477.5 1214.97   1
  -3   6   0 13642.0 1215.10   1
  -3   6  -1 8760.38 819.324   1
  -3  -6  -2 360.711 40.2699   1
  -3  -6  -2 445.800 40.3304   1
  -3   6  -2 492.465 46.4954   1
  -3  -6  -3 3466.63 293.360   1
  -3   6  -3 3985.35 294.930   1
  -3   6  -4 69.4455 28.2150   1
  -3  -6  -4 40.3438 18.6307   1
  -3  -6  -5 1684.26 168.240   1
  -3   6  -5 1924.93 170.003   1
   3  -6   6 451.093 43.7033   3
   3  -6   6 297.952 55.6632   8
   3  -6   6 331.061 38.8153   9
  -3   6  -6 409.383 45.6753   1
   3   6   6 371.370 39.4452   5
   3  -6   6 375.215 40.1053   5
  -3   6  -7 72.6701 30.6931   1
   3  -6   7 85.2845 28.3113   3
   3  -6   7 98.2394 20.7245   9
   3   6   7 65.0577 19.5950   5
   3  -6   7 79.4095 21.3291   5
   3  -6   7 129.651 47.3879   8
   3  -6   8 1094.54 104.182   3
   3  -6   8 1053.47 101.154   9
   3  -6   8 1265.27 112.925   8
  -3   6  -8 906.153 105.146   1
   3   6   8 1013.56 100.872   5
   3  -6   8 1038.15 101.535   5
   3  -6   9 263.247 37.3974   9
   3  -6   9 342.479 45.5136   3
   3   6   9 301.601 36.4652   5
   3  -6   9 287.861 61.0473   8
   3  -6   9 268.738 38.7679   5
   3  -6  10 205.089 59.3834   8
   3   6  10 281.501 36.7071   5
   3  -6  10 314.744 39.9830   5
   3  -6  10 280.260 37.3578   9
   3  -6  11 107.746 45.4379   8
   3  -6  11 37.8408 25.5789   9
   3  -6  11 32.2282 30.2421   5
   3   6  11 59.6649 24.4999   5
   3  -6  12 882.900 91.8102   9
   3   6  12 917.863 91.8827   5
   3  -6  12 1026.12 93.0926   5
   3  -6  13 37.7310 22.3721   9
   3   6  13 31.2701 22.2491   5
   3  -6  14-4.98491 19.8779   9
   3   6  14-18.4997 18.0420   9
   3   6  14-33.8930 19.1732   5
  -3   6 -14-1.03761 21.6420   3
  -3  -6 -15 11.9238 15.0210   4
   3   6  15 29.2571 14.4111   5
   3   6  15 4.61237 12.7386   9
  -3   7  17 4.02297 12.8161   5
  -3   7  17 15.7212 15.4733   9
  -3   7  16 284.693 33.1713   9
  -3   7  16 258.039 30.7123   5
  -3   7  16 277.704 31.3438   3
  -3  -7  15 93.0287 32.3085   9
  -3   7  15 98.5756 22.8677   3
  -3   7  15 136.799 22.1743   5
  -3  -7  14 64.8665 30.6666   3
  -3   7  14 35.5683 21.7987   3
  -3   7  14 21.3048 20.1570   5
  -3  -7  14 26.4185 31.2129   9
  -3   7  13 358.832 40.8424   5
  -3  -7  13 422.930 47.5951   9
  -3  -7  13 358.889 45.0636   3
  -3   7  13 317.954 42.2950   3
  -3  -7  12 168.101 34.6512   9
  -3   7  12 142.459 27.4254   5
  -3  -7  12 149.310 31.6555   3
  -3   7  12 136.187 29.5007   3
  -3  -7  11-13.0179 27.4013   9
  -3   7  11-10.7987 22.7544   5
  -3   7  11 25.7006 25.5076   3
  -3  -7  11 1.09871 24.6723   3
  -3  -7  10 43.3211 24.9283   9
   3  -7 -10 34.7165 33.5369   2
   3  -7 -10 49.8480 30.4746   1
   3   7 -10 44.5073 26.2722   1
  -3  -7  10 64.8382 40.1314   8
  -3   7  10 26.3715 20.8568   5
  -3  -7  10 49.3970 21.4357   3
  -3   7  10 31.8834 24.7617   3
  -3  -7   9 230.367 29.6487   9
  -3  -7   9 240.318 43.2872   8
  -3   7   9 184.412 31.8601   3
  -3  -7   9 253.956 27.6577   3
  -3   7   9 216.411 28.7321   5
   3  -7  -9 194.821 39.9342   2
  -3   7   9 199.876 32.5132   1
   3   7  -9 197.637 31.3849   1
  -3   7   8 408.048 45.6139   1
   3   7  -8 398.964 43.5885   1
   3  -7  -8 443.188 54.8538   2
  -3  -7   8 480.561 53.4532   8
  -3  -7   8 408.433 42.6606   9
  -3   7   8 305.484 49.2427   4
  -3   7   8 379.724 41.6117   5
  -3  -7   8 415.018 40.5001   3
  -3   7   8 352.660 44.1084   3
   3   7  -7 2680.34 269.279   1
  -3   7   7 3216.24 270.772   1
  -3   7   6 63.4883 31.0579   1
   3   7  -6 48.2813 22.4575   1
  -3   7   5 247.083 36.4878   1
   3   7  -5 178.737 25.6044   1
  -3   7   4 65.1568 33.3104   1
   3   7  -4 23.0446 15.0576   1
   3   7  -4 46.1774 17.1474   1
   3   7  -3 5102.18 418.421   1
   3   7  -3 3689.19 418.553   1
   3   7  -2 22.6743 13.2177   1
  -3  -7   1 529.709 45.9732   1
   3   7  -1 428.187 45.6796   1
  -3   7   0 1827.17 108.481   1
   3   7   0 1025.77 105.028   1
  -3  -7  -1 9095.84 857.114   1
  -3   7  -1 9940.85 858.265   1
  -3  -7  -2 1598.76 130.515   1
  -3   7  -2 1525.89 133.151   1
  -3  -7  -2 1214.15 130.213   1
  -3   7  -3 230.250 34.6030   1
  -3  -7  -3 170.979 23.1433   1
  -3   7  -4 7.87003 29.2275   1
  -3  -7  -4 44.8728 17.5192   1
  -3   7  -5 4008.75 336.306   1
   3  -7   5 3453.64 337.597   8
   3  -7   5 3320.95 334.552   5
   3  -7   5 3721.48 335.224   3
   3  -7   6 659.641 63.6439   3
   3  -7   6 623.182 60.5459   9
   3  -7   6 667.737 73.3879   8
  -3   7  -6 655.578 65.9481   1
   3   7   6 592.995 60.7784   5
   3  -7   6 560.788 61.3060   5
  -3   7  -7 46.8515 30.9844   1
   3  -7   7 19.0229 28.5595   3
   3  -7   7-7.92771 18.8877   9
   3   7   7 21.2439 18.8275   5
   3  -7   7 19.4300 21.2187   5
   3  -7   7 25.2666 48.5981   8
   3  -7   8 4567.08 409.643   3
   3  -7   8 4539.21 412.703   8
   3  -7   8 4360.54 408.605   9
   3   7   8 4254.85 408.507   5
   3  -7   8 4258.97 408.690   5
   3  -7   9 466.637 51.5746   9
   3  -7   9 498.711 57.8856   3
   3   7   9 475.220 51.0727   5
   3  -7   9 354.725 70.7878   8
   3  -7   9 483.748 52.9885   5
   3   7  10 725.757 71.1134   5
   3  -7  10 749.863 73.4814   5
   3  -7  10 668.769 71.9174   9
   3  -7  10 612.820 85.6845   8
   3  -7  11 83.7133 45.7121   8
   3  -7  11 44.8886 25.3293   9
   3   7  11-4.69299 23.7580   5
   3  -7  11-6.61810 29.5207   5
   3  -7  12 81.5252 26.3387   9
   3   7  12 112.818 24.8620   5
   3  -7  12 84.2701 30.6843   5
   3  -7  13 47.0294 23.5877   9
   3   7  13 21.9858 21.8834   5
   3  -7  14 70.0641 21.8929   9
   3   7  14 123.983 20.8924   5
  -3   7 -14 106.031 23.7559   3
  -3  -7 -15 10.5070 14.6247   4
   3   7  15 6.15470 13.5916   5
   3   7  15 9.15683 12.4922   9
  -3   8  17 4.63214 12.1126   5
  -3   8  17 24.0811 13.8372   9
  -3   8  16 92.6283 21.4243   9
  -3   8  16 90.9325 17.8208   5
  -3   8  16 118.541 19.3159   3
  -3  -8  15 82.8773 28.9139   3
  -3   8  15 83.5031 20.4590   3
  -3   8  15 76.2659 19.8040   5
  -3   8  14 446.887 48.5569   5
  -3  -8  14 503.625 53.8841   3
  -3   8  14 450.466 48.9396   3
  -3   8  13 32.2991 22.9540   3
  -3  -8  13 28.3952 29.1914   3
  -3   8  13 19.1012 21.8761   5
  -3  -8  12 348.407 44.4685   9
  -3  -8  12 365.072 42.9697   3
  -3   8  12 304.196 40.4469   3
  -3   8  12 321.559 39.0911   5
  -3  -8  11 2571.11 230.573   8
  -3  -8  11 2495.43 227.769   9
  -3   8  11 2425.47 227.072   5
  -3   8  11 2171.43 227.472   3
  -3  -8  11 2443.76 227.146   3
  -3  -8  10 19.4720 26.1573   9
  -3  -8  10-11.6483 42.2985   8
  -3   8  10 7.39512 31.1326   4
  -3   8  10 9.19195 21.3346   5
   3  -8 -10-47.5922 34.0462   2
   3   8 -10-19.2035 29.3534   1
  -3   8  10 24.6297 25.2784   3
  -3  -8  10-2.87541 22.3832   3
  -3   8   9 2553.90 250.414   3
  -3  -8   9 2940.55 249.360   3
   3   8  -9 2450.29 250.501   1
  -3   8   9 2605.06 251.106   1
   3  -8  -9 2843.68 253.034   2
  -3  -8   9 2742.30 252.984   8
  -3  -8   9 2534.29 249.638   9
  -3   8   9 2652.13 249.704   5
  -3   8   9 2481.82 251.038   4
  -3  -8   8 2059.68 201.651   3
  -3   8   8 1954.69 203.024   3
  -3  -8   8 2209.62 202.344   9
  -3  -8   8 2413.97 205.865   8
  -3   8   8 2237.06 202.287   5
  -3   8   8 2132.05 204.012   4
  -3   8   8 2291.85 203.812   1
   3   8  -8 2024.45 202.897   1
   3  -8  -8 2274.49 206.988   2
  -3  -8   7 560.010 58.8548   9
   3   8  -7 618.038 59.7399   1
  -3   8   7 613.276 62.5253   1
  -3   8   7 670.331 66.5872   4
  -3   8   7 553.806 57.8897   5
   3   8  -6 2341.91 241.934   1
  -3   8   6 3111.52 243.984   1
  -3   8   5 525.176 56.1122   1
   3   8  -5 430.477 48.1804   1
   3   8  -4 1022.52 102.640   1
  -3   8   4 1207.82 107.131   1
   3   8  -3 6322.14 599.545   1
  -3   8   3 6682.95 601.153   1
  -3  -8   2 5098.28 460.154   1
   3   8  -2 4806.40 459.727   1
   3   8  -1 2222.27 248.957   1
  -3  -8   1 3358.56 249.355   1
  -3  -8   0 9310.58 749.358   1
   3   8   0 6419.16 749.418   1
  -3   8  -1 1520.16 174.594   1
   3   8   1 1902.23 172.479   1
  -3  -8  -2 2277.78 207.700   1
  -3  -8  -2 2121.57 207.554   1
  -3   8  -2 2426.91 210.252   1
  -3  -8  -3 810.357 79.0980   1
  -3   8  -3 843.234 82.8847   1
  -3   8  -4 2763.10 261.157   1
  -3   8  -5 198.423 31.5973   1
   3  -8   5 155.991 44.6034   8
   3  -8   5 154.863 24.4183   5
   3  -8   6 573.967 63.0942   8
   3  -8   6 470.817 45.4252   9
  -3   8  -6 447.418 50.8693   1
   3   8   6 395.862 45.5249   5
   3  -8   6 415.101 46.8263   5
  -3   8  -7 103.199 33.0547   1
   3  -8   7 67.6714 52.5959   8
   3   8   7 110.791 22.6570   5
   3  -8   7 126.216 25.4816   5
   3  -8   7 131.399 23.5576   9
   3  -8   8 21.8443 56.1530   8
   3   8   8-5.66317 22.0360   5
   3  -8   8 0.77321 25.8387   5
   3  -8   8 22.5668 23.3800   9
   3  -8   9 311.390 61.4608   8
   3   8   9 275.917 36.0528   5
   3  -8   9 296.700 40.2079   5
   3  -8   9 273.635 37.1543   9
   3  -8  10 296.786 58.1647   8
   3   8  10 301.707 36.2784   5
   3  -8  10 299.570 40.6403   5
   3  -8  10 243.522 37.3523   9
   3  -8  11 343.455 59.2581   8
   3   8  11 469.280 46.2710   5
   3  -8  11 380.863 48.9016   5
   3  -8  11 399.811 47.0224   9
   3  -8  12-24.2297 24.8122   9
   3   8  12 5.61352 21.3037   5
   3  -8  12-2.70643 37.0093   8
   3  -8  13-0.41140 23.2070   9
   3   8  13 45.0830 20.4856   5
  -3   8 -14 60.3367 21.8692   3
   3   8  14 99.2233 18.9419   5
   3  -8  14 75.6997 20.1045   9
  -3  -8 -15 45.9994 14.3920   4
   3   8  15 44.2471 12.8201   9
  -3   9  17 9.57024 11.3952   5
  -3   9  17-6.66963 12.9049   9
  -3   9  16 491.756 48.9048   9
  -3   9  16 468.762 47.6195   5
  -3   9  16 471.252 47.4726   3
  -3   9  15 49.9330 18.8019   5
  -3   9  15 47.2940 18.3695   3
  -3  -9  15 43.4705 27.3340   3
  -3   9  14 188.378 27.9816   5
  -3   9  14 196.662 28.0538   3
  -3  -9  14 223.618 35.8457   3
  -3  -9  13 1275.44 117.598   3
  -3   9  13 1077.95 115.925   3
  -3   9  13 1285.06 116.120   5
  -3   9  12-4.31158 22.5416   5
  -3  -9  12-13.5260 29.2553   3
  -3   9  12 40.2816 25.9039   3
  -3   9  11 566.750 57.0325   4
  -3   9  11 441.372 49.7123   5
  -3   9  11 416.635 51.5392   3
  -3  -9  11 460.486 51.4224   3
  -3  -9  11 430.637 62.0416   8
  -3   9  10 331.804 46.0191   3
  -3  -9  10 388.495 44.0629   3
  -3  -9  10 421.847 46.3041   9
  -3  -9  10 404.329 58.4159   8
  -3   9  10 351.849 43.1216   5
  -3   9  10 418.605 49.4541   4
  -3  -9   9 218.989 32.1289   9
  -3  -9   9 264.853 47.7850   8
   3  -9  -9 180.819 41.8738   2
  -3   9   9 208.240 33.4917   1
   3   9  -9 211.911 35.5492   1
  -3   9   9 168.846 37.1722   4
  -3   9   9 204.591 29.5304   5
  -3   9   9 198.295 32.6510   3
  -3  -9   9 238.011 29.3077   3
  -3  -9   8-5.29655 20.1712   9
  -3  -9   8 8.50877 39.0634   8
  -3   9   8 0.28289 30.2340   4
  -3   9   8 10.5605 18.9582   5
   3  -9  -8 38.1687 38.6679   2
  -3   9   8-32.3484 25.6863   1
   3   9  -8 24.1291 24.6490   1
  -3   9   8 1.98985 24.0406   3
  -3  -9   8 21.4793 17.8118   3
  -3   9   7 2504.73 258.396   3
  -3  -9   7 2994.34 257.460   3
  -3  -9   7 2676.34 257.991   9
  -3  -9   7 2810.69 260.626   8
   3   9  -7 2772.62 258.640   1
  -3   9   7 2970.44 260.008   1
  -3   9   7 2852.58 259.847   4
  -3   9   7 2467.07 257.734   5
  -3   9   6 2572.20 256.917   1
   3   9  -6 2791.46 255.554   1
  -3   9   5 4785.75 446.465   1
   3   9  -5 4728.04 444.788   1
   3   9  -4 505.533 52.7507   1
  -3   9   4 508.730 59.2010   1
  -3  -9   3 4177.62 466.055   1
   3   9  -3 5103.14 465.531   1
  -3  -9   2 4018.11 376.011   1
  -3   9   2 4275.21 378.121   1
   3   9  -2 3940.90 375.527   1
  -3   9   1 65.9913 27.1972   1
  -3  -9   1 42.1826 15.1276   1
   3   9  -1 35.2396 14.9054   1
  -3  -9   0 4648.32 365.059   1
   3   9   0 3051.70 365.094   1
   3   9   1 919.720 111.247   1
  -3  -9  -1 1063.08 113.454   2
  -3   9  -2 2117.38 200.824   1
  -3   9  -3 1412.32 136.552   1
  -3   9  -4 18.2875 27.4837   1
   3  -9   4 0.90287 19.3381   5
  -3   9  -5-67.4675 28.8797   1
   3  -9   5-1.96137 41.5300   8
   3   9   5 12.6843 16.6171   5
   3  -9   5 34.4331 20.0742   5
  -3   9  -6 51.7395 30.5869   1
   3  -9   6-36.8644 45.6932   8
   3  -9   6 41.3318 18.4720   9
   3   9   6 13.5173 18.7475   5
   3  -9   6 40.2561 21.7596   5
   3  -9   7 1517.94 142.026   8
   3  -9   7 1339.97 132.393   9
  -3   9  -7 1409.80 136.182   1
   3   9   7 1350.22 132.609   5
   3  -9   7 1447.86 133.306   5
   3  -9   8 424.543 71.5167   8
   3   9   8 477.560 51.5253   5
   3  -9   8 464.311 53.6052   5
   3  -9   8 511.557 52.0052   9
   3  -9   9 217.488 60.7542   8
   3   9   9 242.605 33.3649   5
   3  -9   9 300.856 39.0440   5
   3  -9   9 234.317 35.7767   9
   3  -9  10 45.2540 50.1685   8
   3   9  10 2.50740 23.6958   5
   3  -9  10-0.55940 30.7189   5
   3  -9  10-8.57087 26.7666   9
   3   9  11 345.617 36.9398   5
   3  -9  11 276.224 39.5971   9
   3  -9  12 19.5210 25.4071   9
   3   9  12 7.85279 21.6115   5
   3  -9  12-25.3477 37.2234   8
   3  -9  13-0.19503 21.9542   9
   3   9  13 10.6708 19.1033   5
  -3   9 -14 47.6924 19.7048   3
   3   9  14 36.8296 16.6504   5
  -3  -9 -15 2.80507 12.3733   4
  -3  10  17 69.6395 12.6733   5
  -3  10  16 56.9155 15.6151   5
  -3  10  16 66.5024 17.9314   9
  -3  10  15 350.047 38.6562   5
  -3  10  15 369.320 38.2355   3
  -3  10  14 577.729 60.5279   5
  -3  10  14 618.898 60.2341   3
  -3 -10  14 611.752 64.5333   3
  -3 -10  13 75.0235 31.0008   3
  -3  10  13 65.9289 23.3796   5
  -3  10  13 72.9263 23.3705   3
  -3 -10  12 279.995 46.8949   8
  -3  10  12 248.771 36.0659   3
  -3  10  12 256.142 34.9382   5
  -3 -10  12 291.382 38.6181   3
  -3  10  11 2140.15 191.607   4
  -3  10  11 1911.51 189.865   5
  -3 -10  11 2009.79 190.212   3
  -3  10  11 1972.92 190.448   3
  -3 -10  11 2030.82 194.144   8
  -3 -10  10 624.324 61.6638   3
  -3  10  10 542.973 62.4969   3
  -3 -10  10 558.749 72.9586   8
  -3  10  10 541.591 60.7882   5
  -3  10  10 682.908 66.0699   4
  -3 -10   9 13.3550 44.0015   8
  -3  10   9-3.51965 32.2108   4
  -3  10   9 8.67301 22.2831   5
   3 -10  -9 113.252 37.0097   2
   3  10  -9 2.65202 28.8629   1
  -3  10   9 27.7927 27.0823   1
  -3 -10   9 15.6864 21.6102   3
  -3  10   9 3.43632 25.9305   3
  -3  10   8 612.614 65.4708   3
  -3 -10   8 624.527 62.8354   3
  -3 -10   8 724.216 73.8146   8
   3  10  -8 574.837 65.9774   1
   3 -10  -8 677.958 75.4381   2
  -3  10   8 666.607 67.4294   1
  -3  10   8 628.668 63.6601   5
  -3  10   8 652.098 68.4240   4
  -3 -10   7-0.89433 22.2455   9
  -3 -10   7 59.4817 37.6417   8
  -3  10   7 43.8641 32.6829   4
  -3  10   7 59.3902 18.9207   5
   3  10  -7-0.64291 24.2044   1
  -3  10   7 76.7535 28.4828   1
  -3 -10   7 13.4253 17.3336   3
  -3  10   7 64.0034 24.0246   3
  -3  10   6 814.375 82.6560   5
  -3 -10   6 861.153 83.4323   9
  -3 -10   6 580.872 88.2309   8
  -3  10   6 1149.10 87.7987   1
   3  10  -6 914.576 84.6897   1
   3  10  -5 2528.95 253.299   1
  -3  10   5 3074.60 255.716   1
   3  10  -4 517.148 55.3852   1
  -3  10   4 625.776 63.2416   1
  -3 -10   3 615.739 71.3619   1
  -3  10   3 785.093 76.7578   1
   3  10  -3 731.893 70.3565   1
  -3  10   2 491.081 52.0418   1
  -3 -10   2 409.204 44.2312   1
   3  10  -2 387.885 42.1686   1
  -3  10   1 75.8740 27.3155   1
  -3 -10   1 101.032 18.4208   1
   3  10  -1 68.5417 17.8144   1
  -3  10   0 734.309 78.5909   1
  -3 -10   0 834.448 75.3620   2
   3  10   0 723.898 74.2348   1
  -3 -10  -1 44.0097 25.1328   2
   3  10   1 8.14233 13.6114   1
  -3 -10  -2 231.560 34.3418   2
   3  10   2 229.693 24.8932   1
  -3  10  -3 1545.07 149.383   1
  -3  10  -4 150.873 32.8721   1
   3  10   5 1234.46 121.311   5
   3 -10   5 1362.91 127.864   8
  -3  10  -5 1296.31 124.328   1
   3 -10   6 1034.99 98.1492   8
   3 -10   6 927.630 87.2964   9
   3  10   6 917.590 87.2756   5
   3 -10   6 805.615 88.0121   5
  -3  10  -6 885.092 91.8576   1
   3  10   7 801.277 79.7050   5
   3 -10   7 767.024 81.0970   5
   3 -10   7 965.464 94.0860   8
   3 -10   7 810.140 79.7943   9
   3 -10   8 206.234 60.2146   8
   3 -10   8 142.978 33.0362   5
   3  10   8 127.972 26.5683   5
   3 -10   8 100.874 28.6347   9
   3 -10   9 197.055 59.5094   8
   3  10   9 172.819 29.2609   5
   3 -10   9 186.948 32.9220   9
   3 -10  10 56.7803 50.2836   8
   3  10  10 25.1128 22.3113   5
   3 -10  10-0.55339 27.8145   9
   3  10  11 690.533 68.4760   5
   3 -10  11 590.889 79.5443   8
   3 -10  11 701.977 70.4330   9
   3 -10  12 11.5955 24.6235   9
   3 -10  12 35.8522 36.5335   8
   3  10  12 5.88402 20.3641   5
  -3  10 -13 88.7146 27.4052   3
   3  10  13 138.480 21.0387   5
  -3  10 -14 257.238 28.3825   3
   3  10  14 261.117 26.0203   5
  -3 -11  17 35.7056 17.0351   9
  -3  11  16 74.3143 14.7832   5
  -3  11  16 69.4411 17.2330   9
  -3  11  15-23.5782 15.5020   3
  -3  11  15-3.42869 16.7685   5
  -3  11  14 32.2551 18.3072   3
  -3  11  14 33.0592 20.2789   5
  -3  11  13 532.509 53.8719   5
  -3 -11  13 484.861 57.7791   3
  -3  11  13 504.075 53.2289   3
  -3 -11  12 81.2178 32.8047   3
  -3  11  12 122.602 26.6130   5
  -3  11  12 136.551 25.6540   3
  -3 -11  11 2231.42 213.876   8
  -3  11  11 2149.30 210.005   5
  -3 -11  11 2348.29 210.529   3
  -3  11  11 2155.49 210.458   3
  -3 -11  10 209.127 52.3775   8
  -3 -11  10 184.458 33.3579   3
  -3  11  10 228.917 40.2509   4
  -3  11  10 225.180 32.0174   5
  -3  11  10 156.722 34.4791   3
  -3 -11   9 54.2736 44.3714   8
  -3  11   9-11.2304 32.1570   4
  -3  11   9 24.6596 23.7052   5
   3 -11  -9 97.8642 38.4252   2
  -3  11   9 65.9876 27.4485   1
  -3 -11   9 54.1758 24.7765   3
   3  11  -9 51.5516 29.6782   1
  -3  11   9 41.2881 28.5806   3
  -3  11   8 494.647 58.9483   3
  -3 -11   8 549.530 55.9869   3
   3  11  -8 458.556 59.2651   1
  -3  11   8 596.067 60.6845   1
   3 -11  -8 490.635 67.7927   2
  -3 -11   8 589.490 68.2902   8
  -3  11   8 548.885 56.3545   5
  -3  11   8 641.914 61.0960   4
  -3  11   7 6988.14 616.622   3
  -3 -11   7 6397.24 615.676   3
   3  11  -7 6246.22 616.677   1
  -3  11   7 7819.39 618.243   1
  -3 -11   7 6485.50 617.599   8
  -3  11   7 6011.30 615.887   5
  -3  11   7 7220.97 616.825   4
  -3 -11   6 159.852 41.6235   8
  -3  11   6 334.410 40.6531   4
  -3  11   6 209.553 28.3615   5
  -3  11   6 264.544 32.7454   3
  -3  11   6 279.537 36.3860   1
   3  11  -6 157.967 32.2177   1
  -3 -11   5 1005.41 118.381   8
  -3 -11   5 1241.99 115.417   9
   3  11  -5 1112.06 115.211   1
   3  11  -4 212.199 32.2131   1
  -3  11   4 406.124 44.5581   1
   3  11  -3-20.5643 19.8230   1
  -3  11   3-4.96966 33.7565   1
  -3  11   2 363.909 42.9177   1
   3  11  -2 243.089 32.1137   1
   3  11  -1 201.589 29.9812   1
  -3  11   1 375.499 39.3578   1
  -3  11   0 1913.94 164.351   1
   3  11   0 1461.06 161.564   1
  -3 -11   0 1904.56 162.290   2
  -3 -11  -1 2790.71 262.787   2
   3  11   1 2737.84 261.621   1
  -3  11  -1 2932.89 263.863   1
  -3 -11  -2-26.6311 25.1141   2
   3 -11   3 2490.28 237.484   8
   3 -11   4 804.143 94.6324   8
  -3  11  -4 866.748 90.3037   1
  -3 -11  -4 928.981 86.0500   6
  -3 -11  -5 64.3111 16.4195   6
   3  11   5 26.7633 18.8485   5
  -3  11  -5 30.0444 31.6019   1
  -3  11  -6 395.087 55.1310   1
   3  11   6 424.866 48.0847   5
   3 -11   6 480.030 67.6222   8
   3 -11   6 518.611 49.5654   9
   3  11   7 61.6782 23.0105   5
   3 -11   7 106.773 27.4053   9
   3  11   8 1972.18 188.347   5
   3 -11   8 2011.80 188.962   9
   3 -11   8 1954.06 195.956   8
   3 -11   9 85.5319 54.5999   8
   3  11   9 126.370 25.8413   5
   3 -11   9 103.750 31.1251   9
   3  11  10 437.564 45.2480   5
   3 -11  10 316.622 64.3349   8
   3 -11  10 408.053 48.6176   9
   3 -11  11-6.23572 43.5028   8
   3  11  11-16.5751 20.7426   5
   3 -11  11-43.8901 26.5022   9
   3 -11  12 64.9282 36.4711   8
   3 -11  12 1.34947 24.7547   9
   3  11  12 4.36401 19.5683   5
   3  11  13 17.4257 18.0317   5
  -3  11 -13 18.3780 24.5584   3
   3  11  14 9.24665 13.8846   5
  -3 -11 -14-27.4671 16.9700   4
  -3  11 -14 11.0442 17.7607   3
  -3  12  16-17.1890 12.1442   5
  -3  12  16-6.55602 13.6896   9
  -3 -12  16-18.6798 23.6906   9
  -3  12  15 42.3073 16.4818   5
  -3 -12  15 50.8028 28.4573   9
  -3  12  14 128.777 20.9512   3
  -3  12  14 112.347 22.1079   5
  -3  12  13 20.0282 22.1504   5
  -3 -12  13 15.9009 32.2353   8
  -3  12  13 46.1151 20.3456   3
  -3 -12  12 71.0593 31.5592   3
  -3  12  12 87.1598 25.9360   5
  -3 -12  12 129.210 40.7866   8
  -3  12  12 80.1263 23.8473   3
  -3 -12  11 2329.06 231.194   8
  -3  12  11 2530.67 227.724   5
  -3  12  11 2370.57 227.793   3
  -3 -12  11 2346.95 228.105   3
  -3  12  10 2713.15 223.796   4
  -3  12  10 2291.59 222.319   5
  -3 -12  10 2249.78 222.557   3
  -3  12  10 2165.23 222.910   3
  -3 -12  10 2481.95 226.588   8
  -3 -12   9 5231.90 500.900   3
  -3  12   9 4965.89 501.750   3
  -3 -12   9 5544.25 503.695   8
  -3  12   9 5237.34 501.057   5
  -3  12   9 5900.46 501.737   4
  -3 -12   8 224.525 48.3139   8
  -3  12   8 250.481 38.0725   4
  -3  12   8 232.546 30.4504   5
  -3  12   8 201.992 34.9612   3
  -3  12   8 209.147 36.3923   1
  -3 -12   8 218.329 30.6933   3
   3  12  -8 121.515 34.7319   1
   3  12  -7 1439.56 155.734   1
  -3  12   7 1948.33 158.364   1
  -3 -12   7 1634.97 159.668   8
  -3  12   7 1579.01 155.927   3
  -3 -12   7 1603.35 154.424   3
  -3  12   7 1787.55 156.900   4
  -3  12   6 4123.30 322.498   1
   3  12  -6 3077.17 320.581   1
  -3 -12   6 3106.58 322.193   8
  -3  12   6 3639.16 320.910   3
  -3 -12   6 3125.85 319.733   3
  -3  12   6 4004.03 321.466   4
   3  12  -5 46.9595 22.2140   1
  -3  12   5 63.4929 33.5622   1
  -3  12   5 48.4244 25.3857   3
  -3 -12   5 89.9562 33.9453   8
   3  12  -4 799.020 90.1413   1
  -3 -12   4 988.217 93.1521   8
   3  12  -3 185.576 27.8801   1
  -3  12   3 295.140 41.5056   1
  -3  12   2 872.719 72.1965   1
   3  12  -2 581.982 64.2732   1
   3  12  -1 156.858 27.4989   1
  -3  12   1 182.928 34.7346   1
  -3  12   0 782.671 77.6317   1
   3  12   0 670.402 72.8548   1
  -3 -12   0 792.751 73.7119   2
  -3 -12  -1 1463.98 140.521   2
  -3  12  -1 1471.95 141.342   1
  -3  12  -2 1688.85 157.651   3
  -3 -12  -2 1772.37 158.277   2
  -3  12  -2 1514.61 157.988   1
   3 -12   3 1643.18 160.069   8
   3  12   4 1125.67 113.290   5
   3 -12   4 948.578 119.632   8
  -3 -12  -4 1285.08 112.805   6
  -3 -12  -5 733.982 67.5948   6
   3  12   5 639.561 68.5582   5
  -3  12  -5 654.694 74.6979   1
   3 -12   6 132.243 49.8303   8
   3 -12   6 55.5254 26.6849   9
   3  12   6 69.7259 22.4017   5
  -3  12  -6 55.0853 37.8140   1
   3 -12   7 230.705 34.0016   9
   3  12   7 178.770 29.6826   5
   3 -12   7 142.938 55.9538   8
   3 -12   8 246.738 37.0801   9
   3  12   8 197.933 32.8436   5
   3 -12   8 321.164 60.7489   8
   3 -12   9 141.786 32.1782   9
   3  12   9 173.587 27.6029   5
   3 -12   9 158.019 55.8492   8
   3 -12  10 40.6636 28.5024   9
   3  12  10 38.7385 21.8916   5
   3 -12  10 4.33451 48.7851   8
   3 -12  11 38.1702 27.7185   9
   3 -12  11 38.7670 41.9290   8
   3  12  11 61.6834 21.1784   5
  -3  12 -12 78.0935 32.1704   3
   3 -12  12 86.3523 24.9283   9
   3 -12  12 68.2730 35.1236   8
   3  12  12 104.188 21.2485   5
  -3  12 -13 130.740 26.5635   3
   3  12  13 103.652 19.8947   5
  -3  12 -14 19.2098 16.5865   3
  -3 -12 -14 6.65050 15.0137   4
   3  12  14 18.3211 12.2817   5
  -3  13  16 10.5570 11.4150   5
  -3  13  16 0.10963 12.3189   9
  -3 -13  16-21.1958 22.1769   9
  -3  13  15 90.2369 17.0973   5
  -3 -13  15 61.8931 29.0125   9
  -3 -13  14 214.165 37.2600   9
  -3  13  14 184.400 25.6024   5
  -3  13  14 163.812 23.6104   3
  -3 -13  13 370.876 49.0816   9
  -3  13  13 387.466 39.7595   5
  -3 -13  13 274.394 46.1592   8
  -3  13  13 324.060 38.2299   3
  -3 -13  12 46.9396 38.1765   8
  -3  13  12 34.6496 22.0992   3
  -3  13  12 13.8303 23.7612   5
  -3 -13  11 501.105 56.9379   3
  -3  13  11 444.046 54.1821   3
  -3  13  11 539.217 54.1618   5
  -3 -13  11 523.081 65.3307   8
  -3 -13  10 3628.55 332.598   8
  -3  13  10 4094.53 330.199   4
  -3  13  10 3389.54 329.090   5
  -3 -13  10 3315.31 329.297   3
  -3  13  10 3274.25 329.461   3
  -3  13   9 342.504 43.2598   4
  -3  13   9 266.986 40.8300   3
  -3 -13   9 268.011 56.4173   8
  -3 -13   9 264.495 39.0659   3
  -3  13   8 122.160 33.7828   4
  -3  13   8 98.9330 31.2468   3
  -3 -13   8 87.9624 47.4990   8
   3  13  -8 101.458 30.5300   1
  -3  13   8 164.134 33.1545   1
  -3 -13   8 96.6364 26.9505   3
  -3  13   7 122.934 31.1212   4
  -3  13   7 109.875 28.0044   3
  -3 -13   7 61.8834 42.2053   8
   3 -13  -7 179.463 48.1554   2
   3  13  -7 29.3306 27.2405   1
  -3  13   7 90.6946 32.0247   1
  -3 -13   7 25.7601 22.3581   3
  -3  13   6 205.097 33.8429   4
  -3  13   6 175.547 31.3425   3
   3  13  -6 186.307 29.1322   1
  -3  13   6 168.598 34.4415   1
  -3 -13   6 104.925 41.2290   8
  -3  13   5 344.614 40.5860   3
   3  13  -5 262.706 38.2764   1
  -3 -13   4 190.491 36.5131   8
  -3  13   4 169.228 27.7721   5
  -3  13   4 181.251 38.7581   1
   3  13  -4 159.801 28.2918   1
  -3  13   4 194.365 32.1429   3
  -3 -13   3 3280.36 284.788   8
   3  13  -3 2492.26 283.284   1
  -3  13   3 3220.55 284.339   5
   3  13  -2 395.587 53.5957   1
  -3  13   2 528.164 56.0894   5
  -3  13   1 752.326 63.2911   1
   3  13  -1 430.101 56.3427   1
  -3 -13   0 743.319 72.0820   2
  -3  13   0 747.461 75.2852   1
  -3  13   0 681.363 73.4737   3
  -3  13  -1 2507.49 256.536   1
  -3 -13  -1 3002.22 256.045   2
  -3  13  -1 2629.22 255.902   3
  -3  13  -2 11.5144 30.5515   1
   3 -13   2 46.7548 37.2466   8
  -3  13  -2-4.02866 25.6543   3
  -3  13  -3 988.435 89.5724   3
   3 -13   3 864.520 94.7445   8
  -3  13  -3 816.528 89.0290   1
  -3 -13  -4 1882.58 164.842   6
   3  13   4 1649.63 165.177   5
   3 -13   4 1469.30 170.881   8
   3  13   5 67.4842 21.7035   5
  -3 -13  -5 65.3200 20.1114   6
   3 -13   5 116.616 47.2913   8
  -3 -13  -6 2301.71 207.534   6
   3  13   6 2070.52 208.301   5
   3 -13   6 2195.56 208.923   9
   3 -13   7 73.2267 29.3670   9
   3  13   7 80.9015 23.9391   5
   3 -13   7 19.1192 56.4060   8
   3 -13   8 217.467 36.2029   9
   3  13   8 208.090 30.9322   5
   3 -13   8 189.604 58.0079   8
   3 -13   9 7.88724 30.1034   9
   3  13   9 30.2695 22.4754   5
   3 -13  10 26.0180 28.5701   9
   3 -13  10 83.8911 48.4502   8
   3  13  10 64.4323 21.9716   5
  -3  13 -11 116.266 36.5511   3
   3 -13  11 86.1463 28.4456   9
   3  13  11 87.8699 22.1317   5
   3 -13  11 86.4684 40.3846   8
  -3  13 -12 42.4187 28.7791   3
   3  13  12 41.2237 18.1499   5
   3 -13  12 1.37593 32.6453   8
  -3  13 -13 14.1667 22.8330   3
   3  13  13 35.5285 14.8656   5
  -3 -13 -14 10.9367 13.5583   4
  -3  13 -14 6.88468 15.2284   3
  -3  14  16 190.569 22.7158   5
   3  14 -16 239.083 25.9700   3
  -3 -14  16 226.718 29.2592   9
  -3 -14  15 5.56024 27.1556   9
  -3  14  15-5.96428 14.2212   5
  -3 -14  14 75.7057 33.1506   9
  -3  14  14 55.9784 18.3826   5
  -3 -14  13 221.212 41.6951   9
  -3  14  13 234.751 30.5772   5
  -3  14  13 242.010 28.2860   3
  -3 -14  13 151.938 38.1751   8
  -3 -14  12 122.139 39.8881   9
  -3  14  12 114.783 23.9136   3
  -3  14  12 138.199 27.1366   5
  -3 -14  12 100.305 39.8572   8
  -3 -14  11 769.998 95.8948   8
  -3  14  11 850.478 88.5281   3
  -3 -14  11 1069.53 93.6401   9
  -3  14  10 654.854 75.4928   3
  -3 -14  10 810.339 80.0849   9
  -3 -14  10 808.023 85.5570   8
  -3 -14   9 419.963 67.8532   8
  -3  14   9 516.762 56.4309   3
  -3 -14   9 397.439 59.5451   9
  -3  14   9 604.611 58.1287   4
  -3  14   8 96.8994 32.5020   4
  -3  14   8 62.0939 31.2928   3
  -3 -14   8 65.7200 46.9921   8
  -3  14   7 165.642 31.7870   4
   3 -14  -7 138.521 51.8864   2
   3  14  -7 64.7285 29.3123   1
  -3  14   7 146.037 34.7342   1
  -3  14   7 180.063 31.3330   3
  -3 -14   7 51.7899 43.5477   8
  -3  14   6 3429.97 289.433   3
  -3  14   6 3657.17 291.363   1
  -3 -14   6 3099.47 290.986   8
  -3  14   6 3396.02 289.041   4
  -3  14   5 67.2261 27.7246   3
  -3  14   5 45.5034 22.5249   5
   3  14  -5 35.3723 24.4027   1
  -3  14   5 33.0579 34.0345   1
  -3 -14   4 451.408 53.8414   8
  -3  14   4 455.872 51.1411   3
  -3 -14   4 480.821 44.6793   6
  -3  14   4 454.780 48.4888   5
  -3  14   4 540.797 57.1049   1
   3  14  -4 330.049 46.8442   1
  -3  14   3 44.6331 30.2647   3
  -3 -14   3 14.0330 29.5596   8
  -3 -14   3 59.6889 17.4507   6
  -3  14   3 93.5865 34.5985   7
  -3  14   3 47.3257 25.0333   5
   3  14  -3 66.4143 22.5759   1
  -3  14   3 24.3224 38.5647   1
  -3 -14   2 1712.44 169.702   8
  -3  14   2 1700.07 170.476   3
  -3  14   2 2019.07 171.429   7
  -3  14   2 1651.81 170.009   5
  -3  14   2 1972.23 172.237   1
  -3  14   1 897.540 86.9649   3
  -3 -14   1 755.813 85.6615   8
  -3  14   1 773.851 87.0448   5
  -3  14   0 598.173 62.6897   1
  -3  14   0 565.719 62.0350   3
   3 -14   1 609.526 79.1260   8
  -3  14  -1 808.661 78.6621   1
  -3  14  -1 806.760 76.4639   3
   3 -14   2 1605.74 162.367   8
  -3  14  -2 1821.48 161.302   1
  -3  14  -2 1613.19 160.211   3
  -3  14  -3 232.535 36.5135   3
   3 -14   3 296.055 48.2381   8
  -3  14  -3 212.574 38.6105   1
  -3  14  -4 729.145 77.2818   3
  -3 -14  -4 880.674 73.5517   6
   3 -14   4 632.244 84.1472   8
   3  14   4 719.374 73.5411   5
  -3  14  -4 558.278 76.9481   1
   3  14   5 590.712 60.0627   5
  -3 -14  -5 596.595 58.8541   6
   3 -14   5 500.485 74.2235   8
  -3 -14  -6 88.7169 21.6423   6
   3  14   6 99.0324 24.7989   5
   3 -14   6 125.365 31.6761   9
   3 -14   7 46.3225 50.2367   8
   3  14   7 43.0443 24.0579   5
   3 -14   7 29.9183 30.5670   9
   3 -14   8-0.46603 56.1693   8
   3  14   8 41.0957 22.7859   5
   3 -14   8 55.6344 31.2677   9
   3 -14   9 341.342 46.3397   9
   3  14   9 368.017 41.2580   5
   3 -14   9 365.641 62.5602   8
  -3  14 -10 98.2968 40.7345   3
   3 -14  10 101.025 50.1072   8
   3 -14  10 181.098 31.9827   9
   3  14  10 138.500 24.2301   5
  -3  14 -11-30.4104 33.6160   3
   3 -14  11-8.98512 39.9399   8
   3 -14  11 13.6846 26.1647   9
   3  14  11-2.33488 18.4636   5
   3  14  12-16.6690 16.7311   5
  -3  14 -12-11.7894 26.7932   3
   3 -14  12-19.2071 29.6259   8
  -3 -14 -13 19.5430 16.7763   4
   3  14  13 51.6894 13.8009   5
  -3  14 -13 15.2699 20.8965   3
   3 -14  13 35.0010 18.0923   8
  -3  15  16 7.19018 9.72514   5
  -3 -15  16 39.9300 18.2917   9
   3  15 -15 42.8326 21.0967   3
  -3 -15  15 57.0625 26.4279   9
  -3  15  15 29.2466 13.2783   5
  -3 -15  14 110.376 34.7345   9
  -3  15  14 138.772 21.2639   5
  -3 -15  13 19.7834 35.6448   9
  -3  15  13 17.6460 19.8094   5
  -3 -15  13 33.5961 29.6394   8
  -3 -15  12 151.349 40.6622   9
  -3  15  12 90.6050 22.6235   3
  -3 -15  12 73.7047 38.7071   8
  -3 -15  11 1287.13 121.611   9
  -3  15  11 1184.14 116.809   3
  -3 -15  11 1178.69 122.402   8
  -3 -15  10 44.4439 39.1730   9
  -3 -15  10 33.3522 47.1557   8
  -3  15  10 20.9333 26.3177   3
  -3  15   9 728.851 72.9612   4
  -3  15   9 619.846 71.8815   3
  -3 -15   9 719.912 76.5932   9
  -3 -15   9 690.135 82.7976   8
  -3  15   8 1092.62 99.8375   4
  -3 -15   8 957.314 102.428   9
  -3 -15   8 1029.00 107.424   8
  -3  15   8 922.227 100.084   3
  -3  15   7 301.539 42.2942   1
  -3 -15   7 211.859 50.5212   8
  -3  15   7 254.103 37.3146   4
  -3  15   7 242.613 34.1042   5
  -3  15   7 288.108 39.2662   3
  -3 -15   7 204.863 43.4018   9
   3  15  -6-2.07283 26.9809   1
  -3  15   6 43.1744 31.4708   1
  -3 -15   6 36.6657 34.1111   9
  -3  15   6 36.5513 23.5482   5
  -3  15   6-35.1336 28.1482   3
  -3  15   5 33.7977 28.0951   3
  -3 -15   5 54.1718 36.9163   8
  -3  15   5 28.3404 23.4359   5
   3  15  -5 38.1560 23.8506   1
  -3  15   5-23.1031 35.6410   1
  -3  15   4 67.9142 30.2866   3
  -3 -15   4 31.6367 34.6891   8
  -3 -15   4 46.9341 16.4043   6
  -3  15   4 41.8072 24.6538   5
  -3  15   4 26.3076 37.5541   1
  -3 -15   3 608.842 76.9023   8
  -3  15   3 762.808 77.6490   3
  -3 -15   3 702.479 72.0486   6
  -3  15   3 773.435 75.1155   5
  -3 -15   2 2148.11 188.229   8
  -3  15   2 1733.12 188.945   3
  -3  15   2 2259.54 189.434   7
  -3  15   2 1809.96 188.313   5
  -3  15   2 1935.17 190.052   1
  -3 -15   1 89.0325 25.8609   8
  -3  15   1 80.1659 30.9819   3
  -3  15   1 76.0200 34.8504   7
  -3  15   1 68.9598 31.4619   5
  -3  15   1 56.3219 37.4000   1
   3 -15   0 487.291 60.2214   8
  -3 -15   0 536.384 56.5554   8
  -3  15   0 626.489 59.8545   3
  -3  15   0 479.760 61.8853   7
  -3  15   0 504.681 61.2973   5
  -3  15   0 569.176 60.6293   1
  -3  15  -1 61.8408 30.3188   3
  -3  15  -1 124.211 34.0156   1
   3 -15   1 19.2097 35.5899   8
  -3 -15  -1 70.2144 21.8129   8
  -3  15  -2 404.429 44.6254   3
  -3  15  -2 328.210 44.9746   1
  -3  15  -3 159.644 35.7448   3
   3 -15   3 214.293 46.3761   8
  -3  15  -3 151.260 37.3476   1
   3 -15   4 78.0726 47.1492   8
  -3  15  -4 12.4557 33.0942   3
  -3 -15  -4 57.6590 21.5926   6
   3  15   4 28.1049 20.9297   5
  -3  15  -4 26.6536 32.7099   1
  -3 -15  -5 33.3451 21.7511   6
  -3  15  -5-15.5568 36.3227   3
   3  15   5 21.5970 21.8754   5
   3 -15   5-3.93494 49.4763   8
   3  15   6 837.332 87.0955   5
  -3 -15  -6 916.978 86.0180   6
   3 -15   6 884.458 89.9539   9
   3  15   7 133.303 26.0830   5
   3 -15   7 132.093 35.1366   9
   3 -15   8 217.862 38.8133   9
   3  15   8 232.378 30.8938   5
   3 -15   8 152.379 59.2152   8
  -3  15  -9 74.0644 38.9069   3
   3 -15   9 94.3523 32.0525   9
   3 -15   9 43.3200 50.7402   8
   3  15   9 50.0295 21.9261   5
  -3  15 -10-2.71585 34.2091   3
   3 -15  10 44.0916 28.7425   9
   3 -15  10 42.6959 45.6330   8
   3  15  10 4.59641 19.6137   5
   3 -15  11 35.5907 38.1282   8
   3  15  11 21.9863 17.4474   5
  -3  15 -11 0.79248 30.7963   3
   3 -15  12 7.11269 27.1246   8
   3  15  12 36.3560 15.0407   5
  -3  15 -12 40.3536 26.0129   3
   3 -15  13 164.994 24.9492   8
  -3  15 -13 234.902 28.3294   3
   3  15  13 259.006 23.3810   5
  -3 -15 -13 168.163 24.5288   4
   3  16 -15 51.4585 18.9680   3
  -3  16  15 44.5626 12.5508   5
  -3 -16  15 45.7982 24.8267   9
  -3 -16  14 96.6083 30.7385   9
  -3 -16  14 63.9097 21.1783   8
  -3 -16  13-17.9265 35.1097   9
  -3 -16  13-5.17017 28.2705   8
  -3 -16  12 292.042 44.8672   9
  -3  16  12 221.851 29.1522   3
  -3 -16  12 215.932 41.3906   8
  -3 -16  11 547.945 59.3972   9
  -3  16  11 374.188 47.6469   3
  -3 -16  11 486.440 59.4042   8
  -3 -16  10 480.192 60.5577   9
  -3  16  10 456.775 50.5231   3
  -3 -16  10 407.559 62.2108   8
  -3 -16   9 13.5951 41.1536   9
  -3  16   9 21.2799 28.1824   3
  -3 -16   9 4.08786 47.6330   8
  -3 -16   8 1973.17 212.642   8
  -3 -16   8 2123.53 210.818   9
  -3  16   8 2416.68 208.542   4
  -3  16   8 2241.91 208.384   5
  -3  16   8 2052.03 209.105   3
  -3 -16   7 41.2767 44.7709   8
  -3  16   7 85.2194 28.0915   4
  -3 -16   7 15.9822 40.5342   9
  -3  16   7 19.2489 26.4798   5
  -3  16   7 49.4330 32.1218   3
  -3 -16   6 1754.45 185.658   9
  -3  16   6 2017.72 184.169   3
  -3  16   6 1974.42 182.840   5
  -3  16   6 1865.33 185.958   1
  -3  16   5 164.563 38.6342   1
  -3 -16   5 87.4347 40.8033   9
  -3 -16   5 102.815 40.2563   8
  -3  16   5 153.014 28.1215   5
  -3  16   5 118.094 33.3197   3
  -3 -16   4 1230.43 131.501   9
  -3 -16   4 1468.51 131.253   8
  -3  16   4 1428.13 130.123   3
  -3 -16   4 1265.94 126.346   6
  -3  16   4 1300.72 128.293   5
  -3  16   4 1612.21 134.376   1
  -3 -16   3 594.300 74.0209   9
  -3 -16   3 729.973 73.2612   8
  -3  16   3 742.752 72.9035   3
  -3 -16   3 614.092 66.4634   6
  -3  16   3 751.768 70.6204   5
  -3  16   3 859.625 77.7800   1
  -3 -16   2 531.893 57.7837   8
  -3  16   2 445.901 60.3430   3
  -3 -16   2 497.801 52.9295   6
  -3  16   2 473.007 57.8390   5
  -3  16   2 513.744 63.2239   1
  -3  16   1 10.1397 31.8770   3
  -3 -16   1-13.5748 25.8659   8
  -3  16   1 8.88060 35.7466   7
  -3  16   1-7.07969 30.8957   5
  -3  16   1 6.03606 36.2972   1
  -3  16   0 980.582 120.159   3
  -3 -16   0 1349.96 118.033   8
  -3  16   0 1079.69 120.857   5
  -3  16  -1 896.092 87.2181   3
  -3  16  -1 860.105 88.5005   1
   3 -16   1 779.881 88.4704   8
  -3  16  -2 5266.89 444.460   3
  -3  16  -2 4566.61 445.563   1
   3 -16   2 4191.20 445.040   8
  -3  16  -3 1595.94 143.608   3
   3 -16   3 1472.51 146.905   8
  -3  16  -3 1265.44 144.983   1
  -3 -16  -4 14.4538 23.2219   6
  -3  16  -4 28.5192 34.7312   3
   3 -16   4 58.3301 50.7833   8
  -3 -16  -5 81.2095 22.8569   6
  -3  16  -5 71.5838 37.3010   3
   3  16   5 53.9356 23.9384   5
  -3 -16  -6 26.0270 20.9755   6
  -3  16  -6 65.2034 39.6721   3
   3  16   6 46.4185 22.7449   5
  -3 -16  -7 3.00645 18.2414   6
   3  16   7 2.91738 22.0893   5
   3 -16   7-35.5857 34.2696   9
   3 -16   8 157.782 56.3151   8
   3  16   8 135.785 26.2022   5
   3 -16   8 170.602 36.2730   9
   3  16   9 438.333 44.7638   5
   3 -16   9 322.738 63.0297   8
   3 -16  10 31.9285 43.3916   8
   3  16  10 84.3252 19.2216   5
  -3  16 -10 35.7281 34.2885   3
   3 -16  11 23.5295 34.1421   8
   3  16  11 7.25586 16.4211   5
  -3  16 -11 35.3828 29.7649   3
   3 -16  12 19.6982 24.3108   8
  -3  16 -12-5.37089 24.2508   3
  -3 -16 -12 6.91156 16.9367   4
   3  16  12 34.2932 13.9557   5
  -3  16 -13 1.88946 17.7158   3
  -3 -17  15 65.2633 22.4155   9
   3  17 -15 56.9707 16.9201   3
  -3 -17  14 85.7690 20.8205   8
  -3 -17  14 151.743 31.5699   9
   3  17 -14 123.344 23.9399   3
  -3 -17  13 1953.26 162.835   9
   3  17 -13 1826.00 160.741   3
  -3 -17  12 125.688 35.8001   8
  -3 -17  12 141.567 40.9432   9
  -3 -17  11 361.825 52.4645   8
  -3  17  11 325.866 40.0471   3
  -3 -17  11 446.941 53.8585   9
  -3 -17  10 724.807 86.0997   8
  -3  17  10 770.145 77.8930   5
  -3  17  10 802.745 77.2901   3
  -3 -17  10 733.101 84.2247   9
  -3 -17   9-28.9389 46.7350   8
  -3  17   9 1.20087 27.9217   5
  -3  17   9 31.2025 27.5991   3
  -3 -17   9 6.28526 42.3481   9
  -3 -17   8 116.255 46.8354   8
  -3 -17   8 97.3414 44.1074   9
  -3  17   8 66.4149 32.6274   3
  -3  17   8 98.1898 29.2484   5
  -3 -17   7 68.6155 42.5461   9
  -3  17   7 70.8121 27.6127   5
  -3  17   7 82.4656 32.5941   3
  -3  17   6 1166.25 106.784   3
  -3  17   6 1056.03 105.139   5
  -3 -17   6 975.629 110.138   9
  -3  17   5 368.477 49.4093   1
  -3 -17   5 245.171 49.7794   8
  -3 -17   5 298.865 52.0025   9
  -3  17   5 350.373 40.3956   5
  -3  17   5 286.178 44.2592   3
  -3  17   4 83.4048 41.2721   1
  -3 -17   4-19.8047 38.3475   8
  -3 -17   4 28.1950 40.7940   9
  -3 -17   4 15.6394 18.1338   6
  -3  17   4 50.9330 27.6442   5
  -3  17   4 23.4041 33.3413   3
  -3 -17   3 200.025 45.1776   9
  -3 -17   3 221.230 42.6476   8
  -3 -17   3 227.968 30.6592   6
  -3  17   3 280.066 37.7296   5
  -3  17   3 314.097 42.5781   3
  -3 -17   2 897.345 94.9420   9
  -3 -17   2 967.493 92.0916   8
  -3  17   2 921.040 93.8909   3
  -3 -17   2 876.320 87.8287   6
  -3  17   2 871.662 91.6680   5
  -3  17   2 995.858 96.4071   1
  -3 -17   1 1354.83 124.940   8
  -3  17   1 1292.61 127.055   3
  -3  17   1 1349.39 127.115   7
  -3  17   1 1118.46 126.051   5
  -3  17   1 1331.33 128.634   1
  -3 -17   0 727.085 71.1687   8
  -3  17   0 656.044 75.7744   5
  -3  17   0 766.256 80.1873   1
  -3  17   0 656.321 76.0108   3
   3 -17   1-32.4528 38.0510   8
  -3  17  -1 12.6384 37.5171   5
  -3  17  -1-19.2079 35.0530   1
  -3  17  -1 31.4199 35.3811   3
  -3  17  -2 71.7275 37.9030   3
   3 -17   2 83.0590 44.5550   8
  -3  17  -2 142.273 38.1368   1
  -3 -17  -3-23.3691 23.1584   6
  -3  17  -3-29.3220 35.8648   3
   3 -17   3 13.5139 47.0608   8
  -3 -17  -4 331.999 40.7647   6
  -3  17  -4 336.842 50.5248   3
   3 -17   4 349.622 59.0917   8
  -3 -17  -5 48.8449 23.7131   6
  -3  17  -5 35.4777 37.0372   3
   3  17   5 45.6329 22.6838   5
   3 -17   5 29.6460 52.9008   8
  -3 -17  -6 284.387 34.8042   6
  -3  17  -6 297.780 47.9745   3
   3  17   6 302.379 36.2010   5
   3 -17   6 232.771 60.9090   8
  -3 -17  -7 243.070 32.2486   6
  -3  17  -7 308.757 47.2641   3
   3  17   7 291.319 34.1767   5
   3  17   8 399.686 43.5498   5
   3 -17   9 270.415 54.6001   8
   3  17   9 275.455 32.6111   5
   3 -17  10 5.42652 38.7674   8
   3  17  10 1.93232 16.8512   5
   3 -17  11 98.1362 32.3681   8
   3  17  11 87.1616 16.4849   5
  -3  17 -11 32.6029 28.4947   3
   3 -17  12 34.3230 21.5916   8
  -3 -17 -12 29.9811 14.5855   4
   3  17  12 42.9727 11.9561   5
  -3  17 -12 26.8794 22.0357   3
   3  18 -14 50.4218 19.5343   3
  -3 -18  14-5.03095 15.6528   8
  -3 -18  14 66.7878 26.7255   9
   3  18 -13-9.43470 23.2973   3
  -3 -18  13-40.8289 24.5290   8
  -3 -18  13-24.8243 32.8977   9
   3  18 -12 312.496 42.1589   3
  -3 -18  12 300.400 45.7161   8
  -3 -18  12 436.853 50.3841   9
   3  18 -11-9.90901 29.2157   3
  -3  18  11 50.2669 22.8754   5
  -3 -18  11 1.08104 40.6842   9
  -3 -18  11-14.6835 36.1705   8
  -3 -18  10 305.241 51.9194   9
  -3  18  10 301.417 40.1735   5
  -3  18  10 292.673 37.4586   3
  -3 -18  10 358.774 53.1825   8
  -3 -18   9 15.3694 41.9984   9
  -3 -18   9 0.43119 45.6728   8
  -3  18   9 27.3591 27.3979   5
  -3  18   9-19.2254 26.7952   3
  -3 -18   8 175.143 48.0038   9
   3  18  -8 154.510 34.2520   3
  -3 -18   8 175.815 48.8310   8
  -3  18   8 198.614 31.2388   5
  -3  18   8 129.563 33.9041   3
  -3 -18   7 79.5262 46.4100   9
   3  18  -7 86.5216 30.9113   3
  -3  18   7 75.1733 28.6709   5
  -3  18   7 109.261 31.5755   3
  -3 -18   6 3429.02 326.279   8
  -3  18   6 3637.40 323.988   5
  -3 -18   6 2999.85 326.694   9
  -3  18   6 3484.79 324.971   3
  -3 -18   5 449.269 62.8746   8
  -3  18   5 524.388 58.5699   3
  -3  18   5 517.133 54.6416   5
  -3 -18   5 405.570 64.7315   9
  -3 -18   4 15.9168 44.7775   9
  -3 -18   4 33.1736 40.0941   8
  -3 -18   4 27.2218 19.2245   6
  -3  18   4 54.7088 28.1132   5
  -3  18   4-12.0846 33.6783   3
  -3 -18   3 826.881 96.4428   9
  -3 -18   3 935.584 92.8163   8
  -3  18   3 1078.94 94.1194   3
  -3 -18   3 846.168 87.0445   6
  -3  18   3 854.844 90.5667   5
  -3  18   3 1111.60 97.4839   1
  -3  18   2-16.1971 42.0189   1
  -3 -18   2-8.35757 41.4383   9
  -3 -18   2-19.7867 32.6755   8
  -3 -18   2-9.85157 21.5995   6
  -3  18   2-18.0536 32.2739   5
  -3  18   2 0.44131 36.9338   3
  -3 -18   1 360.355 46.2688   8
  -3  18   1 426.367 53.1846   3
  -3 -18   1 358.723 41.4117   6
  -3  18   1 335.750 50.6029   5
  -3  18   1 371.302 53.6195   1
  -3 -18   0 692.263 71.6442   8
  -3 -18   0 743.535 69.8282   6
  -3  18   0 576.924 76.7003   5
  -3  18   0 648.021 81.2388   1
  -3  18   0 717.387 77.7404   3
  -3  18  -1 2220.99 189.966   3
  -3  18  -1 1883.17 189.837   5
   3 -18   1 1790.89 189.721   8
  -3 -18  -2 642.753 64.2945   6
  -3  18  -2 649.081 72.1275   3
   3 -18   2 572.006 76.1926   8
  -3 -18  -3 354.502 41.2480   6
  -3  18  -3 324.700 51.0973   3
   3 -18   3 299.380 58.5555   8
  -3 -18  -4 142.285 27.4682   6
  -3  18  -4 109.984 40.3447   3
   3 -18   4 88.4100 52.2140   8
  -3  18  -5 946.728 102.791   3
  -3 -18  -5 1061.85 97.7183   6
   3  18   5 1047.82 97.4890   5
   3 -18   5 760.853 107.179   8
  -3 -18  -6 45.2624 21.5907   6
  -3  18  -6 70.9227 39.4999   3
   3  18   6 46.4586 22.5889   5
   3 -18   6 118.131 51.8407   8
  -3 -18  -7-3.72555 18.2395   6
   3 -18   7 69.4808 52.0788   8
   3  18   7 3.61732 20.3926   5
  -3  18  -7 20.0988 39.5058   3
   3  18   8 10.5474 19.1279   5
  -3  18  -8 100.704 37.7924   3
   3 -18   9 64.4803 44.7681   8
   3  18   9 86.6206 19.1915   5
   3 -18  10 97.9685 37.8689   8
   3  18  10 99.9770 18.1755   5
   3 -18  11 21.8198 27.5706   8
   3  18  11 39.1540 13.1150   5
   3 -18  12 9.14507 17.9037   8
  -3  18 -12 20.2993 20.0751   3
   3  19 -14 8.80192 15.4436   3
  -3 -19  14 28.1503 22.8365   9
  -3  19  14 46.3955 11.5672   5
   3  19 -13 83.9375 23.0956   3
  -3 -19  13 134.011 31.9899   9
  -3 -19  13 120.970 24.3443   8
  -3  19  13 127.032 18.9037   5
   3  19 -12 145.608 27.8872   3
  -3 -19  12 161.943 39.3148   9
  -3 -19  12 128.478 32.1598   8
  -3  19  12 161.311 24.0394   5
   3  19 -11-9.35597 26.9880   3
  -3 -19  11 9.38105 40.4323   9
  -3  19  11 32.6311 22.3276   5
  -3 -19  11 3.98315 34.3611   8
   3  19 -10 73.0364 28.7938   3
  -3 -19  10-32.5597 38.3431   8
  -3  19  10 16.8045 23.8928   5
  -3 -19  10 47.5726 43.7485   9
  -3 -19   9 61.0503 46.2941   9
   3  19  -9 112.134 31.2158   3
  -3 -19   9 136.501 44.5455   8
  -3  19   9 106.548 28.5797   5
  -3  19   9 97.9873 26.6627   3
  -3 -19   8 48.5992 47.1849   9
  -3  19   8 11.8674 27.7261   5
  -3  19   8 54.1543 28.3534   3
   3  19  -8 65.2307 29.2999   3
  -3 -19   7 90.4934 48.9233   9
  -3  19   7 71.9732 29.6807   5
  -3  19   7 94.8834 31.4697   3
  -3 -19   6 162.484 51.2067   9
  -3  19   6 147.372 32.0248   5
  -3  19   6 158.954 34.8827   3
  -3 -19   6 101.418 47.2595   8
  -3 -19   5 207.530 51.8481   9
  -3 -19   5 234.759 48.1445   8
  -3  19   5 250.970 37.2191   5
  -3  19   5 274.216 41.8995   3
  -3 -19   4 55.6669 45.7615   9
  -3 -19   4 21.3801 37.6209   8
  -3 -19   4 19.0282 20.2936   6
  -3  19   4 34.3325 28.7752   5
  -3  19   4-46.5719 34.6751   3
  -3 -19   3 1549.30 162.041   8
  -3  19   3 2056.02 163.184   3
  -3 -19   3 1625.66 158.131   6
  -3  19   3 1740.61 160.630   5
  -3 -19   3 1442.13 164.085   9
  -3 -19   2 188.505 48.4442   9
  -3 -19   2 246.685 40.4864   8
  -3  19   2 183.138 39.3311   5
  -3  19   2 183.542 44.6069   3
  -3 -19   2 208.354 30.8080   6
  -3 -19   1 4.64842 30.9838   8
  -3 -19   1-16.3525 22.8006   6
  -3  19   1 5.20855 34.2015   5
  -3  19   1 40.6703 41.6557   3
  -3 -19   0 1407.04 134.617   6
  -3  19   0 1528.27 140.516   3
  -3 -19   0 1492.30 136.021   8
  -3  19   0 1195.44 138.692   5
  -3  19  -1 78.4671 41.4707   3
  -3  19  -1 91.0433 42.1781   5
   3 -19   1 85.8120 41.7161   8
  -3 -19  -2 82.6723 26.9624   6
  -3  19  -2 76.6028 43.2120   3
  -3  19  -2 124.693 43.3108   5
   3 -19   2 92.4195 46.2452   8
  -3 -19  -3 2137.08 191.001   6
   3 -19   3 1819.42 196.084   8
  -3  19  -3 1886.62 194.500   3
  -3 -19  -4 220.920 31.9344   6
  -3  19  -4 194.543 44.3646   3
   3 -19   4 157.913 54.6602   8
  -3 -19  -5 1051.86 96.2380   6
   3 -19   5 942.604 106.662   8
  -3  19  -5 869.642 101.210   3
  -3 -19  -6 11.4065 20.8664   6
  -3  19  -6 48.7163 38.8576   3
   3 -19   6-0.44063 49.1933   8
   3  19   6 12.1833 20.3982   5
  -3 -19  -7 54.0598 18.5962   6
  -3  19  -7 26.8638 38.3474   3
   3  19   7 4.96771 19.7079   5
   3 -19   7 47.6510 49.2576   8
  -3  19  -8-7.16128 36.3168   3
   3  19   8 24.8335 17.8423   5
  -3  19  -9 187.814 36.4521   3
   3  19   9 194.805 24.3358   5
   3 -19   9 170.880 43.0824   8
   3 -19  10 82.5442 33.3568   8
   3  19  10 73.6657 15.3743   5
   3 -19  11-17.0088 24.0209   8
  -3  19 -11 6.42371 21.2299   5
  -3  20  14 108.517 13.6496   5
  -3 -20  14 100.761 21.0646   9
   3  20 -13 81.7902 20.9239   3
  -3 -20  13 122.564 29.7754   9
  -3  20  13 144.605 17.3447   5
  -3 -20  13 88.4776 21.9821   8
   3  20 -12 125.939 24.8116   3
  -3 -20  12 151.293 34.9429   9
  -3 -20  12 86.7841 28.2115   8
  -3  20  12 139.942 21.0410   5
   3  20 -11 79.2525 26.1871   3
  -3 -20  11 72.0762 37.7401   9
  -3  20  11 59.8228 21.6425   5
  -3 -20  11 84.4215 32.5509   8
   3  20 -10-59.1335 26.8316   3
  -3 -20  10-14.7661 36.9495   8
  -3  20  10 37.7530 23.5110   5
  -3 -20  10 14.6863 41.0350   9
   3  20  -9 158.891 30.5229   3
  -3 -20   9 164.184 43.7027   8
  -3  20   9 158.070 29.1375   5
  -3 -20   9 72.0780 45.9193   9
  -3 -20   8 215.801 49.3463   9
   3  20  -8 142.910 32.7694   3
  -3  20   8 170.604 31.5459   5
  -3  20   8 172.338 31.7868   3
  -3 -20   7 75.5360 47.4511   9
  -3 -20   7 34.8569 43.3602   8
  -3  20   7 40.7516 27.3830   5
  -3  20   7 21.6999 28.8214   3
  -3  20   6 343.991 47.6841   3
  -3  20   6 412.691 45.7401   5
  -3 -20   6 433.787 60.5128   9
  -3 -20   6 317.110 55.7625   8
  -3 -20   5 136.865 49.0001   9
  -3 -20   5 191.787 44.4328   8
  -3  20   5 191.512 33.8771   5
  -3  20   5 186.700 37.5004   3
  -3 -20   4 12.4221 46.4171   9
  -3 -20   4-0.58503 19.8856   6
  -3 -20   4 27.7480 40.0114   8
  -3  20   4 18.9651 29.9485   5
  -3  20   4 19.2998 33.7091   3
  -3 -20   3 134.299 48.2182   9
  -3 -20   3 178.890 42.1445   8
  -3  20   3 242.985 36.4383   5
  -3  20   3 183.025 41.3629   3
  -3 -20   3 152.990 27.8737   6
  -3 -20   2-42.6353 34.1100   8
  -3 -20   2 1.27227 23.7747   6
  -3  20   2 11.8549 32.8748   5
  -3  20   2-24.7262 39.4588   3
  -3 -20   1 1298.60 131.780   6
  -3  20   1 1487.84 137.466   3
  -3  20   1 1436.40 135.543   5
  -3 -20   1 1396.37 133.600   8
  -3 -20   0 92.7808 28.5341   8
  -3  20   0 14.9855 38.4123   5
  -3  20   0 13.8316 42.8619   3
  -3 -20   0 75.5940 25.1479   6
   3 -20   1 188.592 43.1557   8
  -3  20  -1 223.360 46.7283   5
  -3  20  -1 251.042 48.2512   3
  -3  20  -2 939.158 117.234   3
  -3 -20  -2 1335.79 111.553   6
  -3  20  -2 1032.65 117.004   5
   3 -20   2 999.975 117.146   8
  -3 -20  -3 25.6858 23.7138   6
  -3  20  -3 75.4006 42.6477   3
  -3  20  -3-5.03425 42.8029   5
   3 -20   3 36.2132 44.9604   8
  -3 -20  -4 257.522 31.7623   6
  -3  20  -4 191.223 44.9917   3
  -3  20  -4 139.060 46.7981   5
   3 -20   4 144.240 53.5515   8
  -3 -20  -5 195.838 30.4838   6
  -3  20  -5 223.185 46.1412   3
   3 -20   5 207.289 55.4827   8
  -3 -20  -6 71.3465 20.9790   6
  -3  20  -6 23.8071 38.6038   3
   3 -20   6 20.4213 46.4466   8
  -3 -20  -7 6.36465 17.1769   6
   3 -20   7-32.3495 44.7656   8
  -3  20  -7-50.1201 36.3349   3
   3 -20   8 90.1240 42.8294   8
  -3  20  -8 97.6602 36.0231   3
  -3  20  -9 71.2315 32.5445   3
  -3  20 -10 53.4257 27.4229   3
  -3  20 -10 14.2349 25.3662   5
   3 -20  10 26.8716 27.0408   8
   3 -20  11 62.8535 20.3896   8
  -3 -21  13-34.0376 23.3114   9
  -3 -21  13 7.78332 15.4713   8
  -3  21  13-7.44874 11.2563   5
   3  21 -12 75.9546 20.0387   3
  -3 -21  12 19.3381 29.9441   9
  -3  21  12 24.3574 15.5752   5
  -3 -21  12 42.7081 23.1234   8
   3  21 -11 213.974 36.5927   3
  -3 -21  11 234.306 40.8167   8
  -3  21  11 366.004 34.7033   5
  -3 -21  11 363.888 45.7520   9
   3  21 -10 163.299 29.9071   3
  -3  21  10 164.748 27.8163   5
  -3 -21  10 181.714 43.1374   9
  -3 -21  10 178.698 37.6472   8
  -3  21   9 512.911 52.3955   5
  -3 -21   9 506.897 64.5010   9
  -3 -21   9 411.209 59.7085   8
  -3  21   8 2.52739 25.1148   5
  -3 -21   8-3.91119 45.2410   9
  -3 -21   7-12.3312 45.5398   9
  -3  21   7-17.9951 27.2239   5
  -3  21   7 3.81589 27.0108   3
  -3 -21   7 75.1652 41.0662   8
  -3 -21   6 258.676 53.6345   9
  -3  21   6 197.350 34.6247   5
  -3  21   6 235.610 37.3473   3
  -3 -21   6 252.430 47.5499   8
  -3 -21   5 102.351 47.9828   9
  -3 -21   5 40.6862 40.3700   8
  -3  21   5 73.7584 29.6915   5
  -3  21   5 74.2202 32.7695   3
  -3 -21   4 181.925 49.8759   9
  -3 -21   4 176.997 26.6846   6
  -3 -21   4 96.2572 40.3703   8
  -3  21   4 171.746 34.7038   5
  -3  21   4 248.021 38.9936   3
  -3 -21   3 3.87923 46.0341   9
  -3 -21   3 26.6425 35.3185   8
  -3 -21   3 9.39221 21.1191   6
  -3  21   3 23.6258 30.7669   5
  -3  21   3 24.4781 34.4725   3
  -3 -21   2 3375.93 333.130   6
  -3  21   2 3788.30 336.215   3
  -3  21   2 3676.41 335.025   5
  -3 -21   2 3586.86 334.681   8
  -3 -21   1 1427.70 133.005   6
  -3  21   1 1112.19 137.904   3
  -3  21   1 1435.83 135.788   5
  -3 -21   1 1442.80 134.614   8
  -3 -21   0 372.496 47.5974   8
  -3 -21   0 447.750 46.7784   6
  -3  21   0 419.257 54.6600   5
  -3  21   0 316.932 59.0197   3
  -3  21  -1 1143.29 126.860   3
  -3 -21  -1 1451.54 120.664   6
  -3  21  -1 1109.66 125.482   5
   3 -21   1 1033.34 123.508   8
  -3  21  -2 30.9809 41.7288   3
  -3  21  -2 48.4642 40.7696   5
   3 -21   2 28.8139 39.8310   8
  -3 -21  -3 465.898 48.5818   6
  -3  21  -3 414.484 58.2477   3
  -3  21  -3 390.966 58.9468   5
   3 -21   3 401.279 59.2335   8
  -3 -21  -4 81.9374 24.9245   6
  -3  21  -4 28.9321 40.5863   3
  -3  21  -4-4.85034 41.7250   5
   3 -21   4 23.0221 43.6350   8
  -3 -21  -5 25.4084 22.2615   6
  -3  21  -5 16.7290 37.3763   3
  -3  21  -5 55.2198 38.4824   5
   3 -21   5 51.7760 44.5244   8
  -3 -21  -6 386.324 39.0956   6
  -3  21  -6 286.338 50.8016   3
  -3  21  -6 322.237 51.0852   5
   3 -21   6 324.167 55.2436   8
  -3 -21  -7 1.29415 17.3144   6
  -3  21  -7 55.4258 36.0845   5
  -3  21  -7-13.4756 35.0021   3
   3 -21   7 9.86391 38.9770   8
  -3  21  -8 211.122 37.0471   5
  -3  21  -8 219.540 39.1875   3
   3 -21   8 173.360 41.8679   8
  -3  21  -9 27.7564 25.7373   5
  -3  21  -9-2.34086 28.9973   3
  -3  21 -10 74.7108 19.9866   5
   3 -21  10 42.4146 24.0590   8
  -3  21 -10 34.0638 24.5923   3
   3 -21  11 9.48996 15.6231   8
  -3  21 -11-22.0467 18.3082   3
  -3  22  13 27.9040 9.00878   5
  -3 -22  12 95.3279 27.3101   9
  -3  22  12 116.334 16.4705   5
  -3 -22  12 104.370 22.2214   8
  -3 -22  11-16.8621 31.8407   9
  -3  22  11 8.64212 16.1840   5
  -3 -22  11 22.0992 25.8441   8
   3 -22 -10 127.261 17.3114   6
  -3  22  10 86.2072 22.1798   5
  -3 -22  10 140.446 38.9683   9
  -3 -22  10 78.1156 32.2772   8
  -3  22   9 50.5602 22.8499   5
  -3 -22   9 11.0919 39.4681   9
  -3  22   8 277.536 35.4338   5
  -3 -22   8 261.082 50.3529   9
  -3 -22   8 218.628 45.0869   8
  -3  22   7 266.222 35.2871   5
  -3 -22   7 194.309 50.8239   9
  -3 -22   7 221.364 45.4988   8
  -3 -22   6 164.111 49.7837   9
  -3  22   6 209.250 32.1295   5
  -3  22   6 169.768 32.9550   3
  -3 -22   6 150.282 42.2277   8
  -3 -22   5 75.7679 47.5509   9
  -3 -22   5 129.120 38.9729   8
  -3  22   5 128.499 28.9890   5
  -3  22   5 55.1183 31.4231   3
  -3 -22   4 314.389 47.1799   8
  -3  22   4 344.802 43.8139   3
  -3 -22   4 289.383 35.2849   6
  -3  22   4 329.137 40.8914   5
  -3 -22   4 233.985 53.8694   9
  -3 -22   3 223.805 41.3651   8
  -3  22   3 235.682 36.4149   5
  -3  22   3 204.421 39.5691   3
  -3 -22   3 186.944 29.3466   6
  -3 -22   2 187.509 35.5842   8
  -3  22   2 152.669 36.0071   5
  -3  22   2 226.239 40.9728   3
  -3 -22   2 172.734 28.7644   6
  -3 -22   1 249.048 37.6495   8
  -3 -22   1 253.963 34.1295   6
  -3  22   1 239.008 41.3846   5
  -3  22   1 258.562 47.1110   3
  -3  22   0 1235.96 138.880   5
  -3 -22   0 1552.66 136.244   6
  -3  22   0 1324.78 141.718   3
  -3 -22  -1 147.664 27.8853   6
  -3  22  -1 38.0973 36.9021   5
  -3  22  -1 150.633 44.8465   3
  -3  22  -2 2257.61 207.129   3
  -3  22  -2 2139.94 205.900   5
   3 -22   2 2068.45 204.796   8
  -3 -22  -3 34.1392 24.1724   6
  -3  22  -3-3.41347 40.9126   3
  -3  22  -3-35.3583 38.5733   5
   3 -22   3 10.5485 36.9279   8
  -3 -22  -4 323.931 35.3593   6
  -3  22  -4 232.581 47.7714   3
  -3  22  -4 202.312 45.5418   5
   3 -22   4 243.651 46.9262   8
  -3 -22  -5-15.0083 21.3981   6
  -3  22  -5-4.18367 37.4803   3
  -3  22  -5-15.0532 35.0863   5
   3 -22   5 20.6401 37.9694   8
  -3 -22  -6 40.8315 19.2932   6
  -3  22  -6 49.1204 36.5305   3
  -3  22  -6 58.8461 34.2899   5
   3 -22   6-2.06584 38.6097   8
  -3 -22  -7 1.05712 16.0664   6
  -3  22  -7-3.82641 30.5772   5
  -3  22  -7 10.8668 33.4398   3
   3 -22   7-25.8292 35.5318   8
  -3  22  -8-9.27574 26.5150   5
  -3  22  -8-22.7416 30.5890   3
   3 -22   8 14.6636 31.3369   8
  -3  22  -9 30.3824 20.5336   5
  -3  22  -9 27.1345 27.3368   3
  -3  22 -10 30.0395 21.6686   3
  -3 -23  12 156.646 23.8562   9
  -3  23  12 114.299 15.5058   5
  -3 -23  12 109.031 19.5133   8
  -3 -23  11 126.607 29.3187   9
  -3 -23  11 58.4714 23.8480   8
  -3  23  11 101.509 17.1122   5
   3 -23 -10-6.06233 11.7307   6
  -3 -23  10 34.3815 32.3987   9
  -3  23  10 19.7484 17.0958   5
  -3 -23  10-0.74032 27.0376   8
  -3  23   9 22.6377 21.0019   5
  -3 -23   9 32.1971 36.8260   9
  -3  23   8 2.63925 23.0207   5
  -3 -23   8-0.77775 39.6225   9
  -3 -23   8 9.61911 32.8872   8
  -3  23   7 86.8794 25.8170   5
  -3 -23   7 53.5842 41.6179   9
  -3 -23   7 101.445 36.9104   8
  -3  23   6 450.253 47.4332   5
  -3 -23   6 333.106 58.7915   9
  -3 -23   6 410.197 53.8579   8
  -3 -23   5 185.100 49.2059   9
  -3 -23   5 204.619 41.1019   8
  -3  23   5 246.546 33.7780   5
  -3  23   5 231.379 35.3578   3
  -3 -23   4-23.8992 33.2301   8
  -3 -23   4 15.2883 19.0186   6
  -3  23   4-3.83407 26.6885   5
  -3  23   4-43.6445 29.8785   3
  -3 -23   3 356.568 43.0760   6
  -3  23   3 454.763 49.8604   3
  -3  23   3 453.745 48.2608   5
  -3 -23   3 378.129 49.9193   8
  -3 -23   2-12.5584 29.5662   8
  -3  23   2-6.30594 28.5456   5
  -3  23   2 44.1482 33.6109   3
  -3 -23   2-5.09443 21.6090   6
  -3 -23   1 21.3663 26.7089   8
  -3  23   1 36.0927 30.8932   5
  -3  23   1 62.1128 36.7262   3
  -3 -23   1 46.6126 23.7066   6
  -3  23   0-21.9293 31.3769   5
  -3  23   0 47.1165 38.8798   3
  -3 -23   0 0.21384 24.1304   6
  -3  23  -1 485.433 68.2185   5
  -3  23  -1 534.296 73.0309   3
   3 -23   2 309.681 41.9579   8
  -3  23  -2 238.345 43.9248   5
  -3  23  -2 273.250 49.6031   3
   3 -23   3 32.0834 33.1563   8
  -3  23  -3 71.0855 34.5029   5
  -3  23  -3 5.38085 38.4889   3
  -3 -23  -3 53.4581 24.3930   6
   3 -23   4 42.6166 34.4520   8
  -3 -23  -4 8.19712 22.1087   6
  -3  23  -4 17.3141 33.5082   5
  -3  23  -4 89.8698 39.0122   3
  -3 -23  -5 28.2602 20.3212   6
  -3  23  -5 51.0932 37.0869   3
  -3  23  -5-30.6424 31.8807   5
   3 -23   5-6.42218 34.9954   8
  -3 -23  -6 63.8287 17.6945   6
  -3  23  -6-18.8356 33.6943   3
  -3  23  -6 14.4902 29.0469   5
   3 -23   6-7.80917 34.1792   8
  -3 -23  -7 101.960 17.2899   6
  -3  23  -7 22.7727 32.1635   3
   3 -23   7 88.1281 30.7768   8
  -3  23  -7 69.7908 27.5414   5
  -3  23  -8 62.4656 27.8257   3
   3 -23   8 123.398 28.3546   8
  -3  23  -8 41.7082 22.0229   5
  -3  23  -9 32.0332 24.0283   3
   3 -23   9 60.2472 22.0326   8
  -3  23 -10 33.5633 16.8148   3
  -3  24  11 11.6510 11.3177   5
  -3 -24  11 4.62486 18.1168   8
  -3 -24  10 159.412 31.7594   9
  -3  24  10 153.429 21.5777   5
   3 -24  -9 193.104 22.6914   6
  -3 -24   9 152.921 36.9826   9
  -3  24   9 181.872 25.7696   5
  -3 -24   8 354.607 48.1115   8
  -3 -24   8 298.548 50.9918   9
  -3  24   8 426.214 42.1051   5
  -3 -24   7 102.176 33.3419   8
  -3 -24   7 89.8578 39.8272   9
  -3  24   7 67.4564 24.0876   5
  -3  24   6 610.337 59.4187   5
  -3 -24   6 500.085 63.0159   8
  -3  24   5 112.985 25.2724   5
  -3 -24   5 7.17261 33.1307   8
  -3 -24   4 67.3106 32.9472   8
  -3 -24   4 85.4580 20.7329   6
  -3  24   4 152.620 27.6307   5
  -3  24   4 105.147 29.0243   3
  -3 -24   3 286.525 36.7474   6
  -3  24   3 438.061 43.9209   3
  -3  24   3 388.500 41.2118   5
  -3 -24   3 252.056 42.9044   8
  -3 -24   2 340.191 38.4159   6
  -3 -24   2 369.488 42.1336   8
  -3  24   2 272.769 45.2533   3
  -3  24   2 325.891 41.5467   5
  -3 -24   1 14.7984 22.1193   6
  -3  24   1 29.5457 33.9225   3
  -3  24   1-9.35182 27.6158   5
  -3 -24   0 326.056 35.3707   6
  -3  24   0 220.562 45.5621   3
  -3  24   0 217.676 39.3492   5
  -3 -24  -1 316.926 34.6395   6
  -3  24  -1 199.347 46.1239   3
  -3  24  -1 204.870 38.5399   5
   3 -24   2-23.7888 27.6167   8
  -3  24  -2 23.2431 29.4320   5
  -3  24  -2 58.1331 38.4824   3
  -3 -24  -3 119.722 24.7535   6
   3 -24   3 112.628 31.6708   8
  -3  24  -3 117.212 31.7297   5
  -3  24  -3 97.1894 40.1372   3
  -3 -24  -4-1.08717 20.4696   6
   3 -24   4 14.4865 30.6388   8
  -3  24  -4-12.5645 29.3406   5
  -3  24  -4-52.7193 37.0183   3
  -3 -24  -5 32.5694 19.4712   6
   3 -24   5-8.12535 30.6188   8
  -3  24  -5 22.2323 27.8335   5
  -3 -24  -6 52.7446 16.8402   6
   3 -24   6 28.9886 29.1387   8
  -3  24  -6 23.3116 24.5325   5
  -3  24  -6 9.31468 31.8954   3
  -3 -24  -7 4.69246 13.5535   6
  -3  24  -7 30.4504 20.6382   5
   3 -24   7-14.7847 26.3691   8
  -3  24  -7-37.7500 29.2733   3
   3 -24   8 6.44504 21.7339   8
  -3  24  -8 20.3701 24.5617   3
   3 -24   9 13.3164 16.2066   8
  -3  24  -9-4.62149 19.1162   3
  -3 -25  11 13.9346 14.4185   8
  -3  25  10 41.4104 12.6491   5
  -3  25   9-12.4743 14.7943   5
  -3 -25   9-10.1728 23.1278   8
   3 -25  -9 8.70944 11.7545   6
  -3  25   8 45.9774 18.6371   5
  -3 -25   8 5.80228 25.9884   8
   3 -25  -8 40.7239 15.0901   6
  -3  25   7 204.244 26.8273   5
  -3 -25   7 128.687 33.3618   8
  -3  25   6-11.4620 21.4448   5
  -3 -25   6 7.37707 27.6968   8
  -3  25   5 334.374 37.3773   5
  -3 -25   5 264.943 41.7028   8
  -3 -25   4 307.210 43.2741   8
  -3 -25   4 280.574 36.9017   6
  -3 -25   3 768.576 89.7461   8
  -3 -25   3 845.613 87.2766   6
  -3 -25   2 199.672 33.7206   8
  -3  25   2 301.899 34.0759   5
  -3  25   2 226.644 37.0888   3
  -3 -25   2 224.042 30.6443   6
  -3  25   1 495.132 52.7129   5
  -3  25   1 368.910 54.9716   3
  -3 -25   1 510.156 50.0304   6
  -3 -25   0 28.1010 21.7593   6
  -3  25   0-3.58839 31.6608   3
  -3  25   0 38.1819 25.2059   5
  -3 -25  -1 10.4940 22.4756   6
  -3  25  -1 23.3728 25.7742   5
  -3  25  -1 16.2168 33.4289   3
  -3  25  -2 58.8165 25.9245   5
  -3  25  -2 14.4668 34.4729   3
  -3 -25  -3-4.46869 20.8770   6
   3 -25   3 13.3337 25.2941   8
  -3  25  -3-22.6040 25.6580   5
  -3  25  -3-60.1081 33.2623   3
  -3 -25  -4 112.721 21.0858   6
   3 -25   4 89.7472 28.1697   8
  -3  25  -4 34.2071 25.5317   5
  -3  25  -4 61.3117 34.5478   3
  -3 -25  -5 290.119 27.7680   6
   3 -25   5 228.537 33.7286   8
  -3  25  -5 137.437 30.1723   5
  -3  25  -5 124.622 37.3702   3
  -3 -25  -6 43.6816 15.6402   6
   3 -25   6 31.2653 25.1223   8
  -3  25  -6 54.8981 20.3619   5
  -3  25  -6 34.7150 28.5727   3
   3 -25   7 292.014 38.1455   8
  -3  25  -7 206.624 40.1075   3
   3 -25   8 64.6105 17.3978   8
  -3  25  -8-2.35273 20.7653   3
  -3  26   9 195.306 22.0758   5
   3 -26  -9 193.230 20.6980   6
  -3 -26   9 167.650 26.8472   8
  -3  26   8 14.0704 14.8844   5
   3 -26  -8 22.6434 12.7842   6
  -3 -26   8 42.2929 21.9070   8
  -3  26   7 429.118 40.9029   5
  -3 -26   7 314.720 44.0841   8
  -3  26   6 10.0413 19.3257   5
  -3 -26   6 47.0375 25.2971   8
  -3  26   5 37.8256 20.7080   5
  -3 -26   5 20.6028 25.8179   8
  -3  26   4 144.255 23.4620   5
  -3 -26   4 80.7532 18.4758   6
  -3 -26   4 80.5063 26.7917   8
  -3 -26   3 107.778 20.5973   6
  -3 -26   3 55.0108 26.2366   8
  -3 -26   2-10.0231 17.9876   6
  -3  26   2-24.2035 22.9139   5
  -3 -26   1 88.8353 20.2897   6
  -3  26   1 26.6252 26.6386   3
  -3  26   1 34.2551 23.1710   5
  -3 -26   0 295.578 30.9373   6
  -3  26   0 172.730 36.5636   3
  -3  26   0 209.305 33.2223   5
   3 -26   1 21.5411 14.2844   6
  -3 -26  -1 3.98044 20.1946   6
  -3  26  -1-41.7506 29.4198   3
  -3  26  -1 8.03667 21.9147   5
  -3  26  -2-1.89242 29.9978   3
  -3  26  -2 29.4379 21.5047   5
  -3  26  -3 75.8492 24.0832   5
  -3  26  -3 41.4310 32.0216   3
  -3 -26  -4-9.96670 17.4348   6
   3 -26   4-14.6537 21.9234   8
  -3  26  -4 16.7410 19.2835   5
  -3  26  -4 13.2206 28.9556   3
  -3 -26  -5 23.2662 15.8058   6
   3 -26   5 13.9465 20.9093   8
  -3  26  -5-24.7579 16.6129   5
  -3  26  -5-12.1321 26.3804   3
  -3  26  -6 27.5538 23.4532   3
  -3 -26  -6 35.8777 13.5731   6
   3 -26   6 29.8857 18.9311   8
  -3  26  -7-27.6685 19.6800   3
   3 -26   7 27.5177 16.6403   8
  -3 -27   9 52.2086 15.0790   8
   3 -27  -8 6.44647 10.5764   6
  -3 -27   8-6.35074 18.1789   8
  -3  27   8 10.1204 11.8236   5
  -3  27   7 13.0448 14.0535   5
  -3 -27   7 29.4710 20.5310   8
   3 -27  -7-1.39378 12.6762   6
  -3  27   6 44.5999 16.8341   5
  -3 -27   6 35.6304 22.2782   8
   3 -27  -6 56.3138 15.3065   6
  -3  27   5-30.7274 17.3984   5
  -3 -27   5 28.6872 21.4944   8
  -3  27   4 6.24810 18.0748   5
  -3 -27   4 6.89260 21.1139   8
  -3  27   3 73.4869 19.6074   5
  -3 -27   3 51.7205 20.2457   8
  -3 -27   3 31.2940 16.4226   6
  -3  27   2 99.7463 22.3659   5
  -3 -27   2 130.090 20.2134   6
  -3  27   1 34.9824 19.6289   5
  -3 -27   1 10.4294 18.0758   6
  -3  27   0 145.196 25.5498   5
  -3 -27   0 204.123 24.4136   6
   3 -27   0 156.155 21.1188   6
  -3  27  -1 74.5460 21.8209   5
  -3  27  -1 60.1493 26.0871   3
   3 -27   1 103.350 15.9059   6
  -3  27  -2 33.5126 18.3965   5
  -3  27  -2 52.1369 24.7776   3
  -3  27  -3-27.4344 16.4962   5
  -3  27  -3 35.1643 23.8734   3
  -3 -27  -3 8.95275 16.9272   6
  -3  27  -4 25.5559 23.9749   3
  -3 -27  -4 11.1960 15.2117   6
   3 -27   5 78.9856 17.6834   8
  -3 -27  -5 88.7655 15.2061   6
   3 -27   6 1.16839 13.6486   8
  -3  27  -6 4.28925 17.6219   3
  -3 -27  -6-3.53015 10.8672   6
  -3 -28   8-14.6172 13.1567   8
   3 -28  -7 32.5901 10.6498   6
  -3 -28   7 43.7786 16.2346   8
  -3  28   7 31.1312 10.6886   5
   3 -28  -6 52.5546 13.1825   6
  -3 -28   6 19.4369 17.8319   8
  -3  28   6 60.0816 13.9604   5
  -3 -28   5 40.8365 19.0231   8
  -3  28   5 87.5283 15.9886   5
   3 -28  -4 34.6269 14.4438   6
  -3 -28   4 33.3710 16.9268   8
  -3  28   4 5.94928 15.3516   5
  -3  28   3-11.7557 15.3977   5
  -3 -28   3 1.04302 13.4493   6
   3 -28  -3 5.73799 14.2644   6
  -3  28   2 142.676 19.5705   5
  -3 -28   2 101.497 18.0928   6
   3 -28  -2 92.0458 17.4258   6
  -3  28   1 346.304 35.2234   5
  -3 -28   1 346.923 34.7495   6
   3 -28  -1 299.211 33.3958   6
  -3  28   0 111.330 19.6704   5
   3 -28   0 100.741 16.2553   6
  -3 -28   0 147.498 19.6243   6
  -3  28  -1 65.5491 15.7964   5
  -3 -28  -1 46.0707 16.8844   6
  -3 -28  -3 174.090 22.4653   6
  -3 -28  -4 186.573 22.3948   6
  -3 -28  -5 7.80685 11.5875   6
   3 -29  -7-5.64560 7.25377   6
   3 -29  -6 203.419 21.6110   6
  -3  29   5 304.334 30.7116   5
  -3  29   4 6.22725 11.3660   5
   3 -29  -4 11.4706 11.8099   6
  -3  29   3 245.287 22.7917   5
   3 -29  -3 168.088 21.8787   6
  -3  29   2 114.803 16.3000   5
  -3 -29   2 116.001 16.3834   6
   3 -29  -2 81.5854 15.1213   6
  -3 -29   1 19.4792 13.1765   6
   3 -29  -1 13.6887 10.6833   6
   3 -29   0 50.1321 10.7327   6
  -3 -29   0 64.2363 14.7219   6
  -3 -29  -1 60.0497 15.5492   6
  -3 -29  -2 11.8206 13.9128   6
  -3 -29  -3 46.1715 12.8848   6
  -3 -29  -4 3.53735 10.3616   6
   3 -30  -5 54.2761 9.92410   6
   3 -30  -4 26.0300 9.35249   6
   3 -30  -3 37.3326 10.0738   6
   3 -30  -2 45.0331 10.1242   6
  -3 -30   2 38.2652 10.8554   6
  -3 -30   1 193.924 21.9855   6
   3 -30  -1 196.194 20.2659   6
  -3 -30   0 39.9491 12.2344   6
  -3 -30  -1 25.7542 12.0770   6
  -3 -30  -2 3.26786 11.1607   6
  -4   0  18-12.7791 16.6898   9
  -4   0  18 15.6305 15.1586   3
  -4   0  17 8.18101 20.3154   3
  -4   0  17 3.51213 21.0494   9
  -4   0  16 255.293 33.4164   3
  -4   0  16 249.411 30.0275   5
  -4   0  16 246.708 34.5598   9
  -4   0  15-9.77785 25.0831   3
  -4   0  15 32.0899 19.1713   5
  -4   0  15-13.0973 27.9162   9
  -4   0  14 3709.53 336.189   5
  -4   0  14 3510.55 337.424   9
  -4   0  14 3475.47 336.649   3
  -4   0  13-1.52929 28.2615   9
  -4   0  13 16.3280 18.5009   5
  -4   0  13 3.86342 22.8463   3
  -4   0  12 18.9953 17.5696   5
  -4   0  12 22.2196 28.2228   4
  -4   0  11 9.17071 15.9410   5
  -4   0  11-0.78079 27.1376   4
  -4   0  10 649.507 75.4573   4
  -4   0  10 798.269 71.6422   5
  -4   0  10 715.616 72.7129   3
  -4   0   9 23.6317 30.9892   4
   4   0  -9 36.2521 20.9647   2
  -4   0   9 16.7451 17.3946   3
   4   0  -8 117.548 28.6864   2
   4   0  -8 110.889 29.0990   1
   4   0  -7-26.1358 30.2492   2
  -4   0   7-14.8034 21.6095   1
  -4   0   6 7984.32 746.988   1
  -4   0   5-3.46722 18.3052   1
  -4   0   4 13656.0 1288.02   1
   4   0  -4 13988.9 1288.68   1
  -4   0   3-3.01964 21.2530   1
   4   0  -3-8.12379 20.9726   1
   4   0  -2 83444.6 7928.56   1
  -4   0   2 86807.0 7928.70   1
   4   0  -1-14.9091 15.0291   1
  -4   0   1-10.2407 19.1544   1
  -4   0   0 3718.12 393.087   1
   4   0   0 4573.27 392.937   1
  -4   0  -1 7.01765 18.4434   1
   4   0   1-15.5369 13.0586   1
  -4   0  -2 158.124 24.3975   1
   4   0   2 151.398 22.1886   1
  -4   0  -3 18.0778 22.4802   1
  -4   0  -4 10054.2 940.311   1
  -4   0  -5 1.65869 25.6484   1
   4   0   6 575.328 58.1792   5
  -4   0  -6 601.265 62.3315   1
   4   0   6 633.741 70.1748   8
  -4   0  -7-1.62143 28.6992   1
   4   0   7 13.0387 18.4409   5
   4   0   7 16.2596 43.2881   8
   4   0   8 68.6822 22.2374   5
   4   0   8 11.7531 48.8397   8
   4   0   9-15.0499 24.8549   5
   4   0  10 240.704 36.1255   5
   4   0  11-25.8257 28.3076   5
   4   0  12 1283.41 131.063   9
   4   0  12 1479.52 132.090   5
   4   0  13-2.40301 20.6043   9
   4   0  13 19.7939 23.7974   5
  -4   0 -13-22.1082 23.9406   4
   4   0  14 12.0432 16.2221   9
  -4   0 -14-2.02290 18.5594   4
   4   0  14 2.18124 19.6063   5
  -4   1  18 3.69440 16.3003   9
  -4  -1  18 5.41743 17.1297   9
  -4   1  18 2.23428 14.7165   3
  -4  -1  18 19.9581 15.3916   3
  -4  -1  17 193.060 27.8224   9
  -4   1  17 183.731 27.6773   9
  -4   1  17 186.789 27.7741   3
  -4   1  17 186.639 23.2939   5
  -4  -1  17 194.588 27.9468   3
  -4   1  16 161.288 27.4890   3
  -4  -1  16 187.536 28.4689   3
  -4  -1  16 132.116 22.9045   5
  -4   1  16 184.479 23.2619   5
  -4  -1  16 126.085 29.3665   9
  -4   1  16 124.114 28.8268   9
  -4  -1  15 19.4714 24.9726   3
  -4   1  15 26.2400 24.2598   3
  -4  -1  15 25.0384 19.4822   5
  -4   1  15 36.0524 18.3645   5
  -4  -1  15 12.2429 28.3909   9
  -4   1  15 8.61464 26.9537   9
  -4   1  14 28.3111 24.2551   3
  -4  -1  14 52.6822 26.1143   3
  -4   1  14 57.8468 19.8099   5
  -4  -1  14 65.4735 20.4637   5
  -4   1  14 108.461 30.4159   9
  -4  -1  14 76.9048 29.7537   9
  -4  -1  13 241.285 36.9925   9
  -4  -1  13 249.457 29.7326   5
  -4   1  13 234.070 29.9125   5
  -4   1  13 215.642 33.0486   3
  -4  -1  12 38.6183 26.8702   9
  -4   1  12-39.8466 30.0807   4
  -4  -1  12 45.6291 28.1659   4
  -4   1  12 39.3917 23.0701   3
  -4  -1  12-2.14154 17.5309   5
  -4   1  12-9.19439 17.5859   5
  -4  -1  11 64.2150 26.3961   4
  -4   1  11 63.3418 30.1610   4
  -4   1  11 44.8711 17.1401   5
  -4  -1  11 66.4270 16.6544   5
  -4  -1  11 61.7403 20.7849   3
   4  -1 -11 47.4704 30.4890   1
  -4   1  10 0.27209 30.0130   4
  -4  -1  10 31.7564 26.8666   4
  -4  -1  10 27.0857 13.5728   5
  -4   1  10 21.8480 14.7949   5
   4   1 -10 26.3644 26.1131   1
  -4  -1  10 17.9613 17.7129   3
  -4   1   9 53.0896 32.3556   4
  -4  -1   9 32.9054 29.3846   4
  -4  -1   9 30.5710 16.9469   3
[truncated: 854,409 more chars]
